# Supplementary material for: Predicting the HMA-LMA Status in Marine Sponges by Machine Learning
Source: Front Microbiol. 2017 May 8;8:752. doi: 10.3389/fmicb.2017.00752 (PMC5421222; doi:10.3389/fmicb.2017.00752)
Supplement: Supplementary file 1 [file Table3.csv]

Sample ID Host identity HMA-LMA status Source Geographic region
10.1181798 Ircinia strobilina HMA Gloeckner et al. (2014) Caribbean Sea
100.1181102 Xestospongia sp. NA NA Caribbean Sea
101.1181093 Plakortis sp. HMA Gloeckner et al. (2014) Caribbean Sea
103.1181271 Plakortis sp. HMA Gloeckner et al. (2014) Caribbean Sea
104.1182033 Plakortis sp. HMA Gloeckner et al. (2014) Caribbean Sea
105.1181379 Xestospongia sp. NA NA Caribbean Sea
10533.102 Axinella verrucosa NA NA Mediterranean Sea
10533.103 Axinella polypoides LMA Gloeckner et al. (2014) Mediterranean Sea
10533.105 Axinella verrucosa NA NA Mediterranean Sea
10533.106c Petrosia ficiformis HMA This study Mediterranean Sea
10533.106e Petrosia ficiformis HMA This study Mediterranean Sea
10533.106p Petrosia ficiformis HMA This study Mediterranean Sea
10533.106s Petrosia ficiformis HMA This study Mediterranean Sea
10533.107 Axinella polypoides LMA Gloeckner et al. (2014) Mediterranean Sea
10533.108c Petrosia ficiformis HMA This study Mediterranean Sea
10533.108p Petrosia ficiformis HMA This study Mediterranean Sea
10533.108s Petrosia ficiformis HMA This study Mediterranean Sea
10533.111c Petrosia ficiformis HMA This study Mediterranean Sea
10533.111e Petrosia ficiformis HMA This study Mediterranean Sea
10533.111p Petrosia ficiformis HMA This study Mediterranean Sea
10533.111s Petrosia ficiformis HMA This study Mediterranean Sea
10533.120 Ircinia variabilis HMA This study Mediterranean Sea
10533.121 Sarcotragus fasciculatus NA NA Mediterranean Sea
10533.123p Petrosia ficiformis HMA This study Mediterranean Sea
10533.123s Petrosia ficiformis HMA This study Mediterranean Sea
10533.124 Crambe crambe LMA Gloeckner et al. (2014) Mediterranean Sea
10533.126 Crambe crambe LMA Gloeckner et al. (2014) Mediterranean Sea
10533.128 Sarcotragus fasciculatus NA NA Mediterranean Sea
10533.129 Crambe crambe LMA Gloeckner et al. (2014) Mediterranean Sea
10533.132 Chondrilla nucula NA NA Mediterranean Sea
10533.133 Chondrosia reniformis HMA Gloeckner et al. (2014) Mediterranean Sea
10533.134 Chondrosia reniformis HMA Gloeckner et al. (2014) Mediterranean Sea
10533.135 Chondrosia reniformis HMA Gloeckner et al. (2014) Mediterranean Sea
10533.137 Sarcotragus sp. NA NA Mediterranean Sea
10533.138 Sarcotragus sp. NA NA Mediterranean Sea
10533.139 Sarcotragus sp. NA NA Mediterranean Sea
10533.141 Sarcotragus fasciculatus NA NA Mediterranean Sea
10533.142 Ircinia variabilis HMA This study Mediterranean Sea
10533.142p Ircinia variabilis HMA This study Mediterranean Sea
10533.142s Ircinia variabilis HMA This study Mediterranean Sea
10533.146 Cinachyrella levantinensis NA NA NA
10533.147 Cinachyrella levantinensis NA NA NA
10533.148 Cinachyrella levantinensis NA NA NA
10533.150 Dysidea sp. NA NA NA
10533.151 Dysidea sp. NA NA NA
10533.155 Sarcotragus fasciculatus NA NA NA
10533.156 Sarcotragus fasciculatus NA NA NA
10533.164 Pione vastifica NA NA NA
10533.165 Theonella swinhoei NA NA NA
10533.167 Theonella swinhoei NA NA NA
10533.168 Pione vastifica NA NA NA
10533.170 Crella sp. NA NA NA
10533.172 Amphimedon chloros NA NA NA
10533.173 Crella sp. NA NA NA
10533.174 Amphimedon chloros NA NA NA
10533.176 Pione vastifica NA NA NA
10533.179 Theonella swinhoei NA NA NA
10533.180 Amphimedon chloros NA NA NA
10533.181 Theonella swinhoei NA NA NA
10533.183 Suberites clavatus NA NA NA
10533.184 Negombata magnifica NA NA NA
10533.185 Suberites clavatus NA NA NA
10533.186 Theonella swinhoei NA NA NA
10533.187 Negombata magnifica NA NA NA
10533.189 Suberites clavatus NA NA NA
10533.194 Negombata magnifica NA NA NA
10533.196 Theonella swinhoei NA NA NA
10533.197 Theonella swinhoei NA NA NA
10533.198 Pione vastifica NA NA NA
10533.291 Mycale grandis NA NA NA
10533.292 Mycale grandis NA NA NA
10533.293 Mycale grandis NA NA NA
10533.294 Mycale grandis NA NA NA
10533.295 Mycale grandis NA NA NA
10533.296 Mycale grandis NA NA NA
10533.297 Mycale grandis NA NA NA
10533.298 Mycale grandis NA NA NA
10533.299 Mycale grandis NA NA NA
10533.300 Mycale grandis NA NA NA
10533.301 Mycale grandis NA NA NA
10533.302 Mycale grandis NA NA NA
10533.306 Mycale grandis NA NA NA
10533.309 Mycale grandis NA NA NA
10533.310 Mycale grandis NA NA NA
10533.311 Mycale grandis NA NA NA
10533.312 Mycale grandis NA NA NA
10533.314 Mycale grandis NA NA NA
10533.318 Mycale grandis NA NA NA
10533.319 Mycale grandis NA NA NA
10533.320 Mycale grandis NA NA NA
10533.322 Mycale grandis NA NA NA
10533.328 Mycale grandis NA NA NA
10533.329 Mycale grandis NA NA NA
10533.334 Mycale grandis NA NA NA
10533.342 Mycale grandis NA NA NA
10533.350 Mycale grandis NA NA NA
10533.356 Mycale grandis NA NA NA
10533.358 Mycale grandis NA NA NA
10533.360 Mycale grandis NA NA NA
10533.362 Mycale grandis NA NA NA
10533.366 Mycale grandis NA NA NA
10533.368 Mycale grandis NA NA NA
10533.369 Mycale grandis NA NA NA
10533.378 Mycale grandis NA NA NA
10533.380 Mycale grandis NA NA NA
10533.386 Mycale grandis NA NA NA
10533.388 Mycale grandis NA NA NA
10533.389 Mycale grandis NA NA NA
10533.395 Mycale grandis NA NA NA
10533.396 Mycale grandis NA NA NA
10533.397 Mycale grandis NA NA NA
10533.399 Mycale grandis NA NA NA
10533.400 Mycale grandis NA NA NA
10533.401 Mycale grandis NA NA NA
10533.402 Mycale grandis NA NA NA
10533.403 Mycale grandis NA NA NA
10533.404 Mycale grandis NA NA NA
10533.405 Mycale grandis NA NA NA
10533.406 Mycale grandis NA NA NA
10533.408 Mycale grandis NA NA NA
10533.409 Mycale grandis NA NA NA
10533.410 Mycale grandis NA NA NA
10533.411 Mycale grandis NA NA NA
10533.412 Mycale grandis NA NA NA
10533.413 Mycale grandis NA NA NA
10533.414 Mycale grandis NA NA NA
10533.415 Mycale grandis NA NA NA
10533.416 Mycale grandis NA NA NA
10533.417 Mycale grandis NA NA NA
10533.421 Mycale grandis NA NA NA
10533.422 Mycale grandis NA NA NA
10533.424 Mycale grandis NA NA NA
10533.426 Mycale grandis NA NA NA
10533.427 Mycale grandis NA NA NA
10533.428 Mycale grandis NA NA NA
10533.429 Mycale grandis NA NA NA
10533.430 Mycale grandis NA NA NA
10533.431 Mycale grandis NA NA NA
10533.432 Mycale grandis NA NA NA
10533.433 Mycale grandis NA NA NA
10533.AA1 Aplysina aerophoba HMA Gloeckner et al. (2014) Mediterranean Sea
10533.AA2 Aplysina aerophoba HMA Gloeckner et al. (2014) Mediterranean Sea
10533.AA3 Aplysina aerophoba HMA Gloeckner et al. (2014) Mediterranean Sea
10533.AD1 Axinella damicornis NA NA Mediterranean Sea
10533.AD3 Axinella damicornis NA NA Mediterranean Sea
10533.ALG13.116 Ircinia variabilis HMA This study Iberian Coastal
10533.ALG13.117 Sarcotragus spinosulus NA NA Iberian Coastal
10533.ALG13.118 Sarcotragus spinosulus NA NA Iberian Coastal
10533.ALG13.119 Sarcotragus spinosulus NA NA Iberian Coastal
10533.ALG13.120 Sarcotragus spinosulus NA NA Iberian Coastal
10533.ALG13.121 Sarcotragus spinosulus NA NA Iberian Coastal
10533.ALG13.122 Ircinia variabilis HMA This study Iberian Coastal
10533.ALG13.123 Sarcotragus spinosulus NA NA Iberian Coastal
10533.ALG13.124 Dysidea fragilis LMA This study Iberian Coastal
10533.ALG13.125 Dysidea fragilis LMA This study Iberian Coastal
10533.ALG13.126 Dysidea fragilis LMA This study Iberian Coastal
10533.ALG13.127 Dysidea fragilis LMA This study Iberian Coastal
10533.ALG13.128 Dysidea avara LMA Gloeckner et al. (2014) Iberian Coastal
10533.ALG13.129 Dysidea avara LMA Gloeckner et al. (2014) Iberian Coastal
10533.ALG13.130 Dysidea avara LMA Gloeckner et al. (2014) Iberian Coastal
10533.ALG13.131 Dysidea avara LMA Gloeckner et al. (2014) Iberian Coastal
10533.ALG13.132 Dysidea avara LMA Gloeckner et al. (2014) Iberian Coastal
10533.ALG13.133 Dysidea avara LMA Gloeckner et al. (2014) Iberian Coastal
10533.ALG13.134 Dysidea avara LMA Gloeckner et al. (2014) Iberian Coastal
10533.ALG13.135 Dysidea avara LMA Gloeckner et al. (2014) Iberian Coastal
10533.ALG13.136 Dysidea avara LMA Gloeckner et al. (2014) Iberian Coastal
10533.ALG13.137 Dysidea avara LMA Gloeckner et al. (2014) Iberian Coastal
10533.ALG13.141 Cliona viridis NA NA Iberian Coastal
10533.ALG13.144 Cliona viridis NA NA Iberian Coastal
10533.ALG13.146 Cliona viridis NA NA Iberian Coastal
10533.ALG13.148 Leuconia sp. NA NA Iberian Coastal
10533.ALG13.149 Leuconia sp. NA NA Iberian Coastal
10533.ALG13.150 Leuconia sp. NA NA Iberian Coastal
10533.ALG13.152 Leuconia sp. NA NA Iberian Coastal
10533.ALG13.153 Leuconia sp. NA NA Iberian Coastal
10533.ALG13.154 Leuconia sp. NA NA Iberian Coastal
10533.ALG13.155 Scopalina lophyropoda NA NA Iberian Coastal
10533.ALG13.156 Scopalina lophyropoda NA NA Iberian Coastal
10533.ALG13.157 Scopalina lophyropoda NA NA Iberian Coastal
10533.ALG13.158 Scopalina lophyropoda NA NA Iberian Coastal
10533.ALG13.159 Dysidea fragilis LMA This study Iberian Coastal
10533.ALG13.219 Sarcotragus spinosulus NA NA Iberian Coastal
10533.ALG13.220 Sarcotragus spinosulus NA NA Iberian Coastal
10533.ALG13.221 Sarcotragus spinosulus NA NA Iberian Coastal
10533.ALG13.222 Sarcotragus spinosulus NA NA Iberian Coastal
10533.ALG13.223 Sarcotragus spinosulus NA NA Iberian Coastal
10533.ALG13.224 Sarcotragus spinosulus NA NA Iberian Coastal
10533.ALG13.225 Spongia agaricina NA NA Iberian Coastal
10533.ALG13.226 Spongia agaricina NA NA Iberian Coastal
10533.ALG13.227 Spongia agaricina NA NA Iberian Coastal
10533.ALG13.228 Spongia agaricina NA NA Iberian Coastal
10533.ALG13.229 Spongia agaricina NA NA Iberian Coastal
10533.AV1 Axinella verrucosa NA NA Mediterranean Sea
10533.AV2 Axinella verrucosa NA NA Mediterranean Sea
10533.AV3 Axinella verrucosa NA NA Mediterranean Sea
10533.AZO13.167 Haliclona sp. NA NA Acores
10533.AZO13.168 Haliclona sp. NA NA Acores
10533.AZO13.169 Tedania sp. NA NA Acores
10533.AZO13.170 Tedania sp. NA NA Acores
10533.AZO13.171 Tedania sp. NA NA Acores
10533.AZO13.172 Tedania sp. NA NA Acores
10533.AZO13.173 Hymeniacidon perlevis NA NA Acores
10533.AZO13.174 Hymeniacidon perlevis NA NA Acores
10533.AZO13.175 Hymeniacidon perlevis NA NA Acores
10533.AZO13.176 Dysidea sp. NA NA Acores
10533.AZO13.177 Dysidea sp. NA NA Acores
10533.AZO13.178 Dysidea fragilis LMA This study Acores
10533.AZO13.179 Petrosia ficiformis HMA This study Acores
10533.AZO13.179..E. Petrosia ficiformis HMA This study Acores
10533.AZO13.180 Petrosia ficiformis HMA This study Acores
10533.AZO13.180..E. Petrosia ficiformis HMA This study Acores
10533.AZO13.181 Petrosia ficiformis HMA This study Acores
10533.AZO13.181..E. Petrosia ficiformis HMA This study Acores
10533.AZO13.182 Petrosia ficiformis HMA This study Acores
10533.AZO13.182..E. Petrosia ficiformis HMA This study Acores
10533.AZO13.184 Tedania sp. NA NA Acores
10533.AZO13.185 Tedania sp. NA NA Acores
10533.AZO13.186 Tedania sp. NA NA Acores
10533.AZO13.187 Axinyssa sp. NA NA Acores
10533.AZO13.188 Axinyssa sp. NA NA Acores
10533.AZO13.189 Axinyssa sp. NA NA Acores
10533.AZO13.190 Axinyssa sp. NA NA Acores
10533.AZO13.191 Axinyssa sp. NA NA Acores
10533.AZO13.192 Axinyssa sp. NA NA Acores
10533.AZO13.193 Axinyssa sp. NA NA Acores
10533.AZO13.194 Axinyssa sp. NA NA Acores
10533.AZO13.195 Petrosia ficiformis HMA This study Acores
10533.AZO13.195..E. Petrosia ficiformis HMA This study Acores
10533.AZO13.196 Petrosia ficiformis HMA This study Acores
10533.AZO13.196..E. Petrosia ficiformis HMA This study Acores
10533.AZO13.197 Petrosia ficiformis HMA This study Acores
10533.AZO13.197..E. Petrosia ficiformis HMA This study Acores
10533.AZO13.198 Hemimycale columella NA NA Acores
10533.AZO13.200 Hemimycale columella NA NA Acores
10533.AZO13.201 Phorbas fictitius NA NA Acores
10533.AZO13.202 Phorbas fictitius NA NA Acores
10533.AZO13.203 Haliclona sp. NA NA NA
10533.AZO13.206 Tedania sp. NA NA NA
10533.AZO13.207 Tedania sp. NA NA NA
10533.AZO13.209 Axinyssa sp. NA NA NA
10533.AZO13.210 Thymosia guernei NA NA NA
10533.AZO13.211 Thymosia guernei NA NA NA
10533.AZO13.212 Thymosia guernei NA NA NA
10533.AZO13.213 Aplysina aerophoba HMA Gloeckner et al. (2014) Acores
10533.AZO13.214 Aplysina aerophoba HMA Gloeckner et al. (2014) Acores
10533.AZO13.215 Aplysina aerophoba HMA Gloeckner et al. (2014) Acores
10533.AZO13.216 Cliona celata NA NA Acores
10533.AZO13.216a Cliona celata NA NA Acores
10533.AZO13.217 Cliona celata NA NA Acores
10533.AZO13.217a Cliona celata NA NA Acores
10533.AZO13.218 Cliona celata NA NA Acores
10533.AZO13.218a Cliona celata NA NA Acores
10533.Aa6 Aplysina aerophoba HMA Gloeckner et al. (2014) Mediterranean Sea
10533.Aac.1.1a Acanthella acuta LMA Gloeckner et al. (2014) Mediterranean Sea
10533.Aac.1.1b Acanthella acuta LMA Gloeckner et al. (2014) Mediterranean Sea
10533.Aac.1.2a Acanthella acuta LMA Gloeckner et al. (2014) Mediterranean Sea
10533.Aac.1.3a Acanthella acuta LMA Gloeckner et al. (2014) Mediterranean Sea
10533.Aac.1.4a Acanthella acuta LMA Gloeckner et al. (2014) Mediterranean Sea
10533.Aac.1.5a Acanthella acuta LMA Gloeckner et al. (2014) Mediterranean Sea
10533.Aae.12.1a Aplysina aerophoba HMA Gloeckner et al. (2014) Mediterranean Sea
10533.Aae.12.1b Aplysina aerophoba HMA Gloeckner et al. (2014) Mediterranean Sea
10533.Aae.12.2a Aplysina aerophoba HMA Gloeckner et al. (2014) Mediterranean Sea
10533.Aae.12.3a Aplysina aerophoba HMA Gloeckner et al. (2014) Mediterranean Sea
10533.Aae.12.4a Aplysina aerophoba HMA Gloeckner et al. (2014) Mediterranean Sea
10533.Aae.12.5a Aplysina aerophoba HMA Gloeckner et al. (2014) Mediterranean Sea
10533.Abu.Shoosha.01.1 Hyrtios sp. NA NA NA
10533.Abu.Shoosha.01.2 Hyrtios sp. NA NA NA
10533.Abu.Shoosha.01.3 Hyrtios sp. NA NA NA
10533.Abu.Shoosha.02.1 Luffariella sp. NA NA NA
10533.Abu.Shoosha.02.2 Luffariella sp. NA NA NA
10533.Abu.Shoosha.02.3 Luffariella sp. NA NA NA
10533.Abu.Shoosha.03.1 Topsentia sp. NA NA NA
10533.Abu.Shoosha.03.2 Topsentia sp. NA NA NA
10533.Abu.Shoosha.03.3 Topsentia sp. NA NA NA
10533.Ac1 Aplysina cavernicola HMA Gloeckner et al. (2014) Mediterranean Sea
10533.Ac2 Aplysina cavernicola HMA Gloeckner et al. (2014) Mediterranean Sea
10533.Aca.2.1a Aplysina cavernicola HMA Gloeckner et al. (2014) Mediterranean Sea
10533.Aca.2.1b Aplysina cavernicola HMA Gloeckner et al. (2014) Mediterranean Sea
10533.Aca.2.2a Aplysina cavernicola HMA Gloeckner et al. (2014) Mediterranean Sea
10533.Aca.2.3a Aplysina cavernicola HMA Gloeckner et al. (2014) Mediterranean Sea
10533.Aca.2.4a Aplysina cavernicola HMA Gloeckner et al. (2014) Mediterranean Sea
10533.Aca.2.5a Aplysina cavernicola HMA Gloeckner et al. (2014) Mediterranean Sea
10533.Aor.17.1b Agelas oroides NA NA Mediterranean Sea
10533.Aor.17.2a Agelas oroides NA NA Mediterranean Sea
10533.Aor.17.3a Agelas oroides NA NA Mediterranean Sea
10533.Aor.17.4a Agelas oroides NA NA Mediterranean Sea
10533.Aor.17.5a Agelas oroides NA NA Mediterranean Sea
10533.Apar1 Aplysina archeri HMA Gloeckner et al. (2014) Caribbean Sea
10533.Apar2 Aplysina archeri HMA Gloeckner et al. (2014) Caribbean Sea
10533.Apar3 Aplysina archeri HMA Gloeckner et al. (2014) Caribbean Sea
10533.Apca1 Aplysina cauliformis HMA Gloeckner et al. (2014) Caribbean Sea
10533.Apca2 Aplysina cauliformis HMA Gloeckner et al. (2014) Caribbean Sea
10533.Apca3 Aplysina cauliformis HMA Gloeckner et al. (2014) Caribbean Sea
10533.Apfi1 Aplysina fistularis HMA Gloeckner et al. (2014) Caribbean Sea
10533.Apfi3 Aplysina fistularis HMA Gloeckner et al. (2014) Caribbean Sea
10533.Apfu1 Aplysina fulva NA NA Caribbean Sea
10533.Apfu2 Aplysina fulva NA NA Caribbean Sea
10533.Apfu3 Aplysina fulva NA NA Caribbean Sea
10533.Apo.5.1a Axinella polypoides LMA Gloeckner et al. (2014) Mediterranean Sea
10533.Apo.5.1b Axinella polypoides LMA Gloeckner et al. (2014) Mediterranean Sea
10533.Apo.5.2a Axinella polypoides LMA Gloeckner et al. (2014) Mediterranean Sea
10533.Apo.5.3a Axinella polypoides LMA Gloeckner et al. (2014) Mediterranean Sea
10533.Apo.5.4a Axinella polypoides LMA Gloeckner et al. (2014) Mediterranean Sea
10533.Apo.5.5a Axinella polypoides LMA Gloeckner et al. (2014) Mediterranean Sea
10533.Ave.20.1a Axinella verrucosa NA NA Mediterranean Sea
10533.Ave.20.1b Axinella verrucosa NA NA Mediterranean Sea
10533.Ave.20.2a Axinella verrucosa NA NA Mediterranean Sea
10533.Ave.20.3a Axinella verrucosa NA NA Mediterranean Sea
10533.Ave.20.4a Axinella verrucosa NA NA Mediterranean Sea
10533.Ave.20.5a Axinella verrucosa NA NA Mediterranean Sea
10533.Axda.UK.1a Axinella damicornis NA NA Celtic-Biscay Shelf
10533.Axda.UK.2a Axinella damicornis NA NA Celtic-Biscay Shelf
10533.Axda.UK.3a Axinella damicornis NA NA Celtic-Biscay Shelf
10533.Axin.UK.2a Axinella infundibuliformis NA NA Celtic-Biscay Shelf
10533.Axin.UK.3a Axinella infundibuliformis NA NA Celtic-Biscay Shelf
10533.BDR001 Dactylocalycidae NA NA NA
10533.BDR004 Pachastrella sp. NA NA NA
10533.BDR005 Geodia sp. NA NA NA
10533.BDR008 Neopetrosia sp. NA NA NA
10533.BDR010 Dactylocalycidae NA NA NA
10533.BDR011 Dactylocalycidae NA NA NA
10533.BDR013 Neopetrosia sp. NA NA NA
10533.BDR016 Dactylocalycidae NA NA NA
10533.BDR032 Dactylocalycidae NA NA NA
10533.BDR033 Pachastrella sp. NA NA NA
10533.BDR037 Neopetrosia sp. NA NA NA
10533.BDR050 Topsentia sp. NA NA NA
10533.BDR064 Pachastrella sp. NA NA NA
10533.BZ07.62.XT Tedania ignis LMA Gloeckner et al. (2014) Caribbean Sea
10533.BZ07.64.XT Tedania klausi NA NA Caribbean Sea
10533.BZ07.65.XT Tedania klausi NA NA Caribbean Sea
10533.BZ0761.XT Tedania ignis LMA Gloeckner et al. (2014) Caribbean Sea
10533.BZ09.1.XT Tedania ignis LMA Gloeckner et al. (2014) Caribbean Sea
10533.BZ09.2.XT Tedania klausi NA NA Caribbean Sea
10533.CAR32 Carteriospongia foliascens NA NA NA
10533.CAR33 Carteriospongia foliascens NA NA NA
10533.CAR34 Carteriospongia foliascens NA NA NA
10533.CB1 Chondrosia reniformis HMA Gloeckner et al. (2014) Mediterranean Sea
10533.CB3 Chondrosia reniformis HMA Gloeckner et al. (2014) Mediterranean Sea
10533.CRD1 Chondrosia reniformis HMA Gloeckner et al. (2014) Mediterranean Sea
10533.CRD2 Chondrosia reniformis HMA Gloeckner et al. (2014) Mediterranean Sea
10533.CRD3 Chondrosia reniformis HMA Gloeckner et al. (2014) Mediterranean Sea
10533.CRL1 Chondrosia reniformis HMA Gloeckner et al. (2014) Mediterranean Sea
10533.CRL2 Chondrosia reniformis HMA Gloeckner et al. (2014) Mediterranean Sea
10533.CRL3 Chondrosia reniformis HMA Gloeckner et al. (2014) Mediterranean Sea
10533.CRL4 Chondrosia reniformis HMA Gloeckner et al. (2014) Mediterranean Sea
10533.CRO1 Chondrosia reniformis HMA Gloeckner et al. (2014) Mediterranean Sea
10533.CRO2 Chondrosia reniformis HMA Gloeckner et al. (2014) Mediterranean Sea
10533.CRO3 Chondrosia reniformis HMA Gloeckner et al. (2014) Mediterranean Sea
10533.CRO4 Chondrosia reniformis HMA Gloeckner et al. (2014) Mediterranean Sea
10533.CUR13.01 Ircinia felix HMA Gloeckner et al. (2014) Caribbean Sea
10533.CUR13.02 Ircinia felix HMA Gloeckner et al. (2014) Caribbean Sea
10533.CUR13.03 Ircinia felix HMA Gloeckner et al. (2014) Caribbean Sea
10533.CUR13.04 Ircinia felix HMA Gloeckner et al. (2014) Caribbean Sea
10533.CUR13.06 Ircinia strobilina HMA Gloeckner et al. (2014) Caribbean Sea
10533.CUR13.07 Ircinia strobilina HMA Gloeckner et al. (2014) Caribbean Sea
10533.CUR13.08 Ircinia felix HMA Gloeckner et al. (2014) Caribbean Sea
10533.CUR13.09 Ircinia strobilina HMA Gloeckner et al. (2014) Caribbean Sea
10533.CUR13.10 Ircinia strobilina HMA Gloeckner et al. (2014) Caribbean Sea
10533.CUR13.11 Scopalina ruetzleri LMA Gloeckner et al. (2014) Caribbean Sea
10533.CUR13.12 Scopalina ruetzleri LMA Gloeckner et al. (2014) Caribbean Sea
10533.CUR13.13 Scopalina ruetzleri LMA Gloeckner et al. (2014) Caribbean Sea
10533.CUR13.14 Scopalina ruetzleri LMA Gloeckner et al. (2014) Caribbean Sea
10533.CUR13.15 Scopalina ruetzleri LMA Gloeckner et al. (2014) Caribbean Sea
10533.CW1 Chondrosia reniformis HMA Gloeckner et al. (2014) Mediterranean Sea
10533.CYM32 Cymbastela coralliophila NA NA NA
10533.CYM33 Cymbastela coralliophila NA NA NA
10533.CYM34 Cymbastela coralliophila NA NA NA
10533.Cca.3.1a Corticium sp. NA NA Mediterranean Sea
10533.Cca.3.1b Corticium sp. NA NA Mediterranean Sea
10533.Cca.3.2a Corticium sp. NA NA Mediterranean Sea
10533.Cca.3.4a Corticium sp. NA NA Mediterranean Sea
10533.Cca.3.5a Corticium sp. NA NA Mediterranean Sea
10533.Cce.27.1a Cliona celata NA NA Mediterranean Sea
10533.Cce.27.1b Cliona celata NA NA Mediterranean Sea
10533.Cce.27.2a Cliona celata NA NA Mediterranean Sea
10533.Cce.27.3a Cliona celata NA NA Mediterranean Sea
10533.Cce.27.4a Cliona celata NA NA Mediterranean Sea
10533.Cce.27.5a Cliona celata NA NA Mediterranean Sea
10533.Ccl.4.1a Clathrina clathrus NA NA Mediterranean Sea
10533.Ccl.4.1b Clathrina clathrus NA NA Mediterranean Sea
10533.Ccl.4.2a Clathrina clathrus NA NA Mediterranean Sea
10533.Ccl.4.3a Clathrina clathrus NA NA Mediterranean Sea
10533.Ccl.4.4a Clathrina clathrus NA NA Mediterranean Sea
10533.Ccl.4.5a Clathrina clathrus NA NA Mediterranean Sea
10533.Cco.30.1a Clathrina coriacea NA NA Mediterranean Sea
10533.Cco.30.1b Clathrina coriacea NA NA Mediterranean Sea
10533.Cco.30.2a Clathrina coriacea NA NA Mediterranean Sea
10533.Cco.30.3a Clathrina coriacea NA NA Mediterranean Sea
10533.Cco.30.4a Clathrina coriacea NA NA Mediterranean Sea
10533.Cco.30.5a Clathrina coriacea NA NA Mediterranean Sea
10533.Ccr.9.1a Crambe crambe LMA Gloeckner et al. (2014) Mediterranean Sea
10533.Ccr.9.1b Crambe crambe LMA Gloeckner et al. (2014) Mediterranean Sea
10533.Ccr.9.2a Crambe crambe LMA Gloeckner et al. (2014) Mediterranean Sea
10533.Ccr.9.3a Crambe crambe LMA Gloeckner et al. (2014) Mediterranean Sea
10533.Ccr.9.4a Crambe crambe LMA Gloeckner et al. (2014) Mediterranean Sea
10533.Ccr.9.5a Crambe crambe LMA Gloeckner et al. (2014) Mediterranean Sea
10533.Clc.UK.1a Cliona celata NA NA Celtic-Biscay Shelf
10533.Clc.UK.3a Cliona celata NA NA Celtic-Biscay Shelf
10533.Cmo.37.1a Cacospongia mollior NA NA Mediterranean Sea
10533.Cmo.37.1b Cacospongia mollior NA NA Mediterranean Sea
10533.Cmo.37.2a Cacospongia mollior NA NA Mediterranean Sea
10533.Cmo.37.3a Cacospongia mollior NA NA Mediterranean Sea
10533.Cmo.37.4a Cacospongia mollior NA NA Mediterranean Sea
10533.Cmo.37.5a Cacospongia mollior NA NA Mediterranean Sea
10533.Coca2 Corticium candelabrum NA NA Mediterranean Sea
10533.Coca3 Corticium candelabrum NA NA Mediterranean Sea
10533.Coca4 Corticium candelabrum NA NA Mediterranean Sea
10533.Cpu.22.1a Crella sp. NA NA Mediterranean Sea
10533.Cpu.22.1b Crella sp. NA NA Mediterranean Sea
10533.Cpu.22.2a Crella sp. NA NA Mediterranean Sea
10533.Cpu.22.3a Crella sp. NA NA Mediterranean Sea
10533.Cpu.22.4a Crella sp. NA NA Mediterranean Sea
10533.Cpu.22.5a Crella sp. NA NA Mediterranean Sea
10533.Crcr13b Crambe crambe LMA Gloeckner et al. (2014) Mediterranean Sea
10533.Cre.21.1a Chondrosia reniformis HMA Gloeckner et al. (2014) Mediterranean Sea
10533.Cre.21.1b Chondrosia reniformis HMA Gloeckner et al. (2014) Mediterranean Sea
10533.Cre.21.2a Chondrosia reniformis HMA Gloeckner et al. (2014) Mediterranean Sea
10533.Cre.21.3a Chondrosia reniformis HMA Gloeckner et al. (2014) Mediterranean Sea
10533.Cre.21.4a Chondrosia reniformis HMA Gloeckner et al. (2014) Mediterranean Sea
10533.Cre.21.5a Chondrosia reniformis HMA Gloeckner et al. (2014) Mediterranean Sea
10533.Csc.36.1a Cacospongia scalaris NA NA Mediterranean Sea
10533.Csc.36.1b Cacospongia scalaris NA NA Mediterranean Sea
10533.Csc.36.2a Cacospongia scalaris NA NA Mediterranean Sea
10533.Csc.36.3a Cacospongia scalaris NA NA Mediterranean Sea
10533.Csc.36.4a Cacospongia scalaris NA NA Mediterranean Sea
10533.Csc.36.5a Cacospongia scalaris NA NA Mediterranean Sea
10533.Cvi.10.1a Cliona viridis NA NA Mediterranean Sea
10533.Cvi.10.1b Cliona viridis NA NA Mediterranean Sea
10533.Cvi.10.2a Cliona viridis NA NA Mediterranean Sea
10533.Cvi.10.3a Cliona viridis NA NA Mediterranean Sea
10533.Cvi.10.4a Cliona viridis NA NA Mediterranean Sea
10533.Cvi.10.5a Cliona viridis NA NA Mediterranean Sea
10533.Da1 Dysidea avara LMA Gloeckner et al. (2014) Mediterranean Sea
10533.Da2 Dysidea avara LMA Gloeckner et al. (2014) Mediterranean Sea
10533.Da3 Dysidea avara LMA Gloeckner et al. (2014) Mediterranean Sea
10533.Dav.13.1a Dysidea avara LMA Gloeckner et al. (2014) Mediterranean Sea
10533.Dav.13.1b Dysidea avara LMA Gloeckner et al. (2014) Mediterranean Sea
10533.Dav.13.2a Dysidea avara LMA Gloeckner et al. (2014) Mediterranean Sea
10533.Dav.13.3a Dysidea avara LMA Gloeckner et al. (2014) Mediterranean Sea
10533.Dav.13.4a Dysidea avara LMA Gloeckner et al. (2014) Mediterranean Sea
10533.Dfr.34.1a Dysidea fragilis LMA This study Mediterranean Sea
10533.Dfr.34.1b Dysidea fragilis LMA This study Mediterranean Sea
10533.Dfr.34.2a Dysidea fragilis LMA This study Mediterranean Sea
10533.Dfr.34.3a Dysidea fragilis LMA This study Mediterranean Sea
10533.Dfr.34.4a Dysidea fragilis LMA This study Mediterranean Sea
10533.Dfr.34.5a Dysidea fragilis LMA This study Mediterranean Sea
10533.Dyf.UK.1a Dysidea fragilis LMA This study Celtic-Biscay Shelf
10533.Dyf.UK.2a Dysidea fragilis LMA This study Celtic-Biscay Shelf
10533.Dyf.UK.3a Dysidea fragilis LMA This study Celtic-Biscay Shelf
10533.EMP.GR..1.A Axinella sp. NA NA Mediterranean Sea
10533.EMP.GR..1.B Axinella sp. NA NA Mediterranean Sea
10533.EMP.GR..1.C Axinella sp. NA NA Mediterranean Sea
10533.EMP.GR..10.A Phorbas fictitius NA NA NA
10533.EMP.GR..10.B Phorbas fictitius NA NA NA
10533.EMP.GR..10.C Phorbas fictitius NA NA NA
10533.EMP.GR..11.A Sarcotragus spinosulus NA NA NA
10533.EMP.GR..2.A Agelas oroides NA NA Mediterranean Sea
10533.EMP.GR..2.B Agelas oroides NA NA Mediterranean Sea
10533.EMP.GR..2.C Agelas oroides NA NA Mediterranean Sea
10533.EMP.GR..3.A Petrosia ficiformis HMA This study Mediterranean Sea
10533.EMP.GR..3.B Petrosia ficiformis HMA This study Mediterranean Sea
10533.EMP.GR..3.C Petrosia ficiformis HMA This study Mediterranean Sea
10533.EMP.GR..4.A Ircinia oros NA NA Mediterranean Sea
10533.EMP.GR..4.B Ircinia oros NA NA Mediterranean Sea
10533.EMP.GR..5.A Chondrosia reniformis HMA Gloeckner et al. (2014) Mediterranean Sea
10533.EMP.GR..5.B Chondrosia reniformis HMA Gloeckner et al. (2014) Mediterranean Sea
10533.EMP.GR..5.C Chondrosia reniformis HMA Gloeckner et al. (2014) Mediterranean Sea
10533.EMP.GR..6.A Oscarella lobularis LMA Gloeckner et al. (2014) Mediterranean Sea
10533.EMP.GR..6.B Oscarella lobularis LMA Gloeckner et al. (2014) Mediterranean Sea
10533.EMP.GR..7.A Crambe crambe LMA Gloeckner et al. (2014) Mediterranean Sea
10533.EMP.GR..7.B Crambe crambe LMA Gloeckner et al. (2014) Mediterranean Sea
10533.EMP.GR..7.C Crambe crambe LMA Gloeckner et al. (2014) Mediterranean Sea
10533.EMP.GR..9.A Spirastrella cunctatrix NA NA NA
10533.EMP.GR..9.B Spirastrella cunctatrix NA NA NA
10533.EMP.GR..9.C Spirastrella cunctatrix NA NA NA
10533.Hav.UK.2a Haliclona oculata NA NA Celtic-Biscay Shelf
10533.Hav.UK.3a Haliclona oculata NA NA Celtic-Biscay Shelf
10533.Hco.16.1a.Q Hemimycale columella NA NA Mediterranean Sea
10533.Hco.16.1b.Q Hemimycale columella NA NA Mediterranean Sea
10533.Hco.16.2a.Q Hemimycale columella NA NA Mediterranean Sea
10533.Hco.16.3a.Q Hemimycale columella NA NA Mediterranean Sea
10533.Hco.16.4a.Q Hemimycale columella NA NA Mediterranean Sea
10533.Hec.UK.1a Hemimycale columella NA NA Celtic-Biscay Shelf
10533.Hec.UK.3a Hemimycale columella NA NA Celtic-Biscay Shelf
10533.Hfu.25.1a Haliclona fulva NA NA Mediterranean Sea
10533.Hfu.25.1b Haliclona fulva NA NA Mediterranean Sea
10533.Hfu.25.2a Haliclona fulva NA NA Mediterranean Sea
10533.Hfu.25.4a Haliclona fulva NA NA Mediterranean Sea
10533.Hfu.25.5a Haliclona fulva NA NA Mediterranean Sea
10533.Hme.28.1a Haliclona mediterranea NA NA Mediterranean Sea
10533.Hme.28.1b Haliclona mediterranea NA NA Mediterranean Sea
10533.Hme.28.2a Haliclona mediterranea NA NA Mediterranean Sea
10533.Hme.28.3a Haliclona mediterranea NA NA Mediterranean Sea
10533.Hme.28.5a Haliclona mediterranea NA NA Mediterranean Sea
10533.Hmu.31.1a Haliclona mucosa NA NA Mediterranean Sea
10533.Hmu.31.1b Haliclona mucosa NA NA Mediterranean Sea
10533.Hmu.31.2a Haliclona mucosa NA NA Mediterranean Sea
10533.Hmu.31.3a Haliclona mucosa NA NA Mediterranean Sea
10533.Hmu.31.4a Haliclona mucosa NA NA Mediterranean Sea
10533.Hmu.31.5a Haliclona mucosa NA NA Mediterranean Sea
10533.Hp6 Halichondria panicea LMA This study North Sea
10533.Hp7.a Halichondria panicea LMA This study North Sea
10533.IAN32 Ianthella basta NA NA NA
10533.IAN33 Ianthella basta NA NA NA
10533.IAN34 Ianthella basta NA NA NA
10533.IF1.I.XT Ircinia felix HMA Gloeckner et al. (2014) Caribbean Sea
10533.IF2.I.XT Ircinia felix HMA Gloeckner et al. (2014) Caribbean Sea
10533.IF3.I.XT Ircinia felix HMA Gloeckner et al. (2014) Caribbean Sea
10533.IF5.I.XT Ircinia felix HMA Gloeckner et al. (2014) Caribbean Sea
10533.IF6.I.XT Ircinia felix HMA Gloeckner et al. (2014) Caribbean Sea
10533.Ifa.15.1a Sarcotragus fasciculatus NA NA Mediterranean Sea
10533.Ifa.15.1b Sarcotragus fasciculatus NA NA Mediterranean Sea
10533.Ifa.15.2a Sarcotragus fasciculatus NA NA Mediterranean Sea
10533.Ifa.15.3a Sarcotragus fasciculatus NA NA Mediterranean Sea
10533.Ifa.15.4a Sarcotragus fasciculatus NA NA Mediterranean Sea
10533.Ifa.15.5a Sarcotragus fasciculatus NA NA Mediterranean Sea
10533.Ior.11.1a Ircinia oros NA NA Mediterranean Sea
10533.Ior.11.1b Ircinia oros NA NA Mediterranean Sea
10533.Ior.11.2a Ircinia oros NA NA Mediterranean Sea
10533.Ior.11.3a Ircinia oros NA NA Mediterranean Sea
10533.Ior.11.4a Ircinia oros NA NA Mediterranean Sea
10533.Ior.11.5a Ircinia oros NA NA Mediterranean Sea
10533.Iva.35.1a Ircinia variabilis HMA This study Mediterranean Sea
10533.Iva.35.1b Ircinia variabilis HMA This study Mediterranean Sea
10533.Iva.35.2a Ircinia variabilis HMA This study Mediterranean Sea
10533.Iva.35.3a Ircinia variabilis HMA This study Mediterranean Sea
10533.Iva.35.4a Ircinia variabilis HMA This study Mediterranean Sea
10533.Iva.35.5a Ircinia variabilis HMA This study Mediterranean Sea
10533.KR04.1.XT Hyrtios sp. NA NA NA
10533.KR04.2.XT Hyrtios sp. NA NA NA
10533.MIIG0966 Hymeniacidon perlevis NA NA Celtic-Biscay Shelf
10533.MIIG0970 Hymeniacidon perlevis NA NA Celtic-Biscay Shelf
10533.MIIG0972 Halichondria panicea LMA This study Celtic-Biscay Shelf
10533.MIIG0973 Hymeniacidon perlevis NA NA Celtic-Biscay Shelf
10533.MIIG0976 Halichondria panicea LMA This study Celtic-Biscay Shelf
10533.MIIG0980 Haliclona indistincta NA NA Celtic-Biscay Shelf
10533.MIIG0981 Haliclona indistincta NA NA Celtic-Biscay Shelf
10533.MIIG0982 Haliclona indistincta NA NA Celtic-Biscay Shelf
10533.MIIG0985 Haliclona oculata NA NA Celtic-Biscay Shelf
10533.MIIG0986 Haliclona oculata NA NA Celtic-Biscay Shelf
10533.MIIG0987 Haliclona oculata NA NA Celtic-Biscay Shelf
10533.MIIG0989 Haliclona indistincta NA NA Celtic-Biscay Shelf
10533.MIIG0991 Haliclona indistincta NA NA Celtic-Biscay Shelf
10533.MIIG0993 Haliclona indistincta NA NA Celtic-Biscay Shelf
10533.MIIG1003 Haliclona oculata NA NA Celtic-Biscay Shelf
10533.MIIG1004 Haliclona oculata NA NA Celtic-Biscay Shelf
10533.MIIG1005 Halichondria panicea LMA This study Celtic-Biscay Shelf
10533.MIIG1012 Haliclona viscosa NA NA Celtic-Biscay Shelf
10533.MIIG1013 Dysidea fragilis LMA This study Celtic-Biscay Shelf
10533.MIIG1024 Dysidea fragilis LMA This study Celtic-Biscay Shelf
10533.MIIG1025 Haliclona viscosa NA NA Celtic-Biscay Shelf
10533.MIIG1026 Haliclona viscosa NA NA Celtic-Biscay Shelf
10533.MO25675.Herzliya Agelas oroides NA NA NA
10533.MO25728.Herzliya Agelas oroides NA NA NA
10533.MO25731.Herzliya Ircinia oros NA NA NA
10533.MO25738.Herzliya Agelas oroides NA NA NA
10533.MO25739.Herzliya Ircinia oros NA NA NA
10533.MO25765.Herzliya Ircinia oros NA NA NA
10533.ND12 Geodia barretti NA NA NA
10533.ND15 Geodia barretti NA NA NA
10533.ND3 Geodia barretti NA NA NA
10533.ND6 Geodia barretti NA NA NA
10533.ND9 Geodia barretti NA NA NA
10533.Olo.14.1a Oscarella lobularis LMA Gloeckner et al. (2014) Mediterranean Sea
10533.Olo.14.1b Oscarella lobularis LMA Gloeckner et al. (2014) Mediterranean Sea
10533.Olo.14.2a Oscarella lobularis LMA Gloeckner et al. (2014) Mediterranean Sea
10533.Olo.14.3a Oscarella lobularis LMA Gloeckner et al. (2014) Mediterranean Sea
10533.Olo.14.4a Oscarella lobularis LMA Gloeckner et al. (2014) Mediterranean Sea
10533.Olo.14.5a Oscarella lobularis LMA Gloeckner et al. (2014) Mediterranean Sea
10533.P10X.3.XT Halisarca caerulea NA NA NA
10533.P10X.49.XT Neopetrosia subtriangularis NA NA Caribbean Sea
10533.P10X.50.XT Neopetrosia subtriangularis NA NA Caribbean Sea
10533.P10X.53.XT Xestospongia bocatorensis NA NA Caribbean Sea
10533.P12X.101.XT Niphates erecta LMA Gloeckner et al. (2014) Caribbean Sea
10533.P12X.102.XT Niphates erecta LMA Gloeckner et al. (2014) Caribbean Sea
10533.P12X.105.XT Aiolochroia crassa HMA Gloeckner et al. (2014) Caribbean Sea
10533.P12X.108.XT Aplysina cauliformis HMA Gloeckner et al. (2014) Caribbean Sea
10533.P12X.109.XT Aiolochroia crassa HMA Gloeckner et al. (2014) Caribbean Sea
10533.P12X.11.XT Erylus sp. NA NA Caribbean Sea
10533.P12X.110.XT Aiolochroia crassa HMA Gloeckner et al. (2014) Caribbean Sea
10533.P12X.116.XT Niphates erecta LMA Gloeckner et al. (2014) Caribbean Sea
10533.P12X.117.XT Aiolochroia crassa HMA Gloeckner et al. (2014) Caribbean Sea
10533.P12X.118.XT Niphates erecta LMA Gloeckner et al. (2014) Caribbean Sea
10533.P12X.119.XT Niphates erecta LMA Gloeckner et al. (2014) Caribbean Sea
10533.P12X.12.XT Ectyoplasia ferox HMA Gloeckner et al. (2014) Caribbean Sea
10533.P12X.120.XT Aiolochroia crassa HMA Gloeckner et al. (2014) Caribbean Sea
10533.P12X.121.XT Mycale laxissima LMA Gloeckner et al. (2014) Caribbean Sea
10533.P12X.122.XT Mycale laxissima LMA Gloeckner et al. (2014) Caribbean Sea
10533.P12X.123.XT Iotrochota birotulata LMA Gloeckner et al. (2014) Caribbean Sea
10533.P12X.124.XT Mycale laevis NA NA Caribbean Sea
10533.P12X.125.XT Mycale laevis NA NA Caribbean Sea
10533.P12X.127.XT Iotrochota birotulata LMA Gloeckner et al. (2014) Caribbean Sea
10533.P12X.129.XT Iotrochota birotulata LMA Gloeckner et al. (2014) Caribbean Sea
10533.P12X.13.XT Ectyoplasia ferox HMA Gloeckner et al. (2014) Caribbean Sea
10533.P12X.130.XT Mycale laevis NA NA Caribbean Sea
10533.P12X.131.XT Iotrochota birotulata LMA Gloeckner et al. (2014) Caribbean Sea
10533.P12X.132.XT Iotrochota birotulata LMA Gloeckner et al. (2014) Caribbean Sea
10533.P12X.133.XT Mycale laevis NA NA Caribbean Sea
10533.P12X.134.XT Mycale laxissima LMA Gloeckner et al. (2014) Caribbean Sea
10533.P12X.142.XT Xestospongia muta HMA Gloeckner et al. (2014) Caribbean Sea
10533.P12X.143.XT Mycale laxissima LMA Gloeckner et al. (2014) Caribbean Sea
10533.P12X.144.XT Mycale laxissima LMA Gloeckner et al. (2014) Caribbean Sea
10533.P12X.145.XT Amphimedon compressa LMA Gloeckner et al. (2014) Caribbean Sea
10533.P12X.147.XT Amphimedon compressa LMA Gloeckner et al. (2014) Caribbean Sea
10533.P12X.148.XT Ircinia strobilina HMA Gloeckner et al. (2014) Caribbean Sea
10533.P12X.149.XT Amphimedon compressa LMA Gloeckner et al. (2014) Caribbean Sea
10533.P12X.150.XT Amphimedon compressa LMA Gloeckner et al. (2014) Caribbean Sea
10533.P12X.151.XT Amphimedon compressa LMA Gloeckner et al. (2014) Caribbean Sea
10533.P12X.18.XT Ectyoplasia ferox HMA Gloeckner et al. (2014) Caribbean Sea
10533.P12X.19.XT Ectyoplasia ferox HMA Gloeckner et al. (2014) Caribbean Sea
10533.P12X.20.XT Ectyoplasia ferox HMA Gloeckner et al. (2014) Caribbean Sea
10533.P12X.21.XT Erylus sp. NA NA Caribbean Sea
10533.P12X.23.XT Erylus sp. NA NA Caribbean Sea
10533.P12X.25.XT Erylus sp. NA NA Caribbean Sea
10533.P12X.51.XT Haliclona tubifera NA NA NA
10533.P12X.54.XT Chalinula sp. NA NA NA
10533.P12X.58.XT Lissodendoryx colombiensis NA NA NA
10533.P12X.59.XT Chondrilla nucula NA NA NA
10533.P12X.62.XT Chondrilla nucula NA NA NA
10533.P12X.71.XT Chondrilla nucula NA NA NA
10533.P12X.73.XT Chondrilla nucula NA NA NA
10533.P12X.75.XT Chondrilla nucula NA NA Caribbean Sea
10533.P12X.80.XT Chondrilla nucula NA NA Caribbean Sea
10533.P12X.87.XT Xestospongia muta HMA Gloeckner et al. (2014) Caribbean Sea
10533.PF1 Phakellia fusca NA NA NA
10533.PF2 Phakellia fusca NA NA NA
10533.PF3 Phakellia fusca NA NA NA
10533.PF4 Phakellia fusca NA NA NA
10533.PFD1 Petrosia ficiformis HMA This study Mediterranean Sea
10533.PFD3 Petrosia ficiformis HMA This study Mediterranean Sea
10533.PFD4 Petrosia ficiformis HMA This study Mediterranean Sea
10533.PFD5 Petrosia ficiformis HMA This study Mediterranean Sea
10533.PFL1 Petrosia ficiformis HMA This study Mediterranean Sea
10533.PFL3 Petrosia ficiformis HMA This study Mediterranean Sea
10533.PFL4 Petrosia ficiformis HMA This study Mediterranean Sea
10533.PFL5 Petrosia ficiformis HMA This study Mediterranean Sea
10533.PFO1 Petrosia ficiformis HMA This study Mediterranean Sea
10533.PFO2 Petrosia ficiformis HMA This study Mediterranean Sea
10533.PFO3 Petrosia ficiformis HMA This study Mediterranean Sea
10533.PFO4 Petrosia ficiformis HMA This study Mediterranean Sea
10533.PFO5 Petrosia ficiformis HMA This study Mediterranean Sea
10533.PI09.P130.XT Mycale laevis NA NA Caribbean Sea
10533.PJS.102A3 Aplysinella sp. NA NA NA
10533.PJS.132.T1 Terpios hoshinota NA NA NA
10533.PJS.133.T2 Terpios hoshinota NA NA NA
10533.PJS.137.T6 Terpios hoshinota NA NA NA
10533.PJS.138.T7 Terpios hoshinota NA NA NA
10533.PJS.139.T8 Terpios hoshinota NA NA NA
10533.PJS.13R1 Rhabdastrella globostellata NA NA NA
10533.PJS.140.T9 Terpios hoshinota NA NA NA
10533.PJS.141.T10 Terpios hoshinota NA NA NA
10533.PJS.142.T11 Terpios hoshinota NA NA NA
10533.PJS.143.T12 Terpios hoshinota NA NA NA
10533.PJS.145.T14 Terpios hoshinota NA NA NA
10533.PJS.146.T15 Terpios hoshinota NA NA NA
10533.PJS.147.T16 Terpios hoshinota NA NA NA
10533.PJS.149.PS785 Agelas sp. NA NA NA
10533.PJS.15R3 Rhabdastrella globostellata NA NA NA
10533.PJS.168.PS724 Rhaphoxya sp. 2976 NA NA NA
10533.PJS.16S1 Stylissa massa NA NA NA
10533.PJS.172.PS702 Pseudoceratina sp. NA NA NA
10533.PJS.17S2 Stylissa massa NA NA NA
10533.PJS.189.PS718 Rhaphoxya sp. 2976 NA NA NA
10533.PJS.191.PS699 Rhaphoxya sp. 2976 NA NA NA
10533.PJS.192.PS723 Rhaphoxya sp. 2976 NA NA NA
10533.PJS.19H1 Hyrtios altum NA NA NA
10533.PJS.1S1 Stylissa massa NA NA NA
10533.PJS.20H2 Hyrtios altum NA NA NA
10533.PJS.21H3 Hyrtios altum NA NA NA
10533.PJS.22R1 Rhabdastrella globostellata NA NA NA
10533.PJS.23R2 Rhabdastrella globostellata NA NA NA
10533.PJS.24R3 Rhabdastrella globostellata NA NA NA
10533.PJS.25S1 Stylissa massa NA NA NA
10533.PJS.26S2 Stylissa massa NA NA NA
10533.PJS.27S3 Stylissa massa NA NA NA
10533.PJS.28H1 Hyrtios altum NA NA NA
10533.PJS.29H2 Hyrtios altum NA NA NA
10533.PJS.2S2 Stylissa massa NA NA NA
10533.PJS.30H3 Hyrtios altum NA NA NA
10533.PJS.31S1 Stylissa massa NA NA NA
10533.PJS.32S2 Stylissa massa NA NA NA
10533.PJS.34H1 Hyrtios altum NA NA NA
10533.PJS.35H2 Hyrtios altum NA NA NA
10533.PJS.36H3 Hyrtios altum NA NA NA
10533.PJS.3S3 Stylissa massa NA NA NA
10533.PJS.40R1 Rhabdastrella globostellata NA NA NA
10533.PJS.41R2 Rhabdastrella globostellata NA NA NA
10533.PJS.42R3 Rhabdastrella globostellata NA NA NA
10533.PJS.43S1 Stylissa massa NA NA NA
10533.PJS.44S2 Stylissa massa NA NA NA
10533.PJS.45S3 Stylissa massa NA NA NA
10533.PJS.46H1 Hyrtios altum NA NA NA
10533.PJS.47H2 Hyrtios altum NA NA NA
10533.PJS.48H3 Hyrtios altum NA NA NA
10533.PJS.49A1 Aplysinella sp. NA NA NA
10533.PJS.4H1 Hyrtios altum NA NA NA
10533.PJS.50A2 Aplysinella sp. NA NA NA
10533.PJS.51A3 Aplysinella sp. NA NA NA
10533.PJS.55A1 Aplysinella sp. NA NA NA
10533.PJS.56A2 Aplysinella sp. NA NA NA
10533.PJS.57A3 Aplysinella sp. NA NA NA
10533.PJS.59S2 Stylissa massa NA NA NA
10533.PJS.60S3 Stylissa massa NA NA NA
10533.PJS.62H2 Hyrtios altum NA NA NA
10533.PJS.63H3 Hyrtios altum NA NA NA
10533.PJS.67R1 Rhabdastrella globostellata NA NA NA
10533.PJS.69R3 Rhabdastrella globostellata NA NA NA
10533.PJS.6H3 Hyrtios altum NA NA NA
10533.PJS.70S1 Stylissa massa NA NA NA
10533.PJS.71S2 Stylissa massa NA NA NA
10533.PJS.72S3 Stylissa massa NA NA NA
10533.PJS.73H1 Hyrtios altum NA NA NA
10533.PJS.74H2 Hyrtios altum NA NA NA
10533.PJS.75H3 Hyrtios altum NA NA NA
10533.PJS.79R1 Rhabdastrella globostellata NA NA NA
10533.PJS.80R2 Rhabdastrella globostellata NA NA NA
10533.PJS.82S1 Stylissa massa NA NA NA
10533.PJS.83S2 Stylissa massa NA NA NA
10533.PJS.84S3 Stylissa massa NA NA NA
10533.PJS.85H1 Hyrtios altum NA NA NA
10533.PJS.86H2 Hyrtios altum NA NA NA
10533.PJS.87H3 Hyrtios altum NA NA NA
10533.PJS.93R3 Rhabdastrella globostellata NA NA NA
10533.PJS.94S1 Stylissa massa NA NA NA
10533.PJS.95S2 Stylissa massa NA NA NA
10533.PJS.96S3 Stylissa massa NA NA NA
10533.PJS.97H1 Hyrtios altum NA NA NA
10533.PJS.98H2 Hyrtios altum NA NA NA
10533.PJS.SW.12 Axinella infundibuliformis NA NA NA
10533.PJS.SW.127 Halichondria panicea LMA This study North Sea
10533.PJS.SW.13 Axinella infundibuliformis NA NA NA
10533.PJS.SW.14 Axinella infundibuliformis NA NA NA
10533.PJS.SW.20 Axinella rugosa NA NA NA
10533.PJS.SW.21 Axinella rugosa NA NA NA
10533.PJS.SW.22 Axinella rugosa NA NA NA
10533.PJS.SW.23 Axinella rugosa NA NA NA
10533.PJS.SW.240 Myxilla sp. NA NA North Sea
10533.PJS.SW.242 Myxilla sp. NA NA North Sea
10533.PJS.SW.243 Myxilla sp. NA NA North Sea
10533.PJS.SW.247 Halichondria panicea LMA This study North Sea
10533.PJS.SW.29 Axinella rugosa NA NA NA
10533.PJS.SW.33 Axinella infundibuliformis NA NA NA
10533.PJS.SW.34 Geodia barretti NA NA NA
10533.PJS.SW.36 Geodia barretti NA NA NA
10533.PJS.SW.39 Geodia barretti NA NA NA
10533.PJS.SW.40 Geodia barretti NA NA NA
10533.PJS.SW.41 Geodia barretti NA NA NA
10533.PJS.SW.42 Geodia barretti NA NA NA
10533.PJS.SW.43 Geodia barretti NA NA NA
10533.PJS.SW.44 Geodia barretti NA NA NA
10533.PJS.SW.H20.1 Geodia barretti NA NA NA
10533.PP1 Petrosia ficiformis HMA This study Mediterranean Sea
10533.PP2 Petrosia ficiformis HMA This study Mediterranean Sea
10533.PP3 Petrosia ficiformis HMA This study Mediterranean Sea
10533.PS1 Plakortis simplex NA NA NA
10533.PS2 Plakortis simplex NA NA NA
10533.PS3 Plakortis simplex NA NA NA
10533.PS4 Plakortis simplex NA NA NA
10533.PTL09.36.XT Agelas conifera NA NA NA
10533.PTL09.P15.XT Plakortis halichondrioides NA NA NA
10533.PTL09.P20.XT Placospongia intermedia NA NA NA
10533.PTL09.P31.XT Dysidea etheria LMA Gloeckner et al. (2014) Caribbean Sea
10533.PTL09.P57.XT Tedania ignis LMA Gloeckner et al. (2014) Caribbean Sea
10533.PV1 Petrosia ficiformis HMA This study Mediterranean Sea
10533.PV1c Petrosia ficiformis HMA This study Mediterranean Sea
10533.PV1e Petrosia ficiformis HMA This study Mediterranean Sea
10533.PV2 Petrosia ficiformis HMA This study Mediterranean Sea
10533.PV2e Petrosia ficiformis HMA This study Mediterranean Sea
10533.PV3 Petrosia ficiformis HMA This study Mediterranean Sea
10533.PV3c Petrosia ficiformis HMA This study Mediterranean Sea
10533.PV3e Petrosia ficiformis HMA This study Mediterranean Sea
10533.PW1 Petrosia ficiformis HMA This study Mediterranean Sea
10533.PW1c Petrosia ficiformis HMA This study Mediterranean Sea
10533.PW1e Petrosia ficiformis HMA This study Mediterranean Sea
10533.PW2c Petrosia ficiformis HMA This study Mediterranean Sea
10533.PW3 Petrosia ficiformis HMA This study Mediterranean Sea
10533.PW3c Petrosia ficiformis HMA This study Mediterranean Sea
10533.PW3e Petrosia ficiformis HMA This study Mediterranean Sea
10533.Pefi2 Petrosia ficiformis HMA This study Mediterranean Sea
10533.Pefi3 Petrosia ficiformis HMA This study Mediterranean Sea
10533.Pfi.18.1a Petrosia ficiformis HMA This study Mediterranean Sea
10533.Pfi.18.1b Petrosia ficiformis HMA This study Mediterranean Sea
10533.Pfi.18.2a Petrosia ficiformis HMA This study Mediterranean Sea
10533.Pfi.18.3a Petrosia ficiformis HMA This study Mediterranean Sea
10533.Pfi.18.4a Petrosia ficiformis HMA This study Mediterranean Sea
10533.Pfi.18.5a Petrosia ficiformis HMA This study Mediterranean Sea
10533.Pfi.29.1a Phorbas fictitius NA NA Mediterranean Sea
10533.Pfi.29.1b Phorbas fictitius NA NA Mediterranean Sea
10533.Pfi.29.2a Phorbas fictitius NA NA Mediterranean Sea
10533.Pfi.29.3a Phorbas fictitius NA NA Mediterranean Sea
10533.Pfi.29.4a Phorbas fictitius NA NA Mediterranean Sea
10533.Pfi.29.5a Phorbas fictitius NA NA Mediterranean Sea
10533.Pte.26.1a Phorbas tenacior NA NA Mediterranean Sea
10533.Pte.26.1b Phorbas tenacior NA NA Mediterranean Sea
10533.Pte.26.2a Phorbas tenacior NA NA Mediterranean Sea
10533.Pte.26.3a Phorbas tenacior NA NA Mediterranean Sea
10533.Pte.26.4a Phorbas tenacior NA NA Mediterranean Sea
10533.Pte.26.5a Phorbas tenacior NA NA Mediterranean Sea
10533.Rac.23.1a Raspaciona aculeata NA NA Mediterranean Sea
10533.Rac.23.1b Raspaciona aculeata NA NA Mediterranean Sea
10533.Rac.23.2a Raspaciona aculeata NA NA Mediterranean Sea
10533.Rac.23.3a Raspaciona aculeata NA NA Mediterranean Sea
10533.Rac.23.4a Raspaciona aculeata NA NA Mediterranean Sea
10533.Rac.23.5a Raspaciona aculeata NA NA Mediterranean Sea
10533.Rah.UK.2a Raispailia hispida NA NA Celtic-Biscay Shelf
10533.Rah.UK.3a Raispailia hispida NA NA Celtic-Biscay Shelf
10533.Rar.UK.1a Raispailia hispida NA NA Celtic-Biscay Shelf
10533.Rar.UK.3a Raispailia hispida NA NA Celtic-Biscay Shelf
10533.S2.19.1a.Q Spirastrella cunctatrix NA NA Mediterranean Sea
10533.S2.19.1b.Q Spirastrella cunctatrix NA NA Mediterranean Sea
10533.S2.19.2a.Q Spirastrella cunctatrix NA NA Mediterranean Sea
10533.S2.19.3a.Q Spirastrella cunctatrix NA NA Mediterranean Sea
10533.S2.19.4a.Q Spirastrella cunctatrix NA NA Mediterranean Sea
10533.S2.19.5a.Q Spirastrella cunctatrix NA NA Mediterranean Sea
10533.SH1.GS.1 Haliclona oculata NA NA NA
10533.SH10.WE.1 Haliclona oculata NA NA NA
10533.SH11.WE.2 Haliclona oculata NA NA NA
10533.SH12.WE.3 Haliclona oculata NA NA NA
10533.SH13.Black.1 Tetrapocillon minor NA NA NA
10533.SH14.Black.2 Tetrapocillon minor NA NA NA
10533.SH15.Black.3 Tetrapocillon minor NA NA NA
10533.SH16.Tube.1 Haliclona fascigera NA NA NA
10533.SH17.Tube.2 Haliclona fascigera NA NA NA
10533.SH18.Tube.3 Haliclona fascigera NA NA NA
10533.SH2.GS.2 Haliclona oculata NA NA NA
10533.SH21.Holy.3 Callyspongia sp. NA NA NA
10533.SH24.Spiky.3 Callyspongia sp. NA NA NA
10533.SH3.GS.3 Haliclona oculata NA NA NA
10533.SH32.Yellow.2 Biemna sp. NA NA NA
10533.SH33.Yellow.3 Biemna sp. NA NA NA
10533.SH4.OS.1 Scopalina sp. NA NA NA
10533.SH43.GS.1 Haliclona oculata NA NA NA
10533.SH44.GS.2 Haliclona oculata NA NA NA
10533.SH45.GS.3 Haliclona oculata NA NA NA
10533.SH46.OS.1 Scopalina sp. NA NA NA
10533.SH47.OS.2 Scopalina sp. NA NA NA
10533.SH48.OS.3 Scopalina sp. NA NA NA
10533.SH49.Ball.1 Scopalina sp. NA NA NA
10533.SH5.OS.2 Scopalina sp. NA NA NA
10533.SH51.Ball.3 Scopalina sp. NA NA NA
10533.SH52.WE.1 Paratetilla sp. NA NA NA
10533.SH54.WE.3 Paratetilla sp. NA NA NA
10533.SH55.Black.1 Tetrapocillon minor NA NA NA
10533.SH56.Black.2 Tetrapocillon minor NA NA NA
10533.SH57.Black.3 Tetrapocillon minor NA NA NA
10533.SH58.Tube.1 Haliclona fascigera NA NA NA
10533.SH59.Tube.2 Haliclona fascigera NA NA NA
10533.SH6.OS.3 Scopalina sp. NA NA NA
10533.SH60.Tube.3 Haliclona fascigera NA NA NA
10533.SH61.Holy.1 Callyspongia sp. NA NA NA
10533.SH62.Holy.2 Callyspongia sp. NA NA NA
10533.SH63.Holy.3 Callyspongia sp. NA NA NA
10533.SH67.Yellow.1 Biemna sp. NA NA NA
10533.SH68.Yellow.2 Biemna sp. NA NA NA
10533.SH69.Yellow.3 Biemna sp. NA NA NA
10533.SH7.Ball.1 Paratetilla sp. NA NA NA
10533.SH8.Ball.2 Paratetilla sp. NA NA NA
10533.SH9.Ball.3 Paratetilla sp. NA NA NA
10533.SI04.43.XT Haliclona walentinae NA NA NA
10533.SI04.44.XT Haliclona walentinae NA NA NA
10533.SI04.45.XT Haliclona walentinae NA NA NA
10533.SI0446.XT Haliclona walentinae NA NA NA
10533.SI06.10.XT Xestospongia bocatorensis NA NA NA
10533.SI06.107.XT Hyrtios proteus NA NA Caribbean Sea
10533.SI06.108.XT Placospongia intermedia NA NA NA
10533.SI06.11.XT Xestospongia bocatorensis NA NA NA
10533.SI06.115 Hyrtios proteus NA NA Caribbean Sea
10533.SI06.12.XT Haliclona walentinae NA NA NA
10533.SI06.13.XT Haliclona walentinae NA NA NA
10533.SI06.133.XT Lissodendoryx colombiensis NA NA NA
10533.SI06.152.XT Haliclona vansoesti NA NA NA
10533.SI06.157.XT Plakortis angulospiculatus NA NA NA
10533.SI06.16.XT.A Ptilocaulis walpersi NA NA NA
10533.SI06.16.XT.B Haliclona walentinae NA NA NA
10533.SI06.160.XT Halisarca caerulea NA NA NA
10533.SI06.18 Haliclona walentinae NA NA NA
10533.SI06.187.XT Ptilocaulis walpersi NA NA NA
10533.SI06.19 Haliclona walentinae NA NA NA
10533.SI06.192.XT Ptilocaulis walpersi NA NA NA
10533.SI06.197.XT Plakortis angulospiculatus NA NA NA
10533.SI06.20.XT Halisarca caerulea NA NA NA
10533.SI06.204.XT Neopetrosia subtriangularis NA NA NA
10533.SI06.21.XT Tedania klausi NA NA Caribbean Sea
10533.SI06.211.XT Plakortis angulospiculatus NA NA NA
10533.SI06.218.XT Agelas conifera NA NA NA
10533.SI06.229.XT Chalinula molitba LMA Gloeckner et al. (2014) Caribbean Sea
10533.SI06.23.XT Ircinia strobilina HMA Gloeckner et al. (2014) Caribbean Sea
10533.SI06.230.XT Haliclona tubifera NA NA Caribbean Sea
10533.SI06.27.XT Tedania ignis LMA Gloeckner et al. (2014) Caribbean Sea
10533.SI06.3.XT Haliclona vansoesti NA NA NA
10533.SI06.54.XT Lissodendoryx colombiensis NA NA NA
10533.SI06.56.XT Artemisina melana NA NA Caribbean Sea
10533.SI06.58.XT Haliclona vansoesti NA NA NA
10533.SI06.60.XT Artemisina melana NA NA Caribbean Sea
10533.SI06.64.XT Xestospongia muta HMA Gloeckner et al. (2014) Caribbean Sea
10533.SI06.66.XT Dysidea etheria LMA Gloeckner et al. (2014) Caribbean Sea
10533.SI06.67.XT Amphimedon erina NA NA Caribbean Sea
10533.SI06.68.XT Chalinula molitba LMA Gloeckner et al. (2014) Caribbean Sea
10533.SI06.69.XT Chalinula molitba LMA Gloeckner et al. (2014) Caribbean Sea
10533.SI06.70.XT Hyrtios proteus NA NA Caribbean Sea
10533.SI06.73.XT Placospongia intermedia NA NA NA
10533.SI06.78.XT Tedania ignis LMA Gloeckner et al. (2014) Caribbean Sea
10533.SI06.79.XT Amphimedon erina NA NA Caribbean Sea
10533.SI06.80.XT Chalinula molitba LMA Gloeckner et al. (2014) Caribbean Sea
10533.SI06.81.XT Dysidea etheria LMA Gloeckner et al. (2014) Caribbean Sea
10533.SI06.9.XT Xestospongia bocatorensis NA NA NA
10533.SI06.92.XT Hyrtios proteus NA NA Caribbean Sea
10533.SI06.93.XT Dysidea etheria LMA Gloeckner et al. (2014) Caribbean Sea
10533.SI06.94.XT Haliclona tubifera NA NA Caribbean Sea
10533.SI06.96.XT Dysidea etheria LMA Gloeckner et al. (2014) Caribbean Sea
10533.SI06.97.XT Haliclona tubifera NA NA Caribbean Sea
10533.SI0652.XT Artemisina melana NA NA Caribbean Sea
10533.SI0682.XT Hyrtios proteus NA NA Caribbean Sea
10533.SI07.109.XT Plakortis halichondrioides NA NA NA
10533.SI07.110.XT Tedania klausi NA NA NA
10533.SI07x90 Neopetrosia subtriangularis NA NA NA
10533.SI07x95 Neopetrosia proxima NA NA NA
10533.SI07x96 Neopetrosia proxima NA NA NA
10533.SI07x97 Neopetrosia proxima NA NA NA
10533.SI07x98 Neopetrosia proxima NA NA NA
10533.SI07x99 Neopetrosia proxima NA NA NA
10533.Saba..32 Agelas sp. NA NA Caribbean Sea
10533.Saba..34 Plakortis sp. HMA Gloeckner et al. (2014) Caribbean Sea
10533.Saba..35 Amphimedon compressa LMA Gloeckner et al. (2014) Caribbean Sea
10533.Saba..37 Aplysina sp. NA NA Caribbean Sea
10533.Saba..39 Aplysina sp. NA NA Caribbean Sea
10533.Saba..42 Amphimedon compressa LMA Gloeckner et al. (2014) Caribbean Sea
10533.Saba..44 Callyspongia sp. NA NA Caribbean Sea
10533.Saba..45 Aplysina sp. NA NA Caribbean Sea
10533.Saba..48 Agelas sp. NA NA Caribbean Sea
10533.Saba..49 Amphimedon compressa LMA Gloeckner et al. (2014) Caribbean Sea
10533.Saba..53 Callyspongia sp. NA NA Caribbean Sea
10533.Saba..54 Aplysina sp. NA NA Caribbean Sea
10533.Saba..56 Amphimedon compressa LMA Gloeckner et al. (2014) Caribbean Sea
10533.Sag.24.1a Spongia agaricina NA NA Mediterranean Sea
10533.Sag.24.1b Spongia agaricina NA NA Mediterranean Sea
10533.Sag.24.2a Spongia agaricina NA NA Mediterranean Sea
10533.Sag.24.3a Spongia agaricina NA NA Mediterranean Sea
10533.Sag.24.4a Spongia agaricina NA NA Mediterranean Sea
10533.Sag.24.5a Spongia agaricina NA NA Mediterranean Sea
10533.Scu.19.1a Spirastrella cunctatrix NA NA Mediterranean Sea
10533.Scu.19.1b Spirastrella cunctatrix NA NA Mediterranean Sea
10533.Scu.19.2a Spirastrella cunctatrix NA NA Mediterranean Sea
10533.Scu.19.3a Spirastrella cunctatrix NA NA Mediterranean Sea
10533.Scu.19.4a Spirastrella cunctatrix NA NA Mediterranean Sea
10533.Scu.19.5a Spirastrella cunctatrix NA NA Mediterranean Sea
10533.Sm1 Suberites massa NA NA NA
10533.Sm2 Suberites massa NA NA NA
10533.Sm3 Suberites massa NA NA NA
10533.Suc.UK.1a Suberites carnosus NA NA Celtic-Biscay Shelf
10533.Suc.UK.2a Suberites carnosus NA NA Celtic-Biscay Shelf
10533.Suc.UK.3a Suberites carnosus NA NA Celtic-Biscay Shelf
10533.TR..sp10a Clathria sp. NA NA NA
10533.TR..sp10c Clathria sp. NA NA NA
10533.TR..sp8a Pseudoceratina sp. NA NA NA
10533.TR..sp8c Pseudoceratina sp. NA NA NA
10533.TR..sp9a Chalinula sp. NA NA NA
10533.TR..sp9c Chalinula sp. NA NA NA
10533.TR.sp10b Clathria sp. NA NA NA
10533.TR.sp8b Pseudoceratina sp. NA NA NA
10533.TR.sp9b Chalinula sp. NA NA NA
10533.TS1 Theonella swinhoei NA NA NA
10533.TS2 Theonella swinhoei NA NA NA
10533.TS3 Theonella swinhoei NA NA NA
10533.TS4 Theonella swinhoei NA NA NA
10533.Taylor.WS.13.11 Dysidea sp. NA NA NA
10533.Taylor.WS.13.3.B Dysidea sp. NA NA NA
10533.Taylor.WS.13.5 Dysidea sp. NA NA NA
10533.Taylor.WS.13.7 Dysidea sp. NA NA NA
10533.Taylor.WS.13.9A Dysidea sp. NA NA NA
10533.Taylor.WS.14.5 Clathrina sp. NA NA NA
10533.Taylor.WS.15.3 Plakina trilopha NA NA NA
10533.Taylor.WS.17.5 Haliclona oculata NA NA NA
10533.Taylor.WS.2.3 Latrunculia sp. NA NA NA
10533.Taylor.WS.26.1 Haliclona oculata NA NA NA
10533.Taylor.WS.3.11 Tethya sp. NA NA NA
10533.Taylor.WS.3.6 Tethya sp. NA NA NA
10533.Taylor.WS.3.7 Tethya sp. NA NA NA
10533.Taylor.WS.4.3 Clathrina sp. NA NA NA
10533.Taylor.WS.4.5 Clathrina sp. NA NA NA
10533.Taylor.WS.4.9 Clathrina sp. NA NA NA
10533.Taylor.WS.5.11 Crella incrustans NA NA NA
10533.Taylor.WS.5.3 Crella incrustans NA NA NA
10533.Taylor.WS.5.5 Crella incrustans NA NA NA
10533.Taylor.WS.5.9 Crella incrustans NA NA NA
10533.Taylor.WS.6.11 Leucetta sp. NA NA NA
10533.Taylor.WS.7.11 Leucetta sp. NA NA NA
10533.Taylor.WS.7.3 Leucetta sp. NA NA NA
10533.Taylor.WS.7.7 Leucetta sp. NA NA NA
10533.Taylor.WS.7.9 Leucetta sp. NA NA NA
10533.Taylor.WS.8.11 Leucetta sp. NA NA NA
10533.Taylor.WS.9.1 Latrunculia sp. NA NA NA
10533.Taylor.WS.9.11 Latrunculia sp. NA NA NA
10533.Taylor.WS.9.3 Latrunculia sp. NA NA NA
10533.Taylor.WS.9.5 Latrunculia sp. NA NA NA
10533.Tec.UK.1a Tethya citrina NA NA Celtic-Biscay Shelf
10533.Tec.UK.2a Tethya citrina NA NA Celtic-Biscay Shelf
10533.Tec.UK.3a Tethya citrina NA NA Celtic-Biscay Shelf
10533.UH1 Erylus formosus HMA This study Caribbean Sea
10533.UH10 Aiolochroia crassa HMA Gloeckner et al. (2014) Caribbean Sea
10533.UH11 Aiolochroia crassa HMA Gloeckner et al. (2014) Caribbean Sea
10533.UH12 Aiolochroia crassa HMA Gloeckner et al. (2014) Caribbean Sea
10533.UH13 Aiolochroia crassa HMA Gloeckner et al. (2014) Caribbean Sea
10533.UH14 Aiolochroia crassa HMA Gloeckner et al. (2014) Caribbean Sea
10533.UH15 Aplysina cauliformis 'thin' NA NA Caribbean Sea
10533.UH16 Aplysina cauliformis 'thin' NA NA Caribbean Sea
10533.UH18 Aplysina cauliformis 'thin' NA NA Caribbean Sea
10533.UH19 Aplysina cauliformis 'thin' NA NA Caribbean Sea
10533.UH2 Erylus formosus HMA This study Caribbean Sea
10533.UH21 Iotrochota birotulata LMA Gloeckner et al. (2014) Caribbean Sea
10533.UH22 Iotrochota birotulata LMA Gloeckner et al. (2014) Caribbean Sea
10533.UH25 Amphimedon compressa LMA Gloeckner et al. (2014) Caribbean Sea
10533.UH27 Amphimedon compressa LMA Gloeckner et al. (2014) Caribbean Sea
10533.UH28 Amphimedon compressa LMA Gloeckner et al. (2014) Caribbean Sea
10533.UH3 Erylus formosus HMA This study Caribbean Sea
10533.UH30 Ectyoplasia ferox HMA Gloeckner et al. (2014) Caribbean Sea
10533.UH32 Ectyoplasia ferox HMA Gloeckner et al. (2014) Caribbean Sea
10533.UH33 Ectyoplasia ferox HMA Gloeckner et al. (2014) Caribbean Sea
10533.UH34 Ectyoplasia ferox HMA Gloeckner et al. (2014) Caribbean Sea
10533.UH35 Plakortis sp. HMA Gloeckner et al. (2014) Caribbean Sea
10533.UH36 Plakortis sp. HMA Gloeckner et al. (2014) Caribbean Sea
10533.UH37 Plakortis sp. HMA Gloeckner et al. (2014) Caribbean Sea
10533.UH39 Plakortis sp. HMA Gloeckner et al. (2014) Caribbean Sea
10533.UH4 Erylus formosus HMA This study Caribbean Sea
10533.UH40 Plakortis halichondrioides NA NA Caribbean Sea
10533.UH41 Smenospongia aurea HMA Gloeckner et al. (2014) Caribbean Sea
10533.UH42 Smenospongia aurea HMA Gloeckner et al. (2014) Caribbean Sea
10533.UH43 Smenospongia aurea HMA Gloeckner et al. (2014) Caribbean Sea
10533.UH44 Aplysina fistularis HMA Gloeckner et al. (2014) Caribbean Sea
10533.UH46 Aplysina fistularis HMA Gloeckner et al. (2014) Caribbean Sea
10533.UH47 Aplysina fistularis HMA Gloeckner et al. (2014) Caribbean Sea
10533.UH48 Aplysina fistularis HMA Gloeckner et al. (2014) Caribbean Sea
10533.UH49 Niphates digitalis LMA Gloeckner et al. (2014) Caribbean Sea
10533.UH5 Xestospongia muta HMA Gloeckner et al. (2014) Caribbean Sea
10533.UH50 Niphates digitalis LMA Gloeckner et al. (2014) Caribbean Sea
10533.UH51 Niphates digitalis LMA Gloeckner et al. (2014) Caribbean Sea
10533.UH52 Niphates digitalis LMA Gloeckner et al. (2014) Caribbean Sea
10533.UH53 Niphates digitalis LMA Gloeckner et al. (2014) Caribbean Sea
10533.UH55 Smenospongia aurea HMA Gloeckner et al. (2014) Caribbean Sea
10533.UH56 Smenospongia aurea HMA Gloeckner et al. (2014) Caribbean Sea
10533.UH58 Siphonodictyon (Aka) coralliphagum NA NA NA
10533.UH6 Xestospongia muta HMA Gloeckner et al. (2014) Caribbean Sea
10533.UH60 Siphonodictyon (Aka) coralliphagum NA NA NA
10533.UH61 Siphonodictyon (Aka) coralliphagum NA NA NA
10533.UH64 Agelas dispar HMA Gloeckner et al. (2014) Caribbean Sea
10533.UH65 Agelas dispar HMA Gloeckner et al. (2014) Caribbean Sea
10533.UH66 Agelas dispar HMA Gloeckner et al. (2014) Caribbean Sea
10533.UH67 Agelas cervicornis NA NA Caribbean Sea
10533.UH68 Agelas cervicornis NA NA Caribbean Sea
10533.UH69 Agelas cervicornis NA NA Caribbean Sea
10533.UH7 Xestospongia muta HMA Gloeckner et al. (2014) Caribbean Sea
10533.UH70 Agelas conifera NA NA Caribbean Sea
10533.UH71 Agelas conifera NA NA Caribbean Sea
10533.UH8 Xestospongia muta HMA Gloeckner et al. (2014) Caribbean Sea
10533.UH9 Xestospongia muta HMA Gloeckner et al. (2014) Caribbean Sea
10533.VR10.I.XT Verongula rigida NA NA NA
10533.VR11.I.XT Verongula rigida NA NA NA
10533.VR12.I.XT Verongula rigida NA NA NA
10533.VR13.I.XT Verongula rigida NA NA NA
10533.VR14.I.XT Verongula rigida NA NA NA
10533.XP1.I.XT Xestospongia proxima NA NA NA
10533.XP2.I.XT Xestospongia proxima NA NA NA
10533.XP4.I.XT Xestospongia proxima NA NA NA
10533.XP8.I.XT Xestospongia proxima NA NA NA
10533.XP9.I.XT Xestospongia proxima NA NA NA
106.1182139 Xestospongia sp. NA NA Caribbean Sea
107.1182338 Plakortis sp. HMA Gloeckner et al. (2014) Caribbean Sea
109.1181327 Xestospongia sp. NA NA Caribbean Sea
11.1181160 Ircinia strobilina HMA Gloeckner et al. (2014) Caribbean Sea
11.VIII.05.1.009.1181246 Agelas sp. NA NA NA
11.XII.84.1.014.1182056 Axinella corrugata NA NA NA
110.1182203 Xestospongia sp. NA NA Caribbean Sea
111.1181115 Plakortis sp. HMA Gloeckner et al. (2014) Caribbean Sea
112.1181089 Plakortis sp. HMA Gloeckner et al. (2014) Caribbean Sea
113.1182364 Xestospongia sp. NA NA Caribbean Sea
114.1181513 Plakortis sp. HMA Gloeckner et al. (2014) Caribbean Sea
115.1181557 Plakortis sp. HMA Gloeckner et al. (2014) Caribbean Sea
116.1181076 Xestospongia sp. NA NA Caribbean Sea
117.1182325 Xestospongia sp. NA NA Caribbean Sea
118.1181649 Plakortis sp. HMA Gloeckner et al. (2014) Caribbean Sea
12.1182427 Ircinia strobilina HMA Gloeckner et al. (2014) Caribbean Sea
12.VIII.09.1.001.1182000 Aphrocallistes beatrix NA NA NA
120.1181988 Xestospongia sp. NA NA NA
121.1181562 Plakortis sp. HMA Gloeckner et al. (2014) Caribbean Sea
122.1181248 Plakortis sp. HMA Gloeckner et al. (2014) Caribbean Sea
123.1181969 Plakortis sp. HMA Gloeckner et al. (2014) Caribbean Sea
124.1181117 Plakortis sp. HMA Gloeckner et al. (2014) Caribbean Sea
125.1181756 Xestospongia sp. NA NA Caribbean Sea
126.1181645 Xestospongia sp. NA NA Caribbean Sea
127.1181578 Xestospongia sp. NA NA Caribbean Sea
128.1181353 Xestospongia sp. NA NA Caribbean Sea
13.1181964 Ircinia strobilina HMA Gloeckner et al. (2014) Caribbean Sea
14.1181944 Ircinia strobilina HMA Gloeckner et al. (2014) Caribbean Sea
14.VIII.09.2.001.1182225 Aphrocallistes beatrix NA NA NA
14.VIII.09.2.003.1181046 Aphrocallistes beatrix NA NA NA
15.1181742 Ircinia strobilina HMA Gloeckner et al. (2014) Caribbean Sea
16.1182119 Ircinia strobilina HMA Gloeckner et al. (2014) Caribbean Sea
17.1181728 Ircinia strobilina HMA Gloeckner et al. (2014) Caribbean Sea
18.1182396 Ircinia strobilina HMA Gloeckner et al. (2014) Caribbean Sea
19.1181523 Ircinia strobilina HMA Gloeckner et al. (2014) Caribbean Sea
20.1181413 Ircinia strobilina HMA Gloeckner et al. (2014) Caribbean Sea
20.X.00.1.015.1182083 Discodermia sp. NA NA NA
21.1182291 Ircinia strobilina HMA Gloeckner et al. (2014) Caribbean Sea
21.X.03.1.001.1182273 Discodermia sp. NA NA NA
21.X.03.3.002.1181588 Discodermia sp. NA NA NA
21.X.03.5.008.1181885 Discodermia sp. NA NA NA
22.1181595 Ircinia strobilina HMA Gloeckner et al. (2014) Caribbean Sea
23.1181817 Ircinia strobilina HMA Gloeckner et al. (2014) Caribbean Sea
24.1182421 Ircinia strobilina HMA Gloeckner et al. (2014) Caribbean Sea
24.VIII.90.1.005.1181874 Axinella sp. NA NA NA
25.1181123 Ircinia strobilina HMA Gloeckner et al. (2014) Caribbean Sea
26.1181662 Ircinia strobilina HMA Gloeckner et al. (2014) Caribbean Sea
26.IX.88.1.023.1182231 Axinella corrugata NA NA NA
27.1181385 Ircinia strobilina HMA Gloeckner et al. (2014) Caribbean Sea
27.V.93.2.7.1181922 Xestospongia muta HMA Gloeckner et al. (2014) Caribbean Sea
28.1182122 Ircinia strobilina HMA Gloeckner et al. (2014) Caribbean Sea
28.IX.88.3.001.1182149 Axinella corrugata NA NA NA
3.1182391 Mycale laxissima LMA Gloeckner et al. (2014) Southeast U.S. Continental Shelf
3.VIII.05.1.008.1181186 Geodia sp. NA NA NA
30.1181524 Ircinia strobilina HMA Gloeckner et al. (2014) Caribbean Sea
31.1182380 Ircinia strobilina HMA Gloeckner et al. (2014) Caribbean Sea
37.1181852 Mycale laxissima LMA Gloeckner et al. (2014) Caribbean Sea
38.1181311 Mycale laxissima LMA Gloeckner et al. (2014) Caribbean Sea
39.1181424 Mycale laxissima LMA Gloeckner et al. (2014) Caribbean Sea
4.1181603 Ircinia strobilina HMA Gloeckner et al. (2014) Southeast U.S. Continental Shelf
4.VI.93.4.001.1181217 Axinella sp. NA NA NA
40.1181952 Mycale laxissima LMA Gloeckner et al. (2014) Caribbean Sea
41.1181138 Mycale laxissima LMA Gloeckner et al. (2014) Caribbean Sea
43.1182390 Mycale laxissima LMA Gloeckner et al. (2014) Caribbean Sea
44.1182165 Mycale laxissima LMA Gloeckner et al. (2014) Caribbean Sea
46.1181039 Mycale laxissima LMA Gloeckner et al. (2014) Caribbean Sea
47.1181582 Mycale laxissima LMA Gloeckner et al. (2014) Caribbean Sea
48.1182158 Mycale laxissima LMA Gloeckner et al. (2014) Caribbean Sea
49.1181198 Mycale laxissima LMA Gloeckner et al. (2014) Caribbean Sea
5.11.121H.1182015 Xestospongia muta HMA Gloeckner et al. (2014) Southeast U.S. Continental Shelf
5.11.136H.1181497 Xestospongia muta HMA Gloeckner et al. (2014) Southeast U.S. Continental Shelf
5.11.137H.1181106 Xestospongia muta HMA Gloeckner et al. (2014) Southeast U.S. Continental Shelf
5.1181402 Ircinia strobilina HMA Gloeckner et al. (2014) Southeast U.S. Continental Shelf
5.29.1H.1182285 Xestospongia muta HMA Gloeckner et al. (2014) Southeast U.S. Continental Shelf
5.29.2H.1181692 Xestospongia muta HMA Gloeckner et al. (2014) Southeast U.S. Continental Shelf
5.29.3H.1181080 Xestospongia muta HMA Gloeckner et al. (2014) Southeast U.S. Continental Shelf
5.IV.91.2.003.1182401 Axinella sp. NA NA NA
50.1181155 Mycale laxissima LMA Gloeckner et al. (2014) Caribbean Sea
51.1182160 Mycale laxissima LMA Gloeckner et al. (2014) Caribbean Sea
53.1181994 Mycale laxissima LMA Gloeckner et al. (2014) Caribbean Sea
56.1182058 Mycale laxissima LMA Gloeckner et al. (2014) Caribbean Sea
57.1181144 Mycale laxissima LMA Gloeckner et al. (2014) Caribbean Sea
59.1181041 Mycale laxissima LMA Gloeckner et al. (2014) Caribbean Sea
6.1181038 Ircinia strobilina HMA Gloeckner et al. (2014) Southeast U.S. Continental Shelf
6.VIII.05.1.009.1181553 Geodia sp. NA NA NA
60.1181688 Mycale laxissima LMA Gloeckner et al. (2014) Caribbean Sea
64.1182110 Xestospongia sp. NA NA Caribbean Sea
65.1182218 Plakortis sp. HMA Gloeckner et al. (2014) Caribbean Sea
66.1181812 Plakortis sp. HMA Gloeckner et al. (2014) Caribbean Sea
67.1181149 Xestospongia sp. NA NA NA
7.VIII.05.2.009.1181579 Geodia sp. NA NA NA
70.1182263 Xestospongia sp. NA NA NA
700.1181449 Placospongia intermedia NA NA NA
701.1181440 Placospongia intermedia NA NA NA
703.1181258 Aplysina cauliformis HMA Gloeckner et al. (2014) Caribbean Sea
704.1182367 Aplysina cauliformis HMA Gloeckner et al. (2014) Caribbean Sea
705.1181712 Aplysina cauliformis HMA Gloeckner et al. (2014) Caribbean Sea
706.1181264 Aplysina cauliformis HMA Gloeckner et al. (2014) Caribbean Sea
707.1182025 Aplysina cauliformis HMA Gloeckner et al. (2014) Caribbean Sea
708.1182164 Aplysina fulva NA NA Caribbean Sea
709.1182196 Aplysina fulva NA NA Caribbean Sea
710.1181188 Aplysina fulva NA NA Caribbean Sea
711.1181529 Aplysina fulva NA NA Caribbean Sea
72.1181809 Xestospongia sp. NA NA Caribbean Sea
73.1181434 Xestospongia sp. NA NA Caribbean Sea
74.1181388 Xestospongia sp. NA NA Caribbean Sea
75.1181580 Plakortis sp. HMA Gloeckner et al. (2014) Caribbean Sea
76.1181800 Plakortis sp. HMA Gloeckner et al. (2014) Caribbean Sea
77.1181049 Xestospongia sp. NA NA Caribbean Sea
78.1181243 Xestospongia sp. NA NA Caribbean Sea
80.1182374 Plakortis sp. HMA Gloeckner et al. (2014) Caribbean Sea
81.1181699 Xestospongia sp. NA NA Caribbean Sea
82.1181136 Xestospongia sp. NA NA Caribbean Sea
83.1181372 Plakortis sp. HMA Gloeckner et al. (2014) Caribbean Sea
85.1182278 Plakortis halichondrioides NA NA Caribbean Sea
86.1181915 Plakortis halichondrioides NA NA Caribbean Sea
87.1181122 Plakortis halichondrioides NA NA Caribbean Sea
88.1181685 Plakortis halichondrioides NA NA Caribbean Sea
89.1181419 Plakortis halichondrioides NA NA Caribbean Sea
90.1181233 Plakortis halichondrioides NA NA Caribbean Sea
91.1181725 Plakortis halichondrioides NA NA Caribbean Sea
92.1181744 Plakortis halichondrioides NA NA Caribbean Sea
93.1181681 Xestospongia sp. NA NA Caribbean Sea
94.1182096 Xestospongia sp. NA NA Caribbean Sea
95.1181660 Plakortis sp. HMA Gloeckner et al. (2014) Caribbean Sea
97.1182070 Xestospongia sp. NA NA Caribbean Sea
98.1182007 Xestospongia sp. NA NA Caribbean Sea
99.1181308 Plakortis sp. HMA Gloeckner et al. (2014) Caribbean Sea
AF10.10.15.1181373 Sarcotragus fasciculatus NA NA NA
AF10.10.7.1182371 Sarcotragus fasciculatus NA NA NA
AF10.10.9.1182142 Sarcotragus fasciculatus NA NA NA
AF10.11.15.1181105 Sarcotragus fasciculatus NA NA NA
AF10.11.7.1181827 Sarcotragus fasciculatus NA NA NA
AF10.11.9.1182204 Sarcotragus fasciculatus NA NA NA
AF10.12.15.1181663 Sarcotragus fasciculatus NA NA NA
AF10.12.9.1181056 Sarcotragus fasciculatus NA NA NA
AF10.3.15.1181291 Sarcotragus fasciculatus NA NA NA
AF10.3.7.1181140 Sarcotragus fasciculatus NA NA NA
AF10.3.9.1181532 Sarcotragus fasciculatus NA NA NA
AF10.4.15.1182131 Sarcotragus fasciculatus NA NA NA
AF10.4.7.1181091 Sarcotragus fasciculatus NA NA NA
AF10.4.9.1182190 Sarcotragus fasciculatus NA NA NA
AF10.5.15.1181407 Sarcotragus fasciculatus NA NA NA
AF10.5.7.1181716 Sarcotragus fasciculatus NA NA NA
AF10.5.9.1182372 Sarcotragus fasciculatus NA NA NA
AF10.6.15.1182288 Sarcotragus fasciculatus NA NA NA
AF10.6.7.1182185 Sarcotragus fasciculatus NA NA NA
AF10.6.9.1181906 Sarcotragus fasciculatus NA NA NA
AF10.7.15.1182210 Sarcotragus fasciculatus NA NA NA
AF10.7.7.1181843 Sarcotragus fasciculatus NA NA NA
AF10.7.9.1181539 Sarcotragus fasciculatus NA NA NA
AF10.8.15.1182052 Sarcotragus fasciculatus NA NA NA
AF10.8.7.1181566 Sarcotragus fasciculatus NA NA NA
AF10.8.9.1181531 Sarcotragus fasciculatus NA NA NA
AF10.9.15.1181763 Sarcotragus fasciculatus NA NA NA
AF10.9.7.1182028 Sarcotragus fasciculatus NA NA NA
AF10.9.9.1181035 Sarcotragus fasciculatus NA NA NA
AF11.1.7.1181766 Sarcotragus fasciculatus NA NA NA
AF11.1.9.1181853 Sarcotragus fasciculatus NA NA NA
AF11.2.15.1182284 Sarcotragus fasciculatus NA NA NA
AF11.2.7.1181945 Sarcotragus fasciculatus NA NA NA
AF11.2.9.1181398 Sarcotragus fasciculatus NA NA NA
AF11.3.15.1182171 Sarcotragus fasciculatus NA NA NA
AF11.3.7.1181265 Sarcotragus fasciculatus NA NA NA
AF11.3.9.1182276 Sarcotragus fasciculatus NA NA NA
AF11.4.15.1182112 Sarcotragus fasciculatus NA NA NA
AF11.4.7.1181627 Sarcotragus fasciculatus NA NA NA
AF11.4.9.1181355 Sarcotragus fasciculatus NA NA NA
AF11.5.15.1181664 Sarcotragus fasciculatus NA NA NA
AF11.5.7.1182304 Sarcotragus fasciculatus NA NA NA
AF11.5.9.1181273 Sarcotragus fasciculatus NA NA NA
AF11.6.15.1181556 Sarcotragus fasciculatus NA NA NA
AF11.6.7.1181781 Sarcotragus fasciculatus NA NA NA
AF11.6.9.1181918 Sarcotragus fasciculatus NA NA NA
AF11.7.15.1181077 Sarcotragus fasciculatus NA NA NA
AF11.7.9.1181192 Sarcotragus fasciculatus NA NA NA
AF11.8.15.1181400 Sarcotragus fasciculatus NA NA NA
AF11.8.9.1181747 Sarcotragus fasciculatus NA NA NA
ALG12.100.1181110 Cliona viridis NA NA NA
ALG12.101.1181948 Cliona viridis NA NA NA
ALG12.102.1181281 Cliona viridis NA NA NA
ALG12.103.1182377 Cliona celata complex NA NA NA
ALG12.104.1181691 Phorbas fictitius NA NA Iberian Coastal
ALG12.105.1181112 Phorbas fictitius NA NA Iberian Coastal
ALG12.106.1182214 Phorbas fictitius NA NA Iberian Coastal
ALG12.107.1181676 Dysidea fragilis LMA This study Iberian Coastal
ALG12.108.1181772 Dysidea fragilis LMA This study Iberian Coastal
ALG12.110.1182057 Cliona celata complex NA NA Iberian Coastal
ALG12.111.1181430 Cliona celata complex NA NA Iberian Coastal
ALG12.112.1181183 Cliona celata complex NA NA Iberian Coastal
ALG12.113.1181071 Cliona celata complex NA NA Iberian Coastal
ALG12.114.1181550 Cliona celata complex NA NA Iberian Coastal
ALG12.115.1182300 Cliona celata complex NA NA Iberian Coastal
ALG12.90.1181222 Phorbas fictitius NA NA NA
ALG12.91.1181875 Phorbas fictitius NA NA NA
ALG12.92.1182126 Phorbas fictitius NA NA NA
ALG12.93.1181570 Phorbas fictitius NA NA NA
ALG12.94.1181721 Phorbas fictitius NA NA NA
ALG12.95.1181846 Phorbas fictitius NA NA NA
ALG12.96.1181564 Phorbas fictitius NA NA NA
ALG12.97.1182392 Phorbas fictitius NA NA NA
ALG12.99.1182006 Cliona viridis NA NA NA
BZ09x1.1181520 Tedania ignis LMA Gloeckner et al. (2014) Caribbean Sea
CCBH.1.1181350 Crambe crambe LMA Gloeckner et al. (2014) Mediterranean Sea
CCBH.2.1182428 Crambe crambe LMA Gloeckner et al. (2014) Mediterranean Sea
CCBH.3.1181704 Crambe crambe LMA Gloeckner et al. (2014) Mediterranean Sea
CCSA.1.1182079 Crambe crambe LMA Gloeckner et al. (2014) Mediterranean Sea
CCSA.2.1181822 Crambe crambe LMA Gloeckner et al. (2014) Mediterranean Sea
CCSA.3.1181521 Crambe crambe LMA Gloeckner et al. (2014) Mediterranean Sea
CL105.1182253 Cliona delitrix NA NA NA
CL106.1181882 Cliona delitrix NA NA NA
CL108.1181555 Cliona delitrix NA NA NA
CL109.1182076 Cliona delitrix NA NA NA
CL11.1181459 Cliona delitrix NA NA NA
CL110.1181690 Cliona delitrix NA NA NA
CL12.1182027 Cliona delitrix NA NA NA
CL13.1182403 Cliona delitrix NA NA NA
CL183.1181032 Cliona delitrix NA NA NA
CL22.1182099 Cliona delitrix NA NA NA
CL23.1181668 Cliona delitrix NA NA NA
CL234.1181175 Cliona delitrix NA NA NA
CL236.1182223 Cliona delitrix NA NA NA
CL239.1181519 Cliona delitrix NA NA NA
CL242.1182267 Cliona delitrix NA NA NA
CL251.1181907 Cliona delitrix NA NA NA
CL257.1181125 Cliona delitrix NA NA NA
CL264.1181647 Cliona delitrix NA NA NA
CL265.1181254 Cliona delitrix NA NA NA
CL266.1182016 Cliona delitrix NA NA NA
CL268.1181568 Cliona delitrix NA NA NA
CL293.1181674 Cliona delitrix NA NA NA
CL299.1181784 Cliona delitrix NA NA NA
CL300.1181250 Cliona delitrix NA NA NA
CL301.1181450 Cliona delitrix NA NA NA
CL302.1181769 Cliona delitrix NA NA NA
CL303.1181610 Cliona delitrix NA NA NA
CL352.1182183 Cliona delitrix NA NA NA
CL353.1182053 Cliona delitrix NA NA NA
CL354.1182019 Cliona delitrix NA NA NA
CL356.1182431 Cliona delitrix NA NA NA
CL415.1181608 Cliona delitrix NA NA NA
CL416.1181911 Cliona delitrix NA NA NA
CL417.1181696 Cliona delitrix NA NA NA
CL419.1181225 Cliona delitrix NA NA NA
CL42.1182226 Cliona delitrix NA NA NA
CL420.1181589 Cliona delitrix NA NA NA
CL43.1181585 Cliona delitrix NA NA NA
CL456.1182406 Cliona delitrix NA NA NA
CL461.1182216 Cliona delitrix NA NA NA
CL51.1181478 Cliona delitrix NA NA NA
CL52.1181257 Cliona delitrix NA NA NA
Cl178.1182219 Cliona delitrix NA NA NA
Cl179.1181237 Cliona delitrix NA NA NA
Cl182.1181045 Cliona delitrix NA NA NA
GC.1.1.1181066 Xestospongia testudinaria HMA Gloeckner et al. (2014) Red Sea
GC.1.2.1181708 Xestospongia testudinaria HMA Gloeckner et al. (2014) Red Sea
GC.1.3.1181748 Xestospongia testudinaria HMA Gloeckner et al. (2014) Red Sea
GC.1.4.1181153 Xestospongia testudinaria HMA Gloeckner et al. (2014) Red Sea
GC.1.5.1181738 Xestospongia testudinaria HMA Gloeckner et al. (2014) Red Sea
GC.2.1.1182347 Stylissa carteri LMA Gloeckner et al. (2014) Red Sea
GC.2.2.1182130 Stylissa carteri LMA Gloeckner et al. (2014) Red Sea
GC.2.3.1181971 Stylissa carteri LMA Gloeckner et al. (2014) Red Sea
GC.2.4.1182375 Stylissa carteri LMA Gloeckner et al. (2014) Red Sea
GC.2.5.1181659 Stylissa carteri LMA Gloeckner et al. (2014) Red Sea
GC.3.1.1181786 Aplysina aerophoba HMA Gloeckner et al. (2014) Mediterranean Sea
GC.3.2.1181488 Aplysina aerophoba HMA Gloeckner et al. (2014) Mediterranean Sea
GC.3.3.1182234 Aplysina aerophoba HMA Gloeckner et al. (2014) Mediterranean Sea
GC.3.4.1181792 Aplysina aerophoba HMA Gloeckner et al. (2014) Mediterranean Sea
GC.3.5.1181130 Aplysina aerophoba HMA Gloeckner et al. (2014) Mediterranean Sea
GC.4.1.1181269 Dysidea avara LMA Gloeckner et al. (2014) Mediterranean Sea
GC.4.2.1181300 Dysidea avara LMA Gloeckner et al. (2014) Mediterranean Sea
GC.4.3.1181711 Dysidea avara LMA Gloeckner et al. (2014) Mediterranean Sea
GC.4.4.1182045 Dysidea avara LMA Gloeckner et al. (2014) Mediterranean Sea
GC.4.5.1182445 Dysidea avara LMA Gloeckner et al. (2014) Mediterranean Sea
HBOI12.9.VIII.09.2.001.1181778 Aphrocallistes beatrix NA NA NA
N31.3.17.11.DC.1182279 Amphimedon compressa LMA Gloeckner et al. (2014) Southeast U.S. Continental Shelf
N31.5.9.11.DC.1182177 Amphimedon compressa LMA Gloeckner et al. (2014) Southeast U.S. Continental Shelf
N32.12.6.10.DC.1182091 Amphimedon compressa LMA Gloeckner et al. (2014) Southeast U.S. Continental Shelf
N32.5.9.11.DC.1181626 Amphimedon compressa LMA Gloeckner et al. (2014) Southeast U.S. Continental Shelf
N50.11.10.11.BC.1181727 Amphimedon compressa LMA Gloeckner et al. (2014) Southeast U.S. Continental Shelf
N50.3.1.11.BC.1181142 Amphimedon compressa LMA Gloeckner et al. (2014) Southeast U.S. Continental Shelf
N50.5.10.11.BC.1181472 Amphimedon compressa LMA Gloeckner et al. (2014) Southeast U.S. Continental Shelf
N50.9.1.11.BC.1181734 Amphimedon compressa LMA Gloeckner et al. (2014) Southeast U.S. Continental Shelf
P06.1181525 Lissodendoryx colombiensis NA NA Caribbean Sea
P10X53.1182381 Xestospongia bocatorensis NA NA Caribbean Sea
P110.1181090 Haliclona tubifera NA NA Caribbean Sea
P12x102.1181190 Niphates erecta LMA Gloeckner et al. (2014) Caribbean Sea
P12x105.1181033 Aiolochroia crassa HMA Gloeckner et al. (2014) Caribbean Sea
P12x109.1181063 Aiolochroia crassa HMA Gloeckner et al. (2014) Caribbean Sea
P12x11.1182144 Erylus formosus HMA This study Caribbean Sea
P12x110.1181987 Aiolochroia crassa HMA Gloeckner et al. (2014) Caribbean Sea
P12x116.1181294 Niphates erecta LMA Gloeckner et al. (2014) Caribbean Sea
P12x117.1181548 Aiolochroia crassa HMA Gloeckner et al. (2014) Caribbean Sea
P12x118.1181719 Niphates erecta LMA Gloeckner et al. (2014) Caribbean Sea
P12x119.1181169 Niphates erecta LMA Gloeckner et al. (2014) Caribbean Sea
P12x12.1181288 Ectyoplasia ferox HMA Gloeckner et al. (2014) Caribbean Sea
P12x120.1181729 Aiolochroia crassa HMA Gloeckner et al. (2014) Caribbean Sea
P12x121.1181921 Mycale laxissima LMA Gloeckner et al. (2014) Caribbean Sea
P12x122.1182334 Mycale laxissima LMA Gloeckner et al. (2014) Caribbean Sea
P12x123.1181092 Iotrochota birotulata LMA Gloeckner et al. (2014) Caribbean Sea
P12x124.1181975 Mycale laevis NA NA Caribbean Sea
P12x125.1182077 Mycale laevis NA NA Caribbean Sea
P12x127.1181542 Iotrochota birotulata LMA Gloeckner et al. (2014) Caribbean Sea
P12x129.1181382 Iotrochota birotulata LMA Gloeckner et al. (2014) Caribbean Sea
P12x13.1182093 Ectyoplasia ferox HMA Gloeckner et al. (2014) Caribbean Sea
P12x130.1182136 Mycale laevis NA NA Caribbean Sea
P12x132.1181471 Iotrochota birotulata LMA Gloeckner et al. (2014) Caribbean Sea
P12x133.1181774 Mycale laevis NA NA Caribbean Sea
P12x134.1181896 Mycale laxissima LMA Gloeckner et al. (2014) Caribbean Sea
P12x143.1182293 Mycale laxissima LMA Gloeckner et al. (2014) Caribbean Sea
P12x144.1181955 Mycale laxissima LMA Gloeckner et al. (2014) Caribbean Sea
P12x145.1182265 Amphimedon compressa LMA Gloeckner et al. (2014) Caribbean Sea
P12x147.1181109 Amphimedon compressa LMA Gloeckner et al. (2014) Caribbean Sea
P12x149.1182155 Amphimedon compressa LMA Gloeckner et al. (2014) Caribbean Sea
P12x150.1181968 Amphimedon compressa LMA Gloeckner et al. (2014) Caribbean Sea
P12x151.1181807 Amphimedon compressa LMA Gloeckner et al. (2014) Caribbean Sea
P12x18.1182282 Ectyoplasia ferox HMA Gloeckner et al. (2014) Caribbean Sea
P12x19.1181276 Ectyoplasia ferox HMA Gloeckner et al. (2014) Caribbean Sea
P12x20.1182230 Ectyoplasia ferox HMA Gloeckner et al. (2014) Caribbean Sea
P12x21.1181618 Erylus formosus HMA This study Caribbean Sea
P12x22.1182101 Erylus formosus HMA This study Caribbean Sea
P12x23.1181612 Erylus formosus HMA This study Caribbean Sea
P12x25.1181858 Erylus formosus HMA This study Caribbean Sea
P12x51.1181947 Haliclona tubifera NA NA Caribbean Sea
P12x54.1181672 Amphimedon erina NA NA Caribbean Sea
P12x56.1181062 Chalinula molitba LMA Gloeckner et al. (2014) Caribbean Sea
P12x58.1181418 Amphimedon erina NA NA Caribbean Sea
P12x59.1181081 Lissodendoryx colombiensis NA NA NA
P12x71.1181760 Chondrilla caribensis NA NA Caribbean Sea
P12x73.1182123 Chondrilla caribensis NA NA Caribbean Sea
P12x74.1181895 Chondrilla caribensis NA NA Caribbean Sea
P12x75.1181569 Chondrilla caribensis NA NA Caribbean Sea
P12x80.1181320 Chondrilla caribensis NA NA Caribbean Sea
P31.1181504 Dysidea etheria LMA Gloeckner et al. (2014) Caribbean Sea
P57.1181879 Tedania ignis LMA Gloeckner et al. (2014) Caribbean Sea
P81.1181984 Amphimedon erina NA NA Caribbean Sea
PO10.3.1.1181087 Ircinia oros NA NA Mediterranean Sea
PO10.3.18.1181336 Ircinia oros NA NA Mediterranean Sea
PO10.3.7.1181810 Ircinia oros NA NA Mediterranean Sea
PO10.4.18.1182329 Ircinia oros NA NA Mediterranean Sea
PO10.4.7.1181695 Ircinia oros NA NA Mediterranean Sea
PO10.5.1.1181804 Ircinia oros NA NA Mediterranean Sea
PO10.5.18.1181613 Ircinia oros NA NA Mediterranean Sea
PO10.5.7.1182439 Ircinia oros NA NA Mediterranean Sea
SI06.11.1181362 Xestospongia bocatorensis NA NA Caribbean Sea
SI06.133.1181554 Lissodendoryx colombiensis NA NA Caribbean Sea
SI06.27.1182408 Tedania ignis LMA Gloeckner et al. (2014) Caribbean Sea
SI06.53.1182109 Lissodendoryx colombiensis NA NA Caribbean Sea
SI06.54.1181028 Lissodendoryx colombiensis NA NA Caribbean Sea
SI06.67.1181314 Amphimedon erina NA NA Caribbean Sea
SI06.78.1182147 Tedania ignis LMA Gloeckner et al. (2014) Caribbean Sea
SI06.79.1182064 Amphimedon erina NA NA Caribbean Sea
SI06.80.1182326 Chalinula molitba LMA Gloeckner et al. (2014) Caribbean Sea
SI06.81.1181730 Dysidea etheria LMA Gloeckner et al. (2014) Caribbean Sea
SI06.9.1181199 Xestospongia bocatorensis NA NA Caribbean Sea
SI06.93.1181082 Dysidea etheria LMA Gloeckner et al. (2014) Caribbean Sea
SI06.94.1181750 Haliclona tubifera NA NA Caribbean Sea
SI06.96.1182022 Dysidea etheria LMA Gloeckner et al. (2014) Caribbean Sea
SI06.97.1181801 Haliclona tubifera NA NA Caribbean Sea
SI06x69.1181179 Chalinula molitba LMA Gloeckner et al. (2014) Caribbean Sea
SS.10.2.1181870 Hyrtios sp. NA NA Northeast Australian Shelf/Great Barrier Reef
SS.10.3.1181337 Hyrtios sp. NA NA Northeast Australian Shelf/Great Barrier Reef
SS.11.1.1181224 Ircinia sp. NA NA Northeast Australian Shelf/Great Barrier Reef
SS.11.2.1181103 Ircinia sp. NA NA Northeast Australian Shelf/Great Barrier Reef
SS.11.3.1181490 Ircinia sp. NA NA Northeast Australian Shelf/Great Barrier Reef
SS.12.1.1182362 Xestospongia testudinaria HMA Gloeckner et al. (2014) Northeast Australian Shelf/Great Barrier Reef
SS.12.2.1181653 Xestospongia testudinaria HMA Gloeckner et al. (2014) Northeast Australian Shelf/Great Barrier Reef
SS.12.3.1181941 Xestospongia testudinaria HMA Gloeckner et al. (2014) Northeast Australian Shelf/Great Barrier Reef
SS.13.1.1182393 Hyrtios altum NA NA NA
SS.13.2.1181962 Hyrtios altum NA NA NA
SS.13.3.1181383 Hyrtios altum NA NA NA
SS.14.1.1182148 Pseudoceratina sp. NA NA NA
SS.14.3.1182023 Pseudoceratina sp. NA NA NA
SS.15.1.1181845 Rhabdastrella globostellata NA NA NA
SS.15.3.1182437 Rhabdastrella globostellata NA NA NA
SS.16.1.1181219 Stylissa massa NA NA NA
SS.16.2.1181607 Stylissa massa NA NA NA
SS.16.3.1182249 Stylissa massa NA NA NA
SS.17.1.1181940 Xestospongia sp. NA NA NA
SS.17.2.1181361 Xestospongia sp. NA NA NA
SS.17.3.1182384 Xestospongia sp. NA NA NA
SS.18.1.1182319 Chondrilla australiensis NA NA NA
SS.18.2.1181048 Chondrilla australiensis NA NA NA
SS.18.3.1181170 Chondrilla australiensis NA NA NA
SS.19.1.1181959 Hippospongia sp. NA NA NA
SS.19.2.1182405 Hippospongia sp. NA NA NA
SS.19.3.1181054 Hippospongia sp. NA NA NA
SS.20.1.1182084 Ircinia sp. NA NA NA
SS.20.2.1182048 Ircinia sp. NA NA NA
SS.20.3.1181323 Ircinia sp. NA NA NA
SS.21.2.1181176 Aplysina archeri HMA Gloeckner et al. (2014) Southeast U.S. Continental Shelf
SS.21.3.1181345 Aplysina archeri HMA Gloeckner et al. (2014) Southeast U.S. Continental Shelf
SS.22.1.1181505 Ircinia felix HMA Gloeckner et al. (2014) Southeast U.S. Continental Shelf
SS.22.2.1181935 Ircinia felix HMA Gloeckner et al. (2014) Southeast U.S. Continental Shelf
SS.22.3.1181897 Ircinia felix HMA Gloeckner et al. (2014) Southeast U.S. Continental Shelf
SS.23.1.1181310 Aiolochroia crassa HMA Gloeckner et al. (2014) Southeast U.S. Continental Shelf
SS.23.2.1181484 Aiolochroia crassa HMA Gloeckner et al. (2014) Southeast U.S. Continental Shelf
SS.24.1.1181666 Xestospongia muta HMA Gloeckner et al. (2014) Southeast U.S. Continental Shelf
SS.24.2.1182043 Xestospongia muta HMA Gloeckner et al. (2014) Southeast U.S. Continental Shelf
SS.25.1.1182339 Aplysina aerophoba HMA Gloeckner et al. (2014) Mediterranean Sea
SS.25.2.1182078 Aplysina aerophoba HMA Gloeckner et al. (2014) Mediterranean Sea
SS.25.3.1181172 Aplysina aerophoba HMA Gloeckner et al. (2014) Mediterranean Sea
SS.26.1.1182086 Aplysina cavernicola HMA Gloeckner et al. (2014) Mediterranean Sea
SS.26.3.1181759 Aplysina cavernicola HMA Gloeckner et al. (2014) Mediterranean Sea
SS.27.3.1181571 Ircinia variabilis HMA This study Mediterranean Sea
SS.28.1.1181990 Petrosia ficiformis HMA This study Mediterranean Sea
SS.28.2.1181367 Petrosia ficiformis HMA This study Mediterranean Sea
SS.28.3.1181609 Petrosia ficiformis HMA This study Mediterranean Sea
SS.29.1.1181936 Pseudocorticium jarrei NA NA Mediterranean Sea
SS.29.2.1182178 Pseudocorticium jarrei NA NA Mediterranean Sea
SS.29.3.1181799 Pseudocorticium jarrei NA NA Mediterranean Sea
SS.3.1.1181126 Stelletta maori NA NA NA
SS.3.2.1181466 Stelletta maori NA NA NA
SS.3.3.1181253 Stelletta maori NA NA NA
SS.30.2.1181141 Biemna sp. NA NA NA
SS.31.1.1181036 Hyrtios erectus NA NA NA
SS.31.2.1181598 Hyrtios erectus NA NA NA
SS.31.3.1181411 Hyrtios erectus NA NA NA
SS.32.1.1181161 Theonella swinhoei NA NA NA
SS.32.3.1182008 Theonella swinhoei NA NA NA
SS.8.1.1182306 Plakina trilopha NA NA NA
SS.8.2.1181152 Plakina trilopha NA NA NA
SS.9.1.1182432 Cymbastela coralliophila NA NA Northeast Australian Shelf/Great Barrier Reef
SS.9.2.1181368 Cymbastela coralliophila NA NA Northeast Australian Shelf/Great Barrier Reef
SS.9.3.1181489 Cymbastela coralliophila NA NA Northeast Australian Shelf/Great Barrier Reef
SW.05.1182082 Phakellia ventilabrum NA NA NA
SW.06.1181266 Geodia barretti NA NA NA
SW.08.1182418 Geodia barretti NA NA NA
SW.09.1181888 Phakellia ventilabrum NA NA NA
SW.10.1181811 Axinella sp. NA NA NA
SW.16.1181565 Axinella sp. NA NA NA
SW.19.1181212 Axinella sp. NA NA NA
SW.227.1181834 Myxilla sp. NA NA NA
SW.233.1182354 Myxilla sp. NA NA NA
SW.234.1181312 Myxilla sp. NA NA NA
SW.241.1181707 Halichondria panicea LMA This study North Sea
SW.245.1181828 Halichondria panicea LMA This study North Sea
SW.25.1182215 Axinella infundibuliformis NA NA NA
SW.26.1181670 Axinella infundibuliformis NA NA NA
SW.310.1181221 Phakellia ventilabrum NA NA NA
SW.37.1181085 Axinella infundibuliformis NA NA NA
SW.60.1181701 Halichondria panicea LMA This study North Sea
TO10.10.19.1181285 Ircinia oros NA NA Mediterranean Sea
TO10.10.22.1182152 Ircinia oros NA NA Mediterranean Sea
TO10.10.7.1181236 Ircinia oros NA NA Mediterranean Sea
TO10.11.19.1182313 Ircinia oros NA NA Mediterranean Sea
TO10.11.22.1181428 Ircinia oros NA NA Mediterranean Sea
TO10.11.7.1182199 Ircinia oros NA NA Mediterranean Sea
TO10.12.19.1181507 Ircinia oros NA NA Mediterranean Sea
TO10.12.22.1182353 Ircinia oros NA NA Mediterranean Sea
TO10.12.7.1182061 Ircinia oros NA NA Mediterranean Sea
TO10.6.19.1182323 Ircinia oros NA NA Mediterranean Sea
TO10.6.22.1182060 Ircinia oros NA NA Mediterranean Sea
TO10.6.7.1181390 Ircinia oros NA NA Mediterranean Sea
TO10.7.22.1181634 Ircinia oros NA NA Mediterranean Sea
TO10.7.7.1182167 Ircinia oros NA NA Mediterranean Sea
TO10.8.19.1181194 Ircinia oros NA NA Mediterranean Sea
TO10.8.22.1181724 Ircinia oros NA NA Mediterranean Sea
TO10.8.7.1181344 Ircinia oros NA NA Mediterranean Sea
TO10.9.19.1182352 Ircinia oros NA NA Mediterranean Sea
TO10.9.22.1181891 Ircinia oros NA NA Mediterranean Sea
TO10.9.7.1182379 Ircinia oros NA NA Mediterranean Sea
TO11.1.19.1181331 Ircinia oros NA NA Mediterranean Sea
TO11.1.22.1181309 Ircinia oros NA NA Mediterranean Sea
TO11.1.7.1182129 Ircinia oros NA NA Mediterranean Sea
TO11.2.19.1181348 Ircinia oros NA NA Mediterranean Sea
TO11.2.22.1181591 Ircinia oros NA NA Mediterranean Sea
TO11.2.7.1181067 Ircinia oros NA NA Mediterranean Sea
TO11.3.19.1182054 Ircinia oros NA NA Mediterranean Sea
TO11.3.22.1182173 Ircinia oros NA NA Mediterranean Sea
TO11.3.7.1182220 Ircinia oros NA NA Mediterranean Sea
TO11.4.19.1182010 Ircinia oros NA NA Mediterranean Sea
TO11.4.7.1181284 Ircinia oros NA NA Mediterranean Sea
TO11.5.19.1181908 Ircinia oros NA NA Mediterranean Sea
TO11.5.22.1182003 Ircinia oros NA NA Mediterranean Sea
TO11.5.7.1181053 Ircinia oros NA NA Mediterranean Sea
TO11.6.19.1181600 Ircinia oros NA NA Mediterranean Sea
TO11.7.19.1182254 Ircinia oros NA NA Mediterranean Sea
TO11.8.19.1182366 Ircinia oros NA NA Mediterranean Sea
TO11.8.22.1181841 Ircinia oros NA NA Mediterranean Sea
TO11.8.7.1181052 Ircinia oros NA NA Mediterranean Sea
TV10.10.12.1181903 Ircinia variabilis HMA This study Mediterranean Sea
TV10.10.2.1181694 Ircinia variabilis HMA This study Mediterranean Sea
TV10.10.7.1181679 Ircinia variabilis HMA This study Mediterranean Sea
TV10.11.12.1181165 Ircinia variabilis HMA This study Mediterranean Sea
TV10.11.2.1182269 Ircinia variabilis HMA This study Mediterranean Sea
TV10.11.7.1182081 Ircinia variabilis HMA This study Mediterranean Sea
TV10.12.12.1181404 Ircinia variabilis HMA This study Mediterranean Sea
TV10.12.2.1181818 Ircinia variabilis HMA This study Mediterranean Sea
TV10.12.7.1181211 Ircinia variabilis HMA This study Mediterranean Sea
TV10.3.12.1182038 Ircinia variabilis HMA This study Mediterranean Sea
TV10.3.2.1181796 Ircinia variabilis HMA This study Mediterranean Sea
TV10.3.7.1181541 Ircinia variabilis HMA This study Mediterranean Sea
TV10.4.12.1181850 Ircinia variabilis HMA This study Mediterranean Sea
TV10.4.2.1181247 Ircinia variabilis HMA This study Mediterranean Sea
TV10.4.7.1181534 Ircinia variabilis HMA This study Mediterranean Sea
TV10.5.12.1181986 Ircinia variabilis HMA This study Mediterranean Sea
TV10.5.2.1181137 Ircinia variabilis HMA This study Mediterranean Sea
TV10.5.7.1182192 Ircinia variabilis HMA This study Mediterranean Sea
TV10.6.12.1181765 Ircinia variabilis HMA This study Mediterranean Sea
TV10.6.2.1182331 Ircinia variabilis HMA This study Mediterranean Sea
TV10.6.7.1182389 Ircinia variabilis HMA This study Mediterranean Sea
TV10.7.12.1181055 Ircinia variabilis HMA This study Mediterranean Sea
TV10.7.2.1181625 Ircinia variabilis HMA This study Mediterranean Sea
TV10.7.7.1182251 Ircinia variabilis HMA This study Mediterranean Sea
TV10.8.12.1181313 Ircinia variabilis HMA This study Mediterranean Sea
TV10.8.2.1181576 Ircinia variabilis HMA This study Mediterranean Sea
TV10.8.7.1181883 Ircinia variabilis HMA This study Mediterranean Sea
TV10.9.12.1181059 Ircinia variabilis HMA This study Mediterranean Sea
TV10.9.7.1181743 Ircinia variabilis HMA This study Mediterranean Sea
TV11.1.12.1182117 Ircinia variabilis HMA This study Mediterranean Sea
TV11.1.2.1182346 Ircinia variabilis HMA This study Mediterranean Sea
TV11.1.7.1181486 Ircinia variabilis HMA This study Mediterranean Sea
TV11.2.12.1181251 Ircinia variabilis HMA This study Mediterranean Sea
TV11.2.2.1181754 Ircinia variabilis HMA This study Mediterranean Sea
TV11.2.7.1182044 Ircinia variabilis HMA This study Mediterranean Sea
TV11.3.12.1182386 Ircinia variabilis HMA This study Mediterranean Sea
TV11.3.2.1181705 Ircinia variabilis HMA This study Mediterranean Sea
TV11.3.7.1182361 Ircinia variabilis HMA This study Mediterranean Sea
TV11.4.2.1182292 Ircinia variabilis HMA This study Mediterranean Sea
TV11.4.7.1182039 Ircinia variabilis HMA This study Mediterranean Sea
TV11.5.12.1181838 Ircinia variabilis HMA This study Mediterranean Sea
TV11.5.2.1182208 Ircinia variabilis HMA This study Mediterranean Sea
TV11.5.7.1182314 Ircinia variabilis HMA This study Mediterranean Sea
TV11.6.12.1181391 Ircinia variabilis HMA This study Mediterranean Sea
TV11.6.2.1181814 Ircinia variabilis HMA This study Mediterranean Sea
TV11.6.7.1182221 Ircinia variabilis HMA This study Mediterranean Sea
TV11.7.12.1181394 Ircinia variabilis HMA This study Mediterranean Sea
TV11.7.2.1181239 Ircinia variabilis HMA This study Mediterranean Sea
TV11.7.7.1181561 Ircinia variabilis HMA This study Mediterranean Sea
TV11.8.12.1181970 Ircinia variabilis HMA This study Mediterranean Sea
TV11.8.2.1181957 Ircinia variabilis HMA This study Mediterranean Sea
TV11.8.7.1181932 Ircinia variabilis HMA This study Mediterranean Sea
Webster.1.B7.19.1181342 Ianthella basta NA NA NA
Webster.1.B8.20.1181164 Ianthella basta NA NA NA
Webster.1.B9.21.1181601 Ianthella basta NA NA NA
Webster.1.D1.37.1182446 Rhopaloeides odorabile HMA This study Northeast Australian Shelf/Great Barrier Reef
Webster.1.D11.47.1182116 Cymbastela coralliophila NA NA Northeast Australian Shelf/Great Barrier Reef
Webster.1.D12.48.1182260 Cymbastela coralliophila NA NA Northeast Australian Shelf/Great Barrier Reef
Webster.1.D3.39.1181078 Ianthella basta NA NA Northeast Australian Shelf/Great Barrier Reef
Webster.1.D4.40.1182169 Ianthella basta NA NA Northeast Australian Shelf/Great Barrier Reef
Webster.1.D6.42.1182310 Ianthella basta NA NA Northeast Australian Shelf/Great Barrier Reef
Webster.1.D7.43.1181043 Stylissa sp. NA NA Northeast Australian Shelf/Great Barrier Reef
Webster.1.D8.44.1181752 Stylissa sp. NA NA Northeast Australian Shelf/Great Barrier Reef
Webster.1.D9.45.1181611 Stylissa sp. NA NA Northeast Australian Shelf/Great Barrier Reef
Webster.1.E1.49.1181499 Cymbastela coralliophila NA NA Northeast Australian Shelf/Great Barrier Reef
Webster.1.E12.60.1182162 Xestospongia testudinaria HMA Gloeckner et al. (2014) Northeast Australian Shelf/Great Barrier Reef
Webster.1.F10.70.1181289 Xestospongia testudinaria HMA Gloeckner et al. (2014) Northeast Australian Shelf/Great Barrier Reef
Webster.1.F4.64.1181967 Rhopaloeides odorabile HMA This study Northeast Australian Shelf/Great Barrier Reef
Webster.1.F5.65.1181830 Xestospongia sp. NA NA Northeast Australian Shelf/Great Barrier Reef
Webster.1.F9.69.1181498 Xestospongia testudinaria HMA Gloeckner et al. (2014) Northeast Australian Shelf/Great Barrier Reef
Webster.1.G11.83.1181070 Cymbastela coralliophila NA NA Northeast Australian Shelf/Great Barrier Reef
Webster.1.G12.84.1182433 Cymbastela coralliophila NA NA Northeast Australian Shelf/Great Barrier Reef
Webster.1.G3.75.1182290 Stylissa sp. NA NA Northeast Australian Shelf/Great Barrier Reef
Webster.1.G7.79.1181934 Coelocarteria singaporensis NA NA Northeast Australian Shelf/Great Barrier Reef
Webster.1.G8.80.1181753 Coelocarteria singaporensis NA NA Northeast Australian Shelf/Great Barrier Reef
Webster.1.G9.81.1181347 Coelocarteria singaporensis NA NA Northeast Australian Shelf/Great Barrier Reef
Webster.1.H3.87.1181226 Phyllospongia sp. NA NA Northeast Australian Shelf/Great Barrier Reef
Webster.2.A6.100.1181158 Ircinia sp. NA NA Northeast Australian Shelf/Great Barrier Reef
Webster.2.A7.101.1181976 Ircinia sp. NA NA Northeast Australian Shelf/Great Barrier Reef
Webster.2.A8.102.1181861 Ircinia sp. NA NA Northeast Australian Shelf/Great Barrier Reef
Webster.2.B5.111.1182087 Tethya sp. NA NA Northeast Australian Shelf/Great Barrier Reef
Webster.2.B6.112.1181713 Tethya sp. NA NA Northeast Australian Shelf/Great Barrier Reef
Webster.2.B7.113.1182387 Tethya sp. NA NA Northeast Australian Shelf/Great Barrier Reef
Webster.2.H11.188.1181581 Carteriospongia foliascens NA NA NA
Webster.2.H5.182.1181283 Carteriospongia foliascens NA NA NA
Webster.2.H6.183.1182108 Carteriospongia foliascens NA NA NA
Webster.2.H8.185.1182420 Carteriospongia foliascens NA NA NA
Webster.2.H9.186.1181661 Carteriospongia foliascens NA NA NA
Webster.3.A1.189.1181641 Carteriospongia foliascens NA NA NA
Webster.3.A10.198.1181380 Carteriospongia foliascens NA NA NA
Webster.3.A11.199.1182224 Carteriospongia foliascens NA NA NA
Webster.3.A2.190.1181124 Carteriospongia foliascens NA NA NA
Webster.3.A3.191.1181234 Carteriospongia foliascens NA NA NA
Webster.3.A4.192.1181166 Carteriospongia foliascens NA NA NA
Webster.3.A5.193.1181363 Carteriospongia foliascens NA NA NA
Webster.3.A6.194.1182307 Carteriospongia foliascens NA NA NA
Webster.3.A8.196.1182074 Carteriospongia foliascens NA NA NA
Webster.3.A9.197.1181710 Carteriospongia foliascens NA NA NA
Webster.3.B1.201.1181998 Carteriospongia foliascens NA NA NA
Webster.3.B10.210.1181215 Carteriospongia foliascens NA NA NA
Webster.3.B11.211.1181677 Carteriospongia foliascens NA NA NA
Webster.3.B2.202.1182343 Carteriospongia foliascens NA NA NA
Webster.3.B3.203.1182252 Carteriospongia foliascens NA NA NA
Webster.3.B4.204.1181993 Carteriospongia foliascens NA NA NA
Webster.3.B5.205.1181079 Carteriospongia foliascens NA NA NA
Webster.3.B6.206.1182172 Carteriospongia foliascens NA NA NA
Webster.3.B7.207.1182281 Carteriospongia foliascens NA NA NA
Webster.3.B8.208.1181868 Carteriospongia foliascens NA NA NA
Webster.3.B9.209.1182417 Carteriospongia foliascens NA NA NA
Webster.3.C1.213.1182143 Carteriospongia foliascens NA NA NA
Webster.3.C10.222.1182335 Carteriospongia foliascens NA NA NA
Webster.3.C11.223.1182102 Carteriospongia foliascens NA NA NA
Webster.3.C3.215.1181617 Carteriospongia foliascens NA NA NA
Webster.3.C4.216.1181068 Carteriospongia foliascens NA NA NA
Webster.3.C5.217.1181420 Carteriospongia foliascens NA NA NA
Webster.3.C6.218.1182440 Carteriospongia foliascens NA NA NA
Webster.3.C7.219.1181632 Carteriospongia foliascens NA NA NA
Webster.3.C8.220.1181723 Carteriospongia foliascens NA NA NA
Webster.3.C9.221.1181837 Carteriospongia foliascens NA NA NA
Webster.3.D1.225.1182174 Carteriospongia foliascens NA NA NA
Webster.3.D11.235.1181352 Carteriospongia foliascens NA NA NA
Webster.3.D12.236.1181223 Carteriospongia foliascens NA NA NA
Webster.3.D4.228.1181899 Carteriospongia foliascens NA NA NA
Webster.3.D5.229.1181586 Carteriospongia foliascens NA NA NA
Webster.3.D6.230.1181315 Carteriospongia foliascens NA NA NA
Webster.3.D7.231.1182068 Carteriospongia foliascens NA NA NA
Webster.3.D8.232.1182268 Carteriospongia foliascens NA NA NA
Webster.3.D9.233.1181235 Carteriospongia foliascens NA NA NA
Webster.3.E1.237.1181633 Carteriospongia foliascens NA NA NA
Webster.3.E10.246.1181741 Carteriospongia foliascens NA NA NA
Webster.3.E11.247.1181877 Carteriospongia foliascens NA NA NA
Webster.3.E12.248.1181516 Carteriospongia foliascens NA NA NA
Webster.3.E2.238.1182026 Carteriospongia foliascens NA NA NA
Webster.3.E3.239.1181139 Carteriospongia foliascens NA NA NA
Webster.3.E4.240.1181040 Carteriospongia foliascens NA NA NA
Webster.3.E5.241.1181924 Carteriospongia foliascens NA NA NA
Webster.3.E6.242.1181596 Carteriospongia foliascens NA NA NA
Webster.3.E7.243.1181357 Carteriospongia foliascens NA NA NA
Webster.3.E8.244.1181761 Carteriospongia foliascens NA NA NA
Webster.3.E9.245.1181500 Carteriospongia foliascens NA NA NA
Webster.3.F1.249.1181150 Carteriospongia foliascens NA NA NA
Webster.3.F10.258.1181209 Carteriospongia foliascens NA NA NA
Webster.3.F11.259.1182368 Carteriospongia foliascens NA NA NA
Webster.3.F12.260.1181210 Carteriospongia foliascens NA NA NA
Webster.3.F2.250.1181436 Carteriospongia foliascens NA NA NA
Webster.3.F3.251.1182107 Carteriospongia foliascens NA NA NA
Webster.3.F4.252.1181893 Carteriospongia foliascens NA NA NA
Webster.3.F5.253.1181330 Carteriospongia foliascens NA NA NA
Webster.3.F6.254.1181443 Carteriospongia foliascens NA NA NA
Webster.3.F7.255.1181058 Carteriospongia foliascens NA NA NA
Webster.3.F8.256.1181178 Carteriospongia foliascens NA NA NA
Webster.3.F9.257.1181296 Carteriospongia foliascens NA NA NA
Webster.3.G1.261.1182161 Carteriospongia foliascens NA NA NA
Webster.3.G10.270.1181910 Carteriospongia foliascens NA NA NA
Webster.3.G11.271.1181567 Carteriospongia foliascens NA NA NA
Webster.3.G2.262.1181366 Carteriospongia foliascens NA NA NA
Webster.3.G4.264.1182202 Carteriospongia foliascens NA NA NA
Webster.3.G5.265.1182295 Carteriospongia foliascens NA NA NA
Webster.3.G6.266.1182013 Carteriospongia foliascens NA NA NA
Webster.3.G7.267.1181493 Carteriospongia foliascens NA NA NA
Webster.3.G8.268.1181575 Carteriospongia foliascens NA NA NA
Webster.3.G9.269.1182194 Carteriospongia foliascens NA NA NA
Webster.3.H1.273.1182176 Carteriospongia foliascens NA NA NA
Webster.3.H10.282.1181916 Carteriospongia foliascens NA NA NA
Webster.3.H2.274.1181375 Carteriospongia foliascens NA NA NA
Webster.3.H3.275.1181338 Carteriospongia foliascens NA NA NA
Webster.3.H4.276.1181605 Carteriospongia foliascens NA NA NA
Webster.3.H5.277.1182127 Carteriospongia foliascens NA NA NA
Webster.3.H6.278.1181453 Carteriospongia foliascens NA NA NA
Webster.3.H7.279.1181286 Carteriospongia foliascens NA NA NA
Webster.3.H8.280.1181902 Carteriospongia foliascens NA NA NA
Webster.3.H9.281.1181339 Carteriospongia foliascens NA NA NA
Webster.4.A10.292.1182114 Carteriospongia foliascens NA NA NA
Webster.4.A11.293.1182442 Carteriospongia foliascens NA NA NA
Webster.4.A12.294.1181216 Carteriospongia foliascens NA NA NA
Webster.4.A2.284.1181693 Carteriospongia foliascens NA NA NA
Webster.4.A3.285.1181135 Carteriospongia foliascens NA NA NA
Webster.4.A4.286.1181771 Carteriospongia foliascens NA NA NA
Webster.4.A5.287.1181509 Carteriospongia foliascens NA NA NA
Webster.4.A6.288.1181599 Carteriospongia foliascens NA NA NA
Webster.4.A7.289.1181635 Carteriospongia foliascens NA NA NA
Webster.4.A8.290.1181047 Carteriospongia foliascens NA NA NA
Webster.4.A9.291.1181931 Carteriospongia foliascens NA NA NA
Webster.4.B1.295.1182041 Carteriospongia foliascens NA NA NA
Webster.4.B11.305.1181819 Phyllospongia sp. NA NA NA
Webster.4.B12.306.1181787 Phyllospongia sp. NA NA NA
Webster.4.B2.296.1181321 Carteriospongia foliascens NA NA NA
Webster.4.B4.298.1182128 Haliclona sp. NA NA NA
Webster.4.B5.299.1181517 Ircinia sp. NA NA NA
Webster.4.B6.300.1181777 Ircinia sp. NA NA NA
Webster.4.B7.301.1181755 Ircinia sp. NA NA NA
Webster.4.C1.307.1181544 Phyllospongia sp. NA NA NA
Webster.4.C2.308.1182449 Phyllospongia sp. NA NA NA
Webster.4.F10.352.1181454 Rhopaloeides odorabile HMA This study Northeast Australian Shelf/Great Barrier Reef
Webster.4.F12.354.1181371 Coelocarteria singaporensis NA NA NA
Webster.4.F5.347.1181290 Rhopaloeides odorabile HMA This study Northeast Australian Shelf/Great Barrier Reef
Webster.4.F6.348.1182447 Rhopaloeides odorabile HMA This study Northeast Australian Shelf/Great Barrier Reef
Webster.4.F7.349.1181547 Rhopaloeides odorabile HMA This study Northeast Australian Shelf/Great Barrier Reef
Webster.4.F8.350.1181029 Rhopaloeides odorabile HMA This study Northeast Australian Shelf/Great Barrier Reef
Webster.4.F9.351.1181673 Rhopaloeides odorabile HMA This study Northeast Australian Shelf/Great Barrier Reef
Webster.4.G1.355.1182115 Coelocarteria singaporensis NA NA NA
Webster.4.G10.364.1181715 Cinachyrella alloclada NA NA NA
Webster.4.G11.365.1182243 Coelocarteria singaporensis NA NA NA
Webster.4.G12.366.1181720 Coelocarteria singaporensis NA NA NA
Webster.4.G2.356.1182356 Coelocarteria singaporensis NA NA NA
Webster.4.G3.357.1181732 Coelocarteria singaporensis NA NA NA
Webster.4.G4.358.1181960 Coelocarteria singaporensis NA NA NA
Webster.4.G7.361.1182168 Cinachyrella alloclada NA NA NA
Webster.4.G8.362.1182383 Cinachyrella alloclada NA NA NA
Webster.4.G9.363.1181823 Cinachyrella alloclada NA NA NA
Webster.4.H1.367.1181631 Coelocarteria singaporensis NA NA NA
Webster.4.H10.376.1181816 Cinachyrella alloclada NA NA NA
Webster.4.H2.368.1181802 Coelocarteria singaporensis NA NA NA
Webster.4.H3.369.1182425 Coelocarteria singaporensis NA NA NA
Webster.4.H4.370.1181890 Coelocarteria singaporensis NA NA NA
Webster.4.H5.371.1181577 Cinachyrella alloclada NA NA NA
Webster.4.H6.372.1182227 Cinachyrella alloclada NA NA NA
Webster.4.H7.373.1181193 Cinachyrella alloclada NA NA NA
Webster.4.H8.374.1182369 Cinachyrella alloclada NA NA NA
Webster.4.H9.375.1181421 Cinachyrella alloclada NA NA NA
Webster.5.A10.386.1181274 Halichondria phakellioides NA NA NA
Webster.5.A11.387.1181346 Halichondria phakellioides NA NA NA
Webster.5.A12.388.1181873 Halichondria phakellioides NA NA NA
Webster.5.A6.382.1181163 Spheciospongia vagabunda NA NA NA
Webster.5.A9.385.1181640 Halichondria phakellioides NA NA NA
Webster.5.B10.398.1182005 Paratetilla sp. NA NA NA
Webster.5.B11.399.1182237 Paratetilla sp. NA NA NA
Webster.5.B2.390.1181408 Paratetilla sp. NA NA NA
Webster.5.B3.391.1181205 Paratetilla sp. NA NA NA
Webster.5.B4.392.1181602 Paratetilla sp. NA NA NA
Webster.5.B6.394.1181360 Spheciospongia vagabunda NA NA NA
Webster.5.B7.395.1181460 Spheciospongia vagabunda NA NA NA
Webster.5.B9.397.1181095 Paratetilla sp. NA NA NA
Webster.5.C1.401.1181739 Stylissa massa NA NA NA
Webster.5.C10.410.1181104 Stylissa massa NA NA NA
Webster.5.C11.411.1181785 Stylissa massa NA NA NA
Webster.5.C2.402.1181793 Stylissa massa NA NA NA
Webster.5.C3.403.1182316 Stylissa massa NA NA NA
Webster.5.C4.404.1182264 Stylissa massa NA NA NA
Webster.5.C5.405.1182141 Stylissa massa NA NA NA
Webster.5.C6.406.1181758 Stylissa massa NA NA NA
Webster.5.C7.407.1181376 Stylissa massa NA NA NA
Webster.5.C8.408.1181182 Stylissa massa NA NA NA
Webster.5.C9.409.1181840 Stylissa massa NA NA NA
Webster.5.D4.416.1181442 Suberites diversicolor NA NA NA
Webster.5.D7.419.1181120 Suberites diversicolor NA NA NA
Webster.5.D9.421.1182111 Suberites diversicolor NA NA NA
Webster.5.E1.425.1181862 Suberites diversicolor NA NA NA
ZA.12.1182124 Xestospongia sp. NA NA NA
ZA.13.1182308 Xestospongia sp. NA NA NA
ZA.14.1181856 Xestospongia sp. NA NA NA
ZA.15.1182106 Cinachyrella sp. NA NA NA
ZA.16.1181359 Cinachyrella sp. NA NA NA
ZA.17.1181982 Cinachyrella sp. NA NA NA
ZA.37.1181914 Callyspongia sp. NA NA NA
ZA.38.1181803 Callyspongia sp. NA NA NA
ZA.39.1181698 Callyspongia sp. NA NA NA
ZA.40.1181097 Clathria sp. NA NA NA
ZA.41.1182321 Clathria sp. NA NA NA
ZA.42.1181437 Clathria sp. NA NA NA
