# Supplementary material for: Predicting the HMA-LMA Status in Marine Sponges by Machine Learning
Source: Front Microbiol. 2017 May 8;8:752. doi: 10.3389/fmicb.2017.00752 (PMC5421222; doi:10.3389/fmicb.2017.00752)
Supplement: Supplementary file 2 [file Table5.xlsx]

## Sheet: Supplementary Table 5
	HMA			LMA
	Average	CI lower	CI upper	Average	CI lower	CI upper	Univariate test	Univariate P
Phylum
Chloroflexi	19.1816	9.97951	36.8691	0.630494	0.315317	1.26071	42.7904	0.001
Acidobacteria	9.27465	5.90156	14.5757	0.375688	0.232258	0.607694	44.78	0.001
Actinobacteria	5.50932	3.61225	8.40268	1.83806	1.17589	2.87313	11.3741	0.001
PAUC34f	3.66458	1.92098	6.99076	0.106838	0.0534501	0.213551	36.2054	0.001
Gemmatimonadetes	2.92183	1.78526	4.782	0.0566792	0.0328435	0.0978135	56.7957	0.001
SBR1093	1.92911	1.43401	2.59516	0.0564285	0.0404415	0.0787352	60.0398	0.001
Poribacteria	1.27456	0.483244	3.36165	0.0260825	0.00897417	0.075806	29.6694	0.001
AncK6	1.14329	0.743713	1.75754	0.00827617	0.00477427	0.0143467	48.884	0.001
Nitrospirae	1.7036	0.849965	3.41455	0.633503	0.303431	1.32263	5.26442	0.006
Spirochaetes	0.401889	0.197607	0.817354	0.0529174	0.0246921	0.113407	11.7016	0.001
Thermi	0.100753	0.0529878	0.191575	0.00200635	0.000742904	0.00541849	24.5413	0.001
Caldithrix	3.98124e-12	9.46683e-19	Inf	0.000752379	0.000354368	0.00159742	4.5018	0.025
Chlorobi	3.98124e-12	9.46683e-19	Inf	0.00150476	0.00076814	0.00294777	6.77386	0.015
Elusimicrobia	3.98124e-12	9.46683e-19	Inf	0.00225714	0.00129123	0.0039456	10.4649	0.003
NKB19	3.98124e-12	9.46683e-19	Inf	0.00275872	0.00135072	0.00563443	8.39942	0.008
OP11	3.98124e-12	9.46683e-19	Inf	0.00300952	0.00121348	0.00746384	4.87831	0.043
OP3	1.08221e-11	9.46683e-19	Inf	0.00601904	0.00404397	0.00895872	22.4028	0.001
ZB3	0.000448788	8.02264e-05	0.00251053	0.00652062	0.00282228	0.0150653	10.198	0.002
WS3	3.98124e-12	9.46683e-19	Inf	0.00852697	0.00273893	0.0265465	11.1851	0.001
WS5	3.98124e-12	9.46683e-19	Inf	0.00953014	0.00265066	0.0342645	4.75962	0.04
Caldithrix	3.98124e-12	9.46683e-19	Inf	0.00978093	0.00261532	0.0365793	4.70804	0.039
Tenericutes	0.00134636	0.00038793	0.00467274	0.0112857	0.0044196	0.0288187	8.22714	0.01
Euryarchaeota	0.00516106	0.00216289	0.0123153	0.0416317	0.0183619	0.0943907	9.66405	0.007
TM6	0.000673182	0.000143328	0.0031618	0.0604411	0.0223927	0.163139	18.3582	0.001
SAR406	0.0112197	0.00428475	0.0293789	0.103578	0.0391717	0.273879	8.93292	0.005
Chlamydiae	0.0145856	0.00430308	0.0494389	0.195869	0.0572875	0.66969	15.2089	0.007
Firmicutes	0.114441	0.0420371	0.311551	0.791252	0.276868	2.2613	13.7427	0.048
Planctomycetes	0.0477959	0.0282096	0.0809813	1.26325	0.738729	2.16018	41.8226	0.001
Bacteroidetes	1.36319	0.921655	2.01626	2.78481	1.84206	4.21005	6.40761	0.012
Proteobacteria	34.972	31.7975	38.4634	75.0253	67.8497	82.9597	52.0389	0.001
Class
SAR202 (Chloroflexi)	10.3176	4.03427	26.3873	0.293428	0.108234	0.795501	35.2031	0.001
Anaerolineae (Chloroflexi)	5.89774	2.94474	11.812	0.213425	0.101844	0.447253	36.653	0.001
Acidimicrobiia (Actinobacteria)	4.90951	2.77147	8.69694	1.14537	0.625158	2.09848	16.2634	0.001
unclassified (PAUC34f)	3.66458	1.92098	6.99076	0.106838	0.0534501	0.213551	36.2054	0.001
Acidobacteria.6 (Acidobacteria)	3.36995	1.68257	6.7495	0.0566792	0.0262767	0.122258	58.0781	0.001
Sva0725 (Acidobacteria)	3.4155	1.73144	6.73752	0.106085	0.0512132	0.219751	35.7009	0.001
Gemm.2 (Gemmatimonadetes)	2.91084	1.71561	4.93874	0.052165	0.0290212	0.0937652	56.0862	0.001
Deltaproteobacteria (Proteobacteria)	4.43313	2.5561	7.68851	1.58877	0.886999	2.84578	11.808	0.001
TK17 (Chloroflexi)	1.98858	0.770427	5.1328	0.10132	0.0367668	0.279215	24.5833	0.001
EC214 (SBR1093)	1.89478	1.30228	2.75687	0.0313491	0.0205465	0.0478314	49.6304	0.001
Solibacteres (Acidobacteria)	1.39932	0.654167	2.99327	0.0792506	0.0350808	0.179034	22.9647	0.001
unclassified (Poribacteria)	1.27456	0.483244	3.36165	0.0260825	0.00897417	0.075806	29.6694	0.001
unclassified (AncK6)	1.14329	0.743713	1.75754	0.00827617	0.00477427	0.0143467	48.884	0.001
Nitrospira (Nitrospirae)	1.7036	0.849965	3.41455	0.633503	0.303431	1.32263	5.26442	0.015
Rhodothermi (Bacteroidetes)	0.831379	0.511719	1.35072	0.0526666	0.0310377	0.0893675	30.1377	0.001
unclassified (Chloroflexi)	0.746558	0.438532	1.27094	0.00953014	0.00485816	0.0186951	46.326	0.001
PAUC37f (Acidobacteria)	0.673855	0.269439	1.68528	0.00576824	0.00190405	0.0174746	27.9956	0.001
unclassified (Actinobacteria)	0.544379	0.358625	0.826349	0.0285904	0.0178963	0.0456748	32.232	0.001
Spirochaetes (Spirochaetes)	0.399645	0.193601	0.824979	0.0504094	0.0231681	0.109682	10.7347	0.001
Ktedonobacteria (Chloroflexi)	0.209808	0.0927182	0.474767	0.0035111	0.00120724	0.0102116	24.2888	0.001
BPC102 (Acidobacteria)	0.171886	0.0814427	0.362767	0.00250793	0.000851959	0.00738265	25.8203	0.001
unclassified (Acidobacteria)	0.149446	0.0774534	0.288357	0.0168031	0.00792835	0.0356122	18.6702	0.001
Thermi.Deinococci (X)	0.100753	0.0529878	0.191575	0.00200635	0.000742904	0.00541849	24.5413	0.001
Acidobacteria.5 (Acidobacteria)	0.0650742	0.0244702	0.173053	0.000250793	3.72442e-05	0.00168878	11.9845	0.001
EC1113 (Acidobacteria)	0.0271517	0.0131474	0.0560731	3.98124e-12	9.46683e-19	Inf	10.5981	0.002
S085 (Chloroflexi)	0.0197467	0.013037	0.0299096	1.08221e-11	9.46683e-19	Inf	29.0944	0.001
unclassified (Gemmatimonadetes)	0.00807818	0.00570713	0.0114343	1.08221e-11	9.46683e-19	Inf	25.4914	0.001
Gemm.4 (Gemmatimonadetes)	0.00336591	0.00239981	0.00472093	1.08221e-11	9.46683e-19	Inf	18.851	0.001
SHA.26 (Chloroflexi)	0.00157076	0.000836745	0.00294866	1.08221e-11	9.46683e-19	Inf	7.33134	0.01
PBS.25 (OP3)	3.98124e-12	9.46683e-19	Inf	0.000752379	0.000354368	0.00159742	4.5018	0.03
Caldithrixae (Caldithrix)	3.98124e-12	9.46683e-19	Inf	0.000752379	0.000354368	0.00159742	4.5018	0.033
Methylacidiphilae (Verrucomicrobia)	3.98124e-12	9.46683e-19	Inf	0.00100317	0.000447151	0.00225059	4.8809	0.036
028H05.P.BN.P5 (Planctomycetes)	3.98124e-12	9.46683e-19	Inf	0.00150476	0.000708736	0.00319484	6.54133	0.013
Elusimicrobia (Elusimicrobia)	3.98124e-12	9.46683e-19	Inf	0.00175555	0.000913748	0.00337288	8.31707	0.003
vadinHA49 (Planctomycetes)	3.98124e-12	9.46683e-19	Inf	0.00175555	0.000769988	0.00400261	6.48193	0.016
koll11 (OP3)	3.98124e-12	9.46683e-19	Inf	0.00200635	0.00107036	0.0037608	8.54231	0.009
TA18 (Proteobacteria)	3.98124e-12	9.46683e-19	Inf	0.00225714	0.00129123	0.0039456	10.4649	0.004
unclassified (NKB19)	3.98124e-12	9.46683e-19	Inf	0.00250793	0.0012033	0.00522707	8.35835	0.006
BD4.9 (OP3)	3.98124e-12	9.46683e-19	Inf	0.00275872	0.0012614	0.00603341	8.30406	0.006
F38 (TM6)	3.98124e-12	9.46683e-19	Inf	0.00275872	0.00107658	0.00706917	4.86781	0.045
Thermomicrobia (Chloroflexi)	3.98124e-12	9.46683e-19	Inf	0.00326031	0.00112241	0.00947033	6.37093	0.014
BME43 (Bacteroidetes)	0.000448788	0.000107003	0.00188228	0.0037619	0.00199648	0.0070884	8.59277	0.007
BD7.11 (Planctomycetes)	3.98124e-12	9.46683e-19	Inf	0.00401269	0.00219761	0.00732691	10.6714	0.006
Spartobacteria (Verrucomicrobia)	3.98124e-12	9.46683e-19	Inf	0.00401269	0.00159904	0.0100696	4.92914	0.039
RB25 (Acidobacteria)	0.000224394	2.35362e-05	0.00213937	0.00476507	0.00196969	0.0115276	9.81072	0.002
Chloracidobacteria (Acidobacteria)	0.000224394	2.91324e-05	0.0017284	0.00476507	0.00207014	0.0109683	8.94004	0.002
Ellin6529 (Chloroflexi)	3.98124e-12	9.46683e-19	Inf	0.00501586	0.00307346	0.00818585	14.8866	0.002
BS119 (ZB3)	0.000448788	8.02264e-05	0.00251053	0.00652062	0.00282228	0.0150653	10.198	0.005
unclassified (Verrucomicrobia)	0.00134636	0.000339296	0.00534252	0.00827617	0.00274631	0.0249407	5.39292	0.046
PRR.12 (WS3)	3.98124e-12	9.46683e-19	Inf	0.00852697	0.00273893	0.0265465	11.1851	0.001
unclassified (WS5)	3.98124e-12	9.46683e-19	Inf	0.00953014	0.00265066	0.0342645	4.75962	0.044
Mollicutes (Tenericutes)	0.00134636	0.00038793	0.00467274	0.0112857	0.0044196	0.0288187	8.22714	0.015
unclassified (Planctomycetes)	1.08221e-11	9.46683e-19	Inf	0.0112857	0.00735397	0.0173195	23.4644	0.001
Sphingobacteriia (Bacteroidetes)	0.000897575	0.000288521	0.00279231	0.013292	0.00630377	0.0280274	11.0799	0.003
SBRH58 (TM6)	3.98124e-12	9.46683e-19	Inf	0.0135428	0.00450826	0.0406827	10.0389	0.005
A712011 (SBR1093)	0.00134636	0.000334288	0.00542255	0.0152984	0.00479571	0.0488021	6.70446	0.021
Verruco.5 (Verrucomicrobia)	0.000673182	0.000160915	0.00281623	0.0152984	0.00711168	0.0329093	15.9049	0.001
4C0d.2 (Cyanobacteria)	0.000448788	6.08928e-05	0.00330762	0.0195619	0.00665023	0.0575418	14.8367	0.001
Pla3 (Planctomycetes)	0.00134636	0.000477467	0.00379648	0.0220698	0.0111435	0.0437096	16.5301	0.001
Epsilonproteobacteria (Proteobacteria)	0.00448788	0.00201066	0.0100171	0.0310983	0.0159442	0.0606558	14.7733	0.001
Thermoplasmata (Euryarchaeota)	0.00516106	0.00216314	0.0123138	0.0411301	0.0181463	0.0932245	9.60904	0.004
SJA.4 (TM6)	0.000673182	0.000162109	0.00279549	0.0416317	0.0157942	0.109736	14.1149	0.002
DA052 (Acidobacteria)	9.46683e-19	9.46683e-19	Inf	0.0922919	0.0296332	0.28744	10.2967	0.003
AB16 (SAR406)	0.0112197	0.00428475	0.0293789	0.103578	0.0391717	0.273879	8.93292	0.005
OM190 (Planctomycetes)	0.0035903	0.00152889	0.00843111	0.104832	0.0499115	0.220183	20.7368	0.001
Chlamydiia (Chlamydiae)	0.0145856	0.00430308	0.0494389	0.195869	0.0572875	0.66969	15.2089	0.01
Verrucomicrobiae (Verrucomicrobia)	0.0107709	0.00562988	0.0206066	0.204898	0.112362	0.373641	31.1662	0.001
Cytophagia (Bacteroidetes)	0.0188491	0.0111532	0.0318554	0.249038	0.149484	0.414892	28.3269	0.001
Phycisphaerae (Planctomycetes)	0.00807818	0.00408296	0.0159828	0.249038	0.136917	0.452973	38.6669	0.001
Saprospirae (Bacteroidetes)	0.0109953	0.00290279	0.0416484	0.276876	0.0735092	1.04286	18.6613	0.002
Actinobacteria (Actinobacteria)	0.0473471	0.0161397	0.138896	0.646294	0.211419	1.97568	18.3955	0.013
Planctomycetia (Planctomycetes)	0.0298444	0.0149083	0.0597442	0.862227	0.426518	1.74303	32.2904	0.001
Flavobacteriia (Bacteroidetes)	0.18692	0.11254	0.310459	1.75931	1.03534	2.98953	31.4167	0.001
Betaproteobacteria (Proteobacteria)	0.187144	0.0752699	0.4653	1.78891	0.686625	4.66075	18.0931	0.005
unclassified (Proteobacteria)	3.52141	2.2807	5.43707	16.0099	10.1171	25.335	17.5703	0.011
Alphaproteobacteria (Proteobacteria)	6.12079	4.40905	8.4971	26.3854	18.6559	37.3175	21.7555	0.001
Numbers are in relative abundance (%). Taxa are ordered according to the difference of the averages in the HMA and in the LMA groups.
