# Supplementary material for: Predicting the HMA-LMA Status in Marine Sponges by Machine Learning
Source: Front Microbiol. 2017 May 8;8:752. doi: 10.3389/fmicb.2017.00752 (PMC5421222; doi:10.3389/fmicb.2017.00752)
Supplement: Supplementary file 3 [file Table6.xlsx]

## Sheet: Supplementary Table 6
	HMA			LMA
	Average	CI lower	CI upper	Average	CI lower	CI upper	Univariate test	Univariate P	Taxonomy (Greengenes)
Otu0000007	3.48596	1.65612	7.33757	0.126901	0.0576063	0.279552	13.6159	0.003	p_Cyanobacteria;c_Synechococcophycideae;o_Synechococcales;f_Synechococcaceae;g_Synechococcus;g_Synechococcus_unclassified
Otu0000004	2.96873	1.92569	4.57673	0.0137936	0.00819408	0.0232197	60.8855	0.001	p_Acidobacteria;c_Sva0725;o_Sva0725;o_Sva0725_unclassified
Otu0000008	2.10975	0.89688	4.96281	0.0845173	0.0338823	0.210823	22.1457	0.001	p_Proteobacteria;c_Gammaproteobacteria;c_Gammaproteobacteria_unclassified
Otu0000010	2.1019	0.701443	6.29841	0.0937966	0.0290871	0.302465	20.631	0.001	p_Chloroflexi;c_SAR202;c_SAR202_unclassified
Otu0000014	1.69417	0.781286	3.67372	0.065457	0.0284541	0.15058	27.5135	0.001	p_PAUC34f;p_PAUC34f_unclassified
Otu0000017	1.56358	0.94221	2.59472	0.0165523	0.00928421	0.0295103	40.7214	0.001	p_SBR1093;c_EC214;c_EC214_unclassified
Otu0000044	1.32841	0.658101	2.68147	0.00225714	0.000896835	0.00568072	29.0723	0.001	p_Chloroflexi;c_Anaerolineae;o_Caldilineales;f_Caldilineaceae;f_Caldilineaceae_unclassified
Otu0000012	1.70898	0.462315	6.31739	0.424091	0.106283	1.6922	4.80634	0.01	p_Actinobacteria;c_Acidimicrobiia;o_Acidimicrobiales;f_TK06;f_TK06_unclassified
Otu0000032	1.23686	0.775973	1.97149	0.0035111	0.00183532	0.00671699	44.2973	0.001	p_Acidobacteria;c_Acidobacteria-6;o_BPC015;o_BPC015_unclassified
Otu0000038	1.08405	0.394965	2.97535	0.0210666	0.00702385	0.0631851	19.4561	0.001	p_Proteobacteria;c_Deltaproteobacteria;o_Syntrophobacterales;f_Syntrophobacteraceae;f_Syntrophobacteraceae_unclassified
Otu0000019	1.06699	0.466018	2.44298	0.0120381	0.00484338	0.0299203	18.9847	0.006	p_Chloroflexi;c_Anaerolineae;o_Caldilineales;f_Caldilineaceae;f_Caldilineaceae_unclassified
Otu0000016	1.05286	0.562693	1.97	0.007273	0.0034527	0.0153203	31.8688	0.001	p_Actinobacteria;c_Acidimicrobiia;o_Acidimicrobiales;f_wb1_P06;f_wb1_P06_unclassified
Otu0000026	1.0349	0.458381	2.33654	0.020565	0.00835709	0.0506062	26.5505	0.001	p_PAUC34f;p_PAUC34f_unclassified
Otu0000037	1.01942	0.391715	2.653	0.0163016	0.00538926	0.0493093	38.606	0.001	p_Acidobacteria;c_Acidobacteria-6;o_iii1-15;o_iii1-15_unclassified
Otu0000030	0.897575	0.557453	1.44522	0.00626983	0.00341972	0.0114953	40.8962	0.001	p_AncK6;p_AncK6_unclassified
Otu0000067	0.83497	0.570749	1.22151	0.0120381	0.0079242	0.0182877	21.4228	0.001	p_Proteobacteria;p_Proteobacteria_unclassified
Otu0000057	0.775954	0.29566	2.03648	0.0135428	0.00455377	0.0402761	26.2579	0.001	p_Proteobacteria;c_Gammaproteobacteria;o_Chromatiales;o_Chromatiales_unclassified
Otu0000045	0.759124	0.573339	1.00511	0.00326031	0.0018552	0.00572963	70.2758	0.001	p_Proteobacteria;c_Gammaproteobacteria;c_Gammaproteobacteria_unclassified
Otu0000053	0.761593	0.27131	2.13786	0.0273365	0.00899136	0.0831111	13.9592	0.001	p_Chloroflexi;c_SAR202;c_SAR202_unclassified
Otu0000018	0.737583	0.369503	1.47232	0.00953014	0.00430518	0.0210963	28.0402	0.001	p_Nitrospirae;c_Nitrospira;o_Nitrospirales;f_Nitrospiraceae;f_Nitrospiraceae_unclassified
Otu0000048	0.694275	0.410614	1.17389	0.0122889	0.00659428	0.0229011	36.8679	0.001	p_Proteobacteria;c_Gammaproteobacteria;c_Gammaproteobacteria_unclassified
Otu0000099	0.682382	0.41519	1.12152	0.00677141	0.00388273	0.0118092	19.1632	0.001	k_Bacteria_unclassified
Otu0000077	0.710655	0.225845	2.23619	0.042384	0.0124222	0.144613	12.2042	0.001	p_Chloroflexi;c_SAR202;c_SAR202_unclassified
Otu0000047	0.651191	0.385606	1.0997	0.013292	0.00723449	0.0244217	34.462	0.001	p_Proteobacteria;c_Gammaproteobacteria;o_HTCC2188;f_HTCC2089;f_HTCC2089_unclassified
Otu0000060	0.668918	0.276192	1.62008	0.0310983	0.0118854	0.081369	19.939	0.001	p_Proteobacteria;p_Proteobacteria_unclassified
Otu0000072	0.641093	0.326397	1.2592	0.00426348	0.00179283	0.0101389	36.114	0.001	p_Proteobacteria;c_Alphaproteobacteria;c_Alphaproteobacteria_unclassified
Otu0000039	0.619776	0.256055	1.50015	0.00526666	0.00177646	0.015614	28.6811	0.001	p_Acidobacteria;c_PAUC37f;c_PAUC37f_unclassified
Otu0000089	0.594644	0.308112	1.14764	0.00150476	0.000459774	0.00492481	43.2785	0.001	p_Proteobacteria;c_Gammaproteobacteria;o_HTCC2188;f_HTCC2089;f_HTCC2089_unclassified
Otu0000116	0.591727	0.286234	1.22327	0.00576824	0.00232211	0.0143286	32.1223	0.001	p_Proteobacteria;c_Alphaproteobacteria;c_Alphaproteobacteria_unclassified
Otu0000050	0.552682	0.292718	1.04352	0.00978093	0.00477392	0.0200394	21.1891	0.001	p_Nitrospirae;c_Nitrospira;o_Nitrospirales;f_Nitrospiraceae;f_Nitrospiraceae_unclassified
Otu0000137	0.530018	0.16901	1.66214	0.00401269	0.00098847	0.0162895	23.3177	0.001	p_Gemmatimonadetes;c_Gemm-2;c_Gemm-2_unclassified
Otu0000131	0.52553	0.268762	1.02761	0.00626983	0.00283465	0.013868	25.1583	0.001	p_Gemmatimonadetes;c_Gemm-2;c_Gemm-2_unclassified
Otu0000064	0.522165	0.210003	1.29834	0.0213174	0.00787529	0.0577036	17.5038	0.001	p_Chloroflexi;c_SAR202;c_SAR202_unclassified
Otu0000097	0.520594	0.169748	1.59659	0.0235746	0.00710699	0.078199	8.03548	0.001	p_Proteobacteria;c_Deltaproteobacteria;o_[Entotheonellales];f_[Entotheonellaceae];f_[Entotheonellaceae]_unclassified
Otu0000103	0.475266	0.212512	1.0629	0.00978093	0.00380682	0.0251303	27.4845	0.001	p_Proteobacteria;c_Alphaproteobacteria;o_Rhodospirillales;f_Rhodospirillaceae;f_Rhodospirillaceae_unclassified
Otu0000062	0.468983	0.279211	0.78774	0.0100317	0.00521897	0.0192826	40.282	0.001	p_Proteobacteria;c_Alphaproteobacteria;c_Alphaproteobacteria_unclassified
Otu0000024	0.454173	0.221196	0.932536	0.00275872	0.00108976	0.00698371	25.622	0.001	k_Bacteria_unclassified
Otu0000145	0.455071	0.0967896	2.13958	0.0037619	0.000608628	0.0232521	17.6047	0.001	p_Proteobacteria;c_Gammaproteobacteria;o_HTCC2188;f_HTCC2089;f_HTCC2089_unclassified
Otu0000133	0.454622	0.259697	0.795855	0.00451428	0.00234454	0.00869198	20.9509	0.001	p_Chloroflexi;c_TK17;o_TK18;o_TK18_unclassified
Otu0000036	0.432183	0.225199	0.829408	0.0037619	0.0015996	0.00884712	30.075	0.001	p_Acidobacteria;c_Solibacteres;o_Solibacterales;f_PAUC26f;f_PAUC26f_unclassified
Otu0000100	0.426124	0.25709	0.706295	0.00551745	0.00303772	0.0100214	28.342	0.001	p_Chloroflexi;c_Anaerolineae;o_Caldilineales;f_Caldilineaceae;f_Caldilineaceae_unclassified
Otu0000061	0.420065	0.20117	0.877145	0.00476507	0.00198912	0.011415	21.0002	0.001	p_Actinobacteria;c_Acidimicrobiia;o_Acidimicrobiales;f_wb1_P06;f_wb1_P06_unclassified
Otu0000083	0.414007	0.173795	0.986227	0.00652062	0.00220188	0.0193101	32.2297	0.001	p_Poribacteria;p_Poribacteria_unclassified
Otu0000220	0.408172	0.160003	1.04126	0.00576824	0.00196458	0.0169363	17.7184	0.001	p_Chloroflexi;c_SAR202;c_SAR202_unclassified
Otu0000113	0.404358	0.216863	0.753957	0.00652062	0.00327901	0.0129669	13.4865	0.002	p_Crenarchaeota;c_Thaumarchaeota;o_Cenarchaeales;f_Cenarchaeaceae;g_Nitrosopumilus;g_Nitrosopumilus_unclassified
Otu0000034	0.408621	0.159227	1.04864	0.020565	0.00739956	0.0571548	13.0382	0.014	p_Bacteroidetes;c_[Rhodothermi];o_[Rhodothermales];f_Rhodothermaceae;f_Rhodothermaceae_unclassified
Otu0000049	0.397177	0.19928	0.791599	0.0105333	0.00474114	0.0234017	27.9129	0.001	p_Proteobacteria;c_Gammaproteobacteria;o_HTCC2188;f_HTCC2089;f_HTCC2089_unclassified
Otu0000065	0.387977	0.200395	0.751145	0.00777459	0.00360261	0.0167779	22.7748	0.001	p_Chloroflexi;c_SAR202;c_SAR202_unclassified
Otu0000087	0.386631	0.170273	0.877904	0.0135428	0.00560996	0.0326933	7.7152	0.047	p_Chloroflexi;c_Anaerolineae;o_SBR1031;f_A4b;f_A4b_unclassified
Otu0000110	0.37586	0.169358	0.834153	0.00401269	0.00138462	0.011629	31.1561	0.001	p_Proteobacteria;c_Gammaproteobacteria;o_HTCC2188;f_HTCC2089;f_HTCC2089_unclassified
Otu0000148	0.364416	0.19575	0.678408	0.00652062	0.00291146	0.0146038	33.9125	0.001	p_Proteobacteria;p_Proteobacteria_unclassified
Otu0000046	0.353645	0.173469	0.720962	0.00476507	0.00206984	0.0109699	18.9252	0.002	p_Proteobacteria;c_Gammaproteobacteria;c_Gammaproteobacteria_unclassified
Otu0000069	0.350054	0.127725	0.95939	0.00526666	0.00168907	0.0164218	13.1615	0.013	k_Bacteria_unclassified
Otu0000124	0.345791	0.200719	0.595714	0.00451428	0.00239883	0.00849526	25.9016	0.001	p_Crenarchaeota;c_Thaumarchaeota;o_Cenarchaeales;f_Cenarchaeaceae;g_Nitrosopumilus;s_pIVWA5;
Otu0000156	0.342201	0.124876	0.937743	0.0037619	0.00106213	0.013324	23.5008	0.001	p_Chloroflexi;c_SAR202;c_SAR202_unclassified
Otu0000108	0.33502	0.116838	0.960633	0.00501586	0.00134253	0.0187399	25.9491	0.001	p_Proteobacteria;c_Gammaproteobacteria;o_HTCC2188;f_HTCC2089;f_HTCC2089_unclassified
Otu0000073	0.313029	0.10707	0.915171	0.00225714	0.000681538	0.00747526	10.075	0.01	p_Proteobacteria;c_Gammaproteobacteria;c_Gammaproteobacteria_unclassified
Otu0000126	0.305849	0.17772	0.526353	0.00250793	0.00118532	0.00530633	31.7993	0.001	k_Bacteria_unclassified
Otu0000199	0.321556	0.0993018	1.04126	0.0195619	0.005536	0.0691232	7.63842	0.002	p_Chloroflexi;c_SAR202;c_SAR202_unclassified
Otu0001188	0.303381	0.0676709	1.36011	0.00175555	0.000334762	0.00920644	6.7845	0.048	p_Cyanobacteria;c_Synechococcophycideae;o_Synechococcales;f_Synechococcaceae;g_Synechococcus;g_Synechococcus_unclassified
Otu0000321	0.301585	0.11803	0.770596	0.0117873	0.00423611	0.032799	10.9213	0.001	p_Proteobacteria;c_Alphaproteobacteria;c_Alphaproteobacteria_unclassified
Otu0000109	0.291039	0.125185	0.67663	0.0035111	0.00110203	0.0111865	29.8686	0.001	p_Proteobacteria;c_Alphaproteobacteria;o_Rhodospirillales;f_Rhodospirillaceae;f_Rhodospirillaceae_unclassified
Otu0000154	0.276229	0.188306	0.405204	0.00150476	0.000698743	0.00324053	45.1995	0.001	p_Acidobacteria;c_Acidobacteria-6;o_iii1-15;o_iii1-15_unclassified
Otu0000178	0.267926	0.0941659	0.762319	0.00401269	0.00104786	0.0153663	23.9494	0.001	p_Spirochaetes;c_Spirochaetes;o_Spirochaetales;f_Spirochaetaceae;f_Spirochaetaceae_unclassified
Otu0000275	0.265682	0.151919	0.464637	0.00200635	0.00100647	0.00399955	17.9167	0.001	p_Proteobacteria;c_Gammaproteobacteria;c_Gammaproteobacteria_unclassified
Otu0000134	0.270395	0.0858905	0.851238	0.00702221	0.0019648	0.0250975	11.251	0.016	p_Crenarchaeota;c_Thaumarchaeota;o_Cenarchaeales;f_Cenarchaeaceae;g_Nitrosopumilus;g_Nitrosopumilus_unclassified
Otu0000282	0.259624	0.100201	0.672693	0.00953014	0.00334089	0.0271854	11.2119	0.001	p_Proteobacteria;c_Deltaproteobacteria;o_Syntrophobacterales;f_Syntrophobacteraceae;f_Syntrophobacteraceae_unclassified
Otu0000211	0.249077	0.11715	0.529571	0.00125397	0.000337262	0.00466234	31.5053	0.001	p_Actinobacteria;p_Actinobacteria_unclassified
Otu0000200	0.252667	0.0771141	0.827875	0.00526666	0.00130611	0.0212369	17.7355	0.002	p_Proteobacteria;c_Gammaproteobacteria;c_Gammaproteobacteria_unclassified
Otu0000111	0.254238	0.105268	0.614021	0.00802538	0.00297366	0.0216591	14.5666	0.001	p_Proteobacteria;c_Deltaproteobacteria;o_Syntrophobacterales;f_Syntrophobacteraceae;f_Syntrophobacteraceae_unclassified
Otu0000571	0.248853	0.122318	0.506284	0.00275872	0.00126643	0.00600947	6.34568	0.033	p_Proteobacteria;c_Gammaproteobacteria;c_Gammaproteobacteria_unclassified
Otu0000129	0.245262	0.0828207	0.726312	0.00576824	0.00177009	0.0187972	6.23665	0.006	p_Chloroflexi;c_Anaerolineae;o_Caldilineales;f_Caldilineaceae;f_Caldilineaceae_unclassified
Otu0000261	0.235614	0.142933	0.388391	0.00200635	0.00094839	0.00424448	36.2401	0.001	p_Gemmatimonadetes;c_Gemm-2;c_Gemm-2_unclassified
Otu0000102	0.240326	0.0994916	0.580516	0.007273	0.0026634	0.0198606	16.4976	0.001	p_Proteobacteria;c_Deltaproteobacteria;o_Syntrophobacterales;f_Syntrophobacteraceae;f_Syntrophobacteraceae_unclassified
Otu0000176	0.230228	0.103555	0.511855	0.00476507	0.0019045	0.0119222	15.3952	0.001	p_Proteobacteria;c_Gammaproteobacteria;o_Alteromonadales;f_HTCC2188;g_HTCC;g_HTCC_unclassified
Otu0000159	0.235614	0.0820179	0.676849	0.0185587	0.00590939	0.0582844	9.45523	0.001	p_Proteobacteria;c_Alphaproteobacteria;o_Rhodobacterales;f_Rhodobacteraceae;f_Rhodobacteraceae_unclassified
Otu0000297	0.208686	0.132995	0.327456	0.00225714	0.00118324	0.0043057	31.0598	0.001	p_Gemmatimonadetes;c_Gemm-2;c_Gemm-2_unclassified
Otu0000088	0.211828	0.0989834	0.453319	0.00626983	0.00263503	0.0149185	13.9698	0.002	p_Proteobacteria;c_Gammaproteobacteria;o_HTCC2188;f_HTCC2089;f_HTCC2089_unclassified
Otu0000350	0.203301	0.112275	0.368125	0.00326031	0.00154224	0.00689234	32.1778	0.001	p_Proteobacteria;c_Gammaproteobacteria;o_HTCC2188;f_HTCC2089;f_HTCC2089_unclassified
Otu0000175	0.209135	0.0843621	0.518449	0.0100317	0.00372371	0.0270256	9.09557	0.035	p_Chloroflexi;c_TK17;o_TK18;o_TK18_unclassified
Otu0000320	0.200608	0.086485	0.465325	0.00326031	0.00104846	0.0101383	25.0801	0.001	p_Acidobacteria;c_Acidobacteria-6;o_iii1-15;o_iii1-15_unclassified
Otu0000208	0.197467	0.111909	0.348437	0.00275872	0.00134636	0.00565269	22.8091	0.002	p_Actinobacteria;c_Acidimicrobiia;o_Acidimicrobiales;o_Acidimicrobiales_unclassified
Otu0000329	0.19612	0.0954561	0.402941	0.00426348	0.0018543	0.0098028	14.3957	0.001	p_PAUC34f;p_PAUC34f_unclassified
Otu0000221	0.197242	0.0853077	0.456049	0.00551745	0.00206644	0.0147317	16.9095	0.001	p_Chloroflexi;c_Anaerolineae;o_Caldilineales;f_Caldilineaceae;f_Caldilineaceae_unclassified
Otu0000153	0.198364	0.0933779	0.421388	0.0107841	0.00473095	0.0245821	9.64789	0.001	p_Proteobacteria;c_Gammaproteobacteria;c_Gammaproteobacteria_unclassified
Otu0000367	0.186471	0.117966	0.294758	0.00225714	0.00123807	0.00411501	27.3681	0.001	p_Actinobacteria;p_Actinobacteria_unclassified
Otu0000228	0.192081	0.0536945	0.687132	0.00927935	0.00223657	0.0384992	12.2548	0.001	p_Chloroflexi;c_SAR202;c_SAR202_unclassified
Otu0000078	0.184227	0.101348	0.334881	0.00250793	0.00121218	0.00518878	18.7936	0.002	p_Bacteroidetes;c_[Rhodothermi];o_[Rhodothermales];f_Rhodothermaceae;f_Rhodothermaceae_unclassified
Otu0000289	0.183779	0.109871	0.307402	0.0035111	0.00187062	0.00659026	19.703	0.001	p_Chloroflexi;p_Chloroflexi_unclassified
Otu0000271	0.182881	0.106027	0.315443	0.00300952	0.00153863	0.00588651	20.7951	0.001	p_Actinobacteria;c_Acidimicrobiia;o_Acidimicrobiales;f_wb1_P06;f_wb1_P06_unclassified
Otu0000157	0.180413	0.0748753	0.434706	0.00476507	0.00170977	0.0132801	17.8222	0.001	p_Chloroflexi;c_TK17;o_TK18;o_TK18_unclassified
Otu0000210	0.177047	0.111497	0.281133	0.00175555	0.000846143	0.00364237	34.7427	0.001	p_Chloroflexi;c_SAR202;c_SAR202_unclassified
Otu0000318	0.177047	0.0886715	0.353502	0.00250793	0.00105424	0.00596609	21.8449	0.001	p_Proteobacteria;c_Gammaproteobacteria;c_Gammaproteobacteria_unclassified
Otu0000190	0.176598	0.110126	0.283193	0.00300952	0.00157639	0.00574555	27.1684	0.001	p_Acidobacteria;c_Solibacteres;o_Solibacterales;f_PAUC26f;f_PAUC26f_unclassified
Otu0000147	0.173681	0.0645894	0.467028	0.00300952	0.000824561	0.0109843	21.232	0.001	k_Bacteria_unclassified
Otu0000246	0.170764	0.0818123	0.356429	0.00526666	0.00222718	0.0124541	16.8823	0.001	p_Proteobacteria;c_Gammaproteobacteria;o_HTCC2188;f_HTCC2089;f_HTCC2089_unclassified
Otu0000166	0.169193	0.0828469	0.345532	0.00401269	0.00157525	0.0102217	25.7814	0.001	p_Proteobacteria;c_Gammaproteobacteria;c_Gammaproteobacteria_unclassified
Otu0000463	0.16089	0.0698212	0.370743	0.00225714	0.000785284	0.00648768	18.1365	0.001	p_Chloroflexi;c_SAR202;c_SAR202_unclassified
Otu0000384	0.161339	0.0788374	0.330177	0.00326031	0.0012567	0.00845834	31.2091	0.001	p_Actinobacteria;c_Acidimicrobiia;o_Acidimicrobiales;f_koll13;f_koll13_unclassified
Otu0000419	0.161564	0.105551	0.247301	0.00401269	0.00217059	0.00741811	34.6606	0.001	p_Proteobacteria;c_Alphaproteobacteria;c_Alphaproteobacteria_unclassified
Otu0000198	0.160442	0.085795	0.300035	0.0035111	0.001576	0.00782222	23.2639	0.001	p_PAUC34f;p_PAUC34f_unclassified
Otu0000280	0.161564	0.0717582	0.36376	0.00601904	0.00238555	0.0151868	13.7078	0.001	p_Poribacteria;p_Poribacteria_unclassified
Otu0000301	0.158422	0.0770573	0.3257	0.0035111	0.00144947	0.00850505	19.166	0.001	k_Bacteria_unclassified
Otu0000354	0.154159	0.0941668	0.25237	0.000752379	0.000257502	0.00219833	33.4957	0.001	p_Chloroflexi;c_SAR202;c_SAR202_unclassified
Otu0000143	0.155281	0.0824809	0.292335	0.00250793	0.00108433	0.00580055	25.9923	0.001	p_Chloroflexi;c_SAR202;c_SAR202_unclassified
Otu0000218	0.153037	0.0904435	0.258948	0.00401269	0.00197143	0.00816752	26.3174	0.001	p_Proteobacteria;c_Alphaproteobacteria;c_Alphaproteobacteria_unclassified
Otu0000617	0.150119	0.0413418	0.545111	0.00150476	0.000322627	0.00701831	13.2959	0.002	p_Bacteroidetes;p_Bacteroidetes_unclassified
Otu0000355	0.149671	0.0836901	0.26767	0.00275872	0.00130702	0.00582285	23.9724	0.001	p_Chloroflexi;c_SAR202;c_SAR202_unclassified
Otu0000342	0.1481	0.0584442	0.375291	0.00326031	0.00115046	0.00923946	9.73119	0.023	k_Bacteria_unclassified
Otu0000244	0.145632	0.0677203	0.313179	0.0037619	0.0015741	0.00899046	11.4401	0.018	p_Gemmatimonadetes;c_Gemm-2;c_Gemm-2_unclassified
Otu0000348	0.14249	0.0849181	0.239094	0.00275872	0.00146739	0.00518647	22.4467	0.001	p_Proteobacteria;c_Deltaproteobacteria;c_Deltaproteobacteria_unclassified
Otu0000359	0.138227	0.0627572	0.304453	0.00250793	0.000988173	0.006365	17.0173	0.001	p_Proteobacteria;c_Deltaproteobacteria;o_[Entotheonellales];f_[Entotheonellaceae];f_[Entotheonellaceae]_unclassified
Otu0000532	0.135983	0.0663019	0.278895	0.00275872	0.00118025	0.00644827	18.7195	0.001	p_Chloroflexi;c_Anaerolineae;o_SBR1031;f_A4b;f_A4b_unclassified
Otu0000299	0.132841	0.0383626	0.459999	0.00150476	0.000334308	0.00677309	14.0954	0.001	p_Chloroflexi;c_SAR202;c_SAR202_unclassified
Otu0000304	0.133066	0.0755978	0.234219	0.0035111	0.00166164	0.0074191	24.593	0.001	k_Bacteria_unclassified
Otu0000476	0.131719	0.0670543	0.258745	0.00250793	0.00111728	0.0056295	13.6687	0.001	p_Chloroflexi;c_SAR202;c_SAR202_unclassified
Otu0000860	0.131046	0.036503	0.470456	0.00953014	0.00242214	0.0374972	3.42276	0.025	p_Proteobacteria;c_Deltaproteobacteria;o_[Entotheonellales];f_[Entotheonellaceae];f_[Entotheonellaceae]_unclassified
Otu0000317	0.123641	0.0482258	0.31699	0.00225714	0.000757838	0.00672264	13.7884	0.001	p_Proteobacteria;c_Gammaproteobacteria;c_Gammaproteobacteria_unclassified
Otu0000401	0.123865	0.0770814	0.199045	0.00250793	0.0012794	0.00491616	28.6931	0.001	k_Bacteria_unclassified
Otu0000400	0.123417	0.0533327	0.285597	0.00426348	0.001597	0.0113822	13.2822	0.002	p_Proteobacteria;c_Alphaproteobacteria;o_Rhodobacterales;f_Rhodobacteraceae;f_Rhodobacteraceae_unclassified
Otu0000302	0.122295	0.0556842	0.268586	0.00576824	0.00235087	0.0141533	13.5663	0.001	k_Bacteria_unclassified
Otu0000325	0.117807	0.073706	0.188295	0.00175555	0.000828382	0.00372046	32.4729	0.001	p_Acidobacteria;c_BPC102;o_B110;o_B110_unclassified
Otu0000249	0.11848	0.0526093	0.266826	0.00250793	0.000914876	0.00687494	17.4682	0.001	p_Proteobacteria;c_Gammaproteobacteria;o_HTCC2188;f_HTCC2089;f_HTCC2089_unclassified
Otu0000581	0.11646	0.0568716	0.238485	0.000501586	8.96761e-05	0.00280553	31.5359	0.001	k_Bacteria_unclassified
Otu0000600	0.117134	0.0616425	0.222578	0.00150476	0.000658192	0.00344018	18.1706	0.001	p_Gemmatimonadetes;c_Gemm-2;c_Gemm-2_unclassified
Otu0000242	0.128578	0.0411709	0.401551	0.0160508	0.00463421	0.0555924	7.7602	0.002	p_Proteobacteria;c_Gammaproteobacteria;c_Gammaproteobacteria_unclassified
Otu0000563	0.115563	0.0723066	0.184696	0.00426348	0.00242082	0.00750873	17.9163	0.001	p_Chloroflexi;p_Chloroflexi_unclassified
Otu0000251	0.115338	0.0486129	0.273651	0.00451428	0.00174536	0.0116759	7.08063	0.038	p_Gemmatimonadetes;c_Gemm-2;c_Gemm-2_unclassified
Otu0000410	0.109504	0.0542809	0.22091	0.000501586	0.000125923	0.00199795	21.1985	0.001	p_Chloroflexi;c_Ktedonobacteria;o_TK10;o_TK10_unclassified
Otu0000503	0.107485	0.0324252	0.356296	0.000752379	0.000167869	0.00337213	6.48629	0.043	p_Chloroflexi;c_Anaerolineae;o_Caldilineales;f_Caldilineaceae;f_Caldilineaceae_unclassified
Otu0000492	0.106587	0.0356194	0.31895	9.46683e-19	9.46683e-19	Inf	7.13281	0.016	p_Spirochaetes;c_Spirochaetes;o_Spirochaetales;f_Spirochaetaceae;f_Spirochaetaceae_unclassified
Otu0000452	0.106811	0.0572579	0.199251	0.000501586	9.64716e-05	0.00260791	32.5925	0.001	p_Chloroflexi;c_SAR202;c_SAR202_unclassified
Otu0000308	0.10367	0.0519386	0.206926	0.000250793	3.82547e-05	0.00164417	24.588	0.001	p_Chloroflexi;c_TK17;o_mle1-48;o_mle1-48_unclassified
Otu0000076	0.105016	0.0425566	0.259147	0.00200635	0.00066537	0.0060499	10.617	0.005	p_Proteobacteria;c_Alphaproteobacteria;c_Alphaproteobacteria_unclassified
Otu0000541	0.0976113	0.0405279	0.235097	0.000501586	0.000126382	0.00199069	12.0227	0.008	k_Bacteria_unclassified
Otu0001105	0.0960406	0.0291991	0.315893	9.46683e-19	9.46683e-19	Inf	7.12521	0.024	p_Proteobacteria;p_Proteobacteria_unclassified
Otu0000812	0.0967138	0.0306907	0.304768	0.00100317	0.000217723	0.00462218	10.3573	0.001	p_Chloroflexi;c_SAR202;c_SAR202_unclassified
Otu0000685	0.0971625	0.0327702	0.288083	0.00275872	0.000777559	0.00978776	8.27603	0.003	p_Proteobacteria;c_Gammaproteobacteria;c_Gammaproteobacteria_unclassified
Otu0000705	0.0946942	0.0341239	0.262778	0.000752379	0.000205463	0.00275512	6.80448	0.031	p_Proteobacteria;c_Gammaproteobacteria;o_HTCC2188;f_HTCC2089;f_HTCC2089_unclassified
Otu0000596	0.0949186	0.0251589	0.358106	0.00125397	0.000181409	0.00866786	16.9715	0.001	p_Proteobacteria;c_Deltaproteobacteria;c_Deltaproteobacteria_unclassified
Otu0000390	0.0920015	0.0275218	0.307548	0.000250793	3.77961e-05	0.00166412	7.28781	0.019	k_Bacteria_unclassified
Otu0001338	0.08886	0.0215579	0.366273	9.46683e-19	9.46683e-19	Inf	6.84426	0.026	p_PAUC34f;p_PAUC34f_unclassified
Otu0000319	0.0868404	0.04258	0.177108	1.08221e-11	9.46683e-19	Inf	15.7904	0.001	p_Bacteroidetes;c_[Rhodothermi];o_[Rhodothermales];f_Rhodothermaceae;f_Rhodothermaceae_unclassified
Otu0000229	0.0879624	0.033895	0.228275	0.00200635	0.000666536	0.00603931	6.20464	0.048	p_Proteobacteria;c_Gammaproteobacteria;c_Gammaproteobacteria_unclassified
Otu0001135	0.0848209	0.0329352	0.218447	0.000250793	3.88023e-05	0.00162097	12.815	0.002	p_Chloroflexi;c_Anaerolineae;o_SBR1031;f_A4b;f_A4b_unclassified
Otu0000517	0.0834745	0.0617636	0.112817	1.08221e-11	9.46683e-19	Inf	37.102	0.001	p_[Thermi];c_Deinococci;o_Deinococcales;f_Trueperaceae;g_B-42;g_B-42_unclassified
Otu0000179	0.0870648	0.0391192	0.193774	0.00451428	0.00165193	0.0123363	19.1439	0.003	p_Proteobacteria;c_Gammaproteobacteria;c_Gammaproteobacteria_unclassified
Otu0000477	0.0810062	0.0386747	0.169672	0.000250793	3.60718e-05	0.00174367	21.9022	0.001	p_Chloroflexi;c_SAR202;c_SAR202_unclassified
Otu0000688	0.081455	0.0405741	0.163526	0.00100317	0.00027079	0.00371636	25.9003	0.001	p_Proteobacteria;c_Alphaproteobacteria;c_Alphaproteobacteria_unclassified
Otu0000829	0.080333	0.0343107	0.188087	0.00200635	0.000708588	0.00568091	9.67535	0.006	p_Proteobacteria;c_Alphaproteobacteria;o_Rhodospirillales;f_Rhodospirillaceae;f_Rhodospirillaceae_unclassified
Otu0000528	0.0778647	0.053874	0.112539	1.08221e-11	9.46683e-19	Inf	30.3071	0.001	p_Chloroflexi;c_SAR202;c_SAR202_unclassified
Otu0000633	0.0778647	0.037474	0.16179	0.00250793	0.000944231	0.00666121	16.6999	0.001	p_Chloroflexi;c_SAR202;c_SAR202_unclassified
Otu0000804	0.0731524	0.0214666	0.249284	9.46683e-19	9.46683e-19	Inf	5.57187	0.039	p_Poribacteria;p_Poribacteria_unclassified
Otu0000625	0.0736012	0.0360887	0.150106	0.000501586	0.000128757	0.00195398	18.1791	0.001	p_Chloroflexi;c_TK17;o_mle1-48;o_mle1-48_unclassified
Otu0000728	0.081455	0.0201693	0.32896	0.00927935	0.00204822	0.0420395	3.68877	0.03	p_Acidobacteria;c_Acidobacteria-6;o_iii1-15;o_iii1-15_unclassified
Otu0000648	0.0720304	0.0380205	0.136463	1.08221e-11	9.46683e-19	Inf	15.3972	0.001	p_Chloroflexi;c_TK17;o_TK18;o_TK18_unclassified
Otu0000569	0.0720304	0.0275908	0.188047	0.000752379	0.000148846	0.00380309	18.0694	0.001	p_Poribacteria;p_Poribacteria_unclassified
Otu0001568	0.0704597	0.0334559	0.148391	5.38802e-13	9.46683e-19	Inf	10.7102	0.002	p_Acidobacteria;p_Acidobacteria_unclassified
Otu0000566	0.072928	0.0342185	0.155428	0.00250793	0.000935121	0.0067261	15.0667	0.001	p_Proteobacteria;c_Gammaproteobacteria;c_Gammaproteobacteria_unclassified
Otu0001765	0.0702353	0.0311207	0.158512	9.46683e-19	9.46683e-19	Inf	7.41459	0.008	p_Bacteroidetes;p_Bacteroidetes_unclassified
Otu0000449	0.0700109	0.0312174	0.157013	0.000250793	2.96496e-05	0.00212135	22.2071	0.001	p_Proteobacteria;c_Alphaproteobacteria;o_Rhodospirillales;f_Rhodospirillaceae;f_Rhodospirillaceae_unclassified
Otu0001179	0.0691133	0.0239938	0.199078	9.46683e-19	9.46683e-19	Inf	5.68028	0.038	k_Bacteria_unclassified
Otu0000671	0.0686645	0.0343681	0.137186	1.08221e-11	9.46683e-19	Inf	20.6316	0.001	p_Chloroflexi;c_SAR202;c_SAR202_unclassified
Otu0001500	0.0684401	0.0285903	0.163833	1.08221e-11	9.46683e-19	Inf	12.561	0.002	k_Bacteria_unclassified
Otu0000192	0.0675426	0.0291358	0.156577	0.00125397	0.000333831	0.00471026	19.5643	0.001	p_Proteobacteria;c_Gammaproteobacteria;c_Gammaproteobacteria_unclassified
Otu0000620	0.065523	0.0191796	0.223845	1.46462e-12	9.46683e-19	Inf	13.265	0.002	k_Bacteria_unclassified
Otu0000695	0.064401	0.0386778	0.107232	1.08221e-11	9.46683e-19	Inf	15.7813	0.001	p_Chloroflexi;c_SAR202;c_SAR202_unclassified
Otu0000811	0.0639522	0.0226071	0.180912	1.80748e-16	9.46683e-19	Inf	8.89147	0.004	p_Proteobacteria;c_Gammaproteobacteria;o_HTCC2188;f_HTCC2089;f_HTCC2089_unclassified
Otu0000841	0.0641766	0.0272741	0.151009	0.000501586	8.77118e-05	0.00286836	19.5592	0.001	p_PAUC34f;p_PAUC34f_unclassified
Otu0000371	0.0650742	0.0330112	0.128279	0.00150476	0.00052615	0.00430352	19.3035	0.001	p_Proteobacteria;c_Alphaproteobacteria;o_Rhodospirillales;o_Rhodospirillales_unclassified
Otu0000760	0.0632791	0.0367133	0.109068	1.08221e-11	9.46683e-19	Inf	21.9138	0.001	p_Chloroflexi;c_SAR202;c_SAR202_unclassified
Otu0000340	0.0635035	0.0227818	0.177014	0.000501586	0.000121362	0.00207304	7.06168	0.031	p_Proteobacteria;c_Gammaproteobacteria;o_HTCC2188;f_HTCC2089;f_HTCC2089_unclassified
Otu0000624	0.0637279	0.0253793	0.160021	0.000752379	0.000209204	0.00270585	9.26389	0.005	k_Bacteria_unclassified
Otu0001155	0.0626059	0.020828	0.188184	0.000250793	4.14808e-05	0.00151629	7.49624	0.012	p_Acidobacteria;c_Acidobacteria-5;c_Acidobacteria-5_unclassified
Otu0000894	0.0621571	0.0242088	0.159591	0.000250793	4.28739e-05	0.00146703	10.6737	0.006	k_Bacteria_unclassified
Otu0000977	0.0612595	0.013437	0.279283	0.000250793	1.53653e-05	0.00409345	10.6739	0.004	p_Proteobacteria;c_Alphaproteobacteria;o_Rhodobacterales;f_Rhodobacteraceae;f_Rhodobacteraceae_unclassified
Otu0000634	0.0608107	0.0145976	0.253326	8.99891e-18	9.46683e-19	Inf	12.1687	0.006	p_Proteobacteria;c_Gammaproteobacteria;o_HTCC2188;f_HTCC2089;f_HTCC2089_unclassified
Otu0000856	0.0601376	0.0322567	0.112117	0.000250793	4.52993e-05	0.00138848	21.179	0.001	k_Bacteria_unclassified
Otu0000681	0.0574448	0.0272605	0.121051	1.08221e-11	9.46683e-19	Inf	14.4902	0.002	p_Actinobacteria;c_Acidimicrobiia;o_Acidimicrobiales;f_koll13;f_koll13_unclassified
Otu0000443	0.0572204	0.0380825	0.0859759	1.08221e-11	9.46683e-19	Inf	32.2107	0.001	p_Proteobacteria;c_Deltaproteobacteria;o_Syntrophobacterales;f_Syntrophobacteraceae;f_Syntrophobacteraceae_unclassified
Otu0000718	0.0563229	0.0260519	0.121767	1.08221e-11	9.46683e-19	Inf	20.8596	0.001	p_Crenarchaeota;c_Thaumarchaeota;o_Cenarchaeales;f_Cenarchaeaceae;g_Nitrosopumilus;s_pIVWA5;
Otu0000789	0.056996	0.0285096	0.113946	0.00100317	0.000304091	0.00330939	19.6268	0.001	p_Gemmatimonadetes;c_Gemm-2;c_Gemm-2_unclassified
Otu0000864	0.058118	0.0151597	0.222808	0.00225714	0.000475957	0.0107041	5.80645	0.008	k_Bacteria_unclassified
Otu0000413	0.0560985	0.021264	0.147998	0.000752379	0.000105205	0.00538068	24.5168	0.001	p_Proteobacteria;c_Gammaproteobacteria;c_Gammaproteobacteria_unclassified
Otu0000511	0.0552009	0.0172636	0.176506	0.000250793	2.57339e-05	0.00244414	11.717	0.006	p_Proteobacteria;c_Gammaproteobacteria;c_Gammaproteobacteria_unclassified
Otu0000559	0.0534057	0.0319817	0.0891813	1.08221e-11	9.46683e-19	Inf	21.8262	0.001	p_Poribacteria;p_Poribacteria_unclassified
Otu0001452	0.0527326	0.0211981	0.131178	9.46683e-19	9.46683e-19	Inf	7.21854	0.022	p_Proteobacteria;c_Gammaproteobacteria;c_Gammaproteobacteria_unclassified
Otu0000086	0.051835	0.0176224	0.152469	9.46683e-19	9.46683e-19	Inf	5.63471	0.024	p_Crenarchaeota;c_Thaumarchaeota;o_Cenarchaeales;f_Cenarchaeaceae;g_Nitrosopumilus;s_pIVWA5;
Otu0001272	0.0516106	0.0141215	0.188624	1.08221e-11	9.46683e-19	Inf	23.4431	0.001	p_Acidobacteria;c_Acidobacteria-6;o_iii1-15;o_iii1-15_unclassified
Otu0002142	0.0500398	0.0227395	0.110116	6.64934e-17	9.46683e-19	Inf	7.32289	0.016	p_Proteobacteria;c_Gammaproteobacteria;o_HTCC2188;f_HTCC2089;f_HTCC2089_unclassified
Otu0001757	0.0498154	0.0212755	0.11664	3.98124e-12	9.46683e-19	Inf	10.9504	0.001	p_Chloroflexi;c_Anaerolineae;o_SBR1031;f_A4b;f_A4b_unclassified
Otu0000579	0.0493666	0.0338956	0.0718992	1.08221e-11	9.46683e-19	Inf	28.26	0.001	k_Bacteria_unclassified
Otu0001469	0.0511618	0.0134181	0.195074	0.00200635	0.000427997	0.00940525	4.99611	0.022	p_Poribacteria;p_Poribacteria_unclassified
Otu0001798	0.0489179	0.0191849	0.124731	7.29189e-14	9.46683e-19	Inf	8.95169	0.009	p_Gemmatimonadetes;c_Gemm-2;c_Gemm-2_unclassified
Otu0001000	0.0489179	0.0145992	0.16391	1.08221e-11	9.46683e-19	Inf	18.299	0.001	p_Chloroflexi;c_TK17;o_mle1-48;o_mle1-48_unclassified
Otu0001689	0.0489179	0.0140433	0.170399	0.000752379	0.00013234	0.00427742	8.71407	0.007	p_Gemmatimonadetes;c_Gemm-2;c_Gemm-2_unclassified
Otu0000462	0.0484691	0.0322381	0.0728719	0.000752379	0.00021011	0.00269418	38.7127	0.001	p_Proteobacteria;c_Alphaproteobacteria;c_Alphaproteobacteria_unclassified
Otu0000344	0.0473471	0.0219752	0.102013	3.98124e-12	9.46683e-19	Inf	10.752	0.002	p_Crenarchaeota;c_Thaumarchaeota;o_Cenarchaeales;f_Cenarchaeaceae;f_Cenarchaeaceae_unclassified
Otu0000584	0.0473471	0.0321946	0.0696311	1.08221e-11	9.46683e-19	Inf	31.2798	0.001	p_Verrucomicrobia;c_Opitutae;c_Opitutae_unclassified
Otu0001007	0.0466739	0.0159998	0.136155	0.000250793	2.91e-05	0.00216141	12.2371	0.002	p_Gemmatimonadetes;c_Gemm-2;c_Gemm-2_unclassified
Otu0000741	0.0460007	0.0313591	0.0674786	1.08221e-11	9.46683e-19	Inf	32.3154	0.001	p_Chloroflexi;c_SAR202;c_SAR202_unclassified
Otu0001898	0.0460007	0.0183348	0.115413	1.08221e-11	9.46683e-19	Inf	17.2555	0.001	k_Bacteria_unclassified
Otu0001178	0.0453276	0.0188391	0.10906	1.98214e-13	9.46683e-19	Inf	8.92316	0.013	p_Chloroflexi;c_Anaerolineae;o_SBR1031;f_A4b;f_A4b_unclassified
Otu0000440	0.0460007	0.0127259	0.16628	0.00175555	0.000336679	0.009154	10.2726	0.045	p_Crenarchaeota;c_Thaumarchaeota;o_Cenarchaeales;f_Cenarchaeaceae;g_Nitrosopumilus;g_Nitrosopumilus_unclassified
Otu0001552	0.04443	0.0198008	0.0996943	0.000250793	4.074e-05	0.00154387	14.4292	0.001	p_Proteobacteria;c_Gammaproteobacteria;c_Gammaproteobacteria_unclassified
Otu0000652	0.0451032	0.0204708	0.0993757	0.00175555	0.000571535	0.00539243	14.3928	0.002	p_Chloroflexi;c_SAR202;c_SAR202_unclassified
Otu0000629	0.0428592	0.0333744	0.0550395	1.08221e-11	9.46683e-19	Inf	37.3511	0.001	p_Chloroflexi;c_TK17;c_TK17_unclassified
Otu0000588	0.043308	0.0224839	0.0834192	0.000501586	0.000106933	0.00235276	23.2132	0.001	p_Acidobacteria;c_Solibacteres;o_Solibacterales;f_PAUC26f;f_PAUC26f_unclassified
Otu0000592	0.0426348	0.0139264	0.130524	0.000250793	3.14912e-05	0.00199729	9.72984	0.012	p_Proteobacteria;c_Gammaproteobacteria;c_Gammaproteobacteria_unclassified
Otu0000827	0.0415129	0.0204786	0.0841521	0.000250793	3.92601e-05	0.00160206	18.6937	0.001	p_Proteobacteria;c_Gammaproteobacteria;c_Gammaproteobacteria_unclassified
Otu0000932	0.0415129	0.0183783	0.0937694	0.000501586	8.6204e-05	0.00291853	19.9219	0.001	k_Bacteria_unclassified
Otu0004123	0.0408397	0.0188384	0.0885362	1.08221e-11	9.46683e-19	Inf	12.4004	0.001	p_Proteobacteria;c_Gammaproteobacteria;c_Gammaproteobacteria_unclassified
Otu0002818	0.0406153	0.0203773	0.0809529	1.98214e-13	9.46683e-19	Inf	7.51528	0.018	p_Proteobacteria;c_Gammaproteobacteria;c_Gammaproteobacteria_unclassified
Otu0000524	0.0406153	0.0267473	0.0616735	1.08221e-11	9.46683e-19	Inf	23.2411	0.001	p_Proteobacteria;c_Deltaproteobacteria;o_[Entotheonellales];f_[Entotheonellaceae];f_[Entotheonellaceae]_unclassified
Otu0001087	0.0399421	0.0181053	0.0881164	1.08221e-11	9.46683e-19	Inf	12.4833	0.004	p_Chloroflexi;c_SAR202;c_SAR202_unclassified
Otu0000747	0.0392689	0.0200959	0.0767345	1.08221e-11	9.46683e-19	Inf	21.0949	0.001	p_Chloroflexi;c_SAR202;c_SAR202_unclassified
Otu0000577	0.0390445	0.0171376	0.088955	1.08221e-11	9.46683e-19	Inf	14.986	0.001	p_Proteobacteria;c_Gammaproteobacteria;c_Gammaproteobacteria_unclassified
Otu0001406	0.0390445	0.0162396	0.0938741	0.000250793	3.17021e-05	0.001984	15.5446	0.001	p_Poribacteria;p_Poribacteria_unclassified
Otu0001355	0.0397177	0.0113044	0.139547	0.00100317	0.000175908	0.00572093	9.62277	0.007	p_Proteobacteria;c_Deltaproteobacteria;o_Syntrophobacterales;f_Syntrophobacteraceae;f_Syntrophobacteraceae_unclassified
Otu0001261	0.0385957	0.0205578	0.0724608	0.000250793	3.91412e-05	0.00160693	21.8458	0.001	p_Chloroflexi;c_SAR202;c_SAR202_unclassified
Otu0000887	0.0394933	0.014232	0.109593	0.00125397	0.00026752	0.0058778	14.2404	0.002	p_Chloroflexi;c_SAR202;c_SAR202_unclassified
Otu0001432	0.0399421	0.012947	0.123223	0.00175555	0.000382087	0.00806612	11.3894	0.002	p_Chloroflexi;c_SAR202;c_SAR202_unclassified
Otu0000386	0.0385957	0.011923	0.124937	0.000501586	8.59029e-05	0.00292876	8.25579	0.009	p_Chloroflexi;c_Anaerolineae;o_SBR1031;f_A4b;f_A4b_unclassified
Otu0002288	0.0394933	0.0186768	0.0835114	0.00150476	0.000547064	0.004139	10.4868	0.001	p_Proteobacteria;c_Gammaproteobacteria;c_Gammaproteobacteria_unclassified
Otu0002074	0.0379226	0.0218628	0.0657793	1.08221e-11	9.46683e-19	Inf	12.7545	0.005	p_Proteobacteria;c_Gammaproteobacteria;c_Gammaproteobacteria_unclassified
Otu0000612	0.038147	0.0135443	0.107439	0.000250793	3.86294e-05	0.00162822	8.70649	0.007	p_Gemmatimonadetes;c_Gemm-2;c_Gemm-2_unclassified
Otu0000861	0.0383713	0.0220942	0.06664	0.000501586	9.13393e-05	0.00275444	33.0696	0.001	p_Proteobacteria;c_Gammaproteobacteria;c_Gammaproteobacteria_unclassified
Otu0000598	0.0376982	0.0174197	0.0815832	9.8685e-15	9.46683e-19	Inf	7.3185	0.007	p_Gemmatimonadetes;c_Gemm-2;c_Gemm-2_unclassified
Otu0000535	0.0368006	0.0171801	0.0788288	1.08221e-11	9.46683e-19	Inf	14.9336	0.001	p_Chloroflexi;c_SAR202;c_SAR202_unclassified
Otu0001437	0.0379226	0.0163361	0.0880331	0.00150476	0.000495794	0.00456701	9.24246	0.002	k_Bacteria_unclassified
Otu0000769	0.0361274	0.0222909	0.0585526	1.08221e-11	9.46683e-19	Inf	22.0408	0.001	k_Bacteria_unclassified
Otu0000865	0.0361274	0.0215974	0.0604326	1.08221e-11	9.46683e-19	Inf	27.2991	0.001	p_Chloroflexi;c_Anaerolineae;o_Caldilineales;f_Caldilineaceae;f_Caldilineaceae_unclassified
Otu0000580	0.0365762	0.00935541	0.142999	0.000752379	0.000104525	0.00541567	9.544	0.027	p_Crenarchaeota;c_Thaumarchaeota;o_Cenarchaeales;f_Cenarchaeaceae;g_Nitrosopumilus;g_Nitrosopumilus_unclassified
Otu0002375	0.035903	0.0102353	0.125939	0.000250793	2.59724e-05	0.00242169	8.92052	0.03	p_Proteobacteria;c_Gammaproteobacteria;o_HTCC2188;f_HTCC2089;f_HTCC2089_unclassified
Otu0001526	0.0385957	0.0099566	0.149613	0.00300952	0.000629822	0.0143806	5.46113	0.02	p_Proteobacteria;c_Deltaproteobacteria;o_[Entotheonellales];f_[Entotheonellaceae];f_[Entotheonellaceae]_unclassified
Otu0001404	0.0354542	0.0187304	0.0671103	1.08221e-11	9.46683e-19	Inf	15.29	0.001	k_Bacteria_unclassified
Otu0003433	0.034781	0.0125228	0.0966014	9.46683e-19	9.46683e-19	Inf	5.50901	0.041	p_Proteobacteria;c_Alphaproteobacteria;o_Rhizobiales;o_Rhizobiales_unclassified
Otu0001497	0.034781	0.0130402	0.0927683	1.08221e-11	9.46683e-19	Inf	12.6013	0.002	k_Bacteria_unclassified
Otu0000956	0.0352298	0.0195756	0.0634024	0.000752379	0.000188736	0.0029993	26.2554	0.001	p_Chloroflexi;c_SAR202;c_SAR202_unclassified
Otu0000421	0.0343323	0.0136178	0.0865563	6.64934e-17	9.46683e-19	Inf	5.7593	0.024	p_Gemmatimonadetes;c_Gemm-2;c_Gemm-2_unclassified
Otu0000512	0.0341079	0.0179539	0.0647964	0.000250793	3.57041e-05	0.00176163	22.7071	0.001	p_Chloroflexi;c_SAR202;c_SAR202_unclassified
Otu0001472	0.0336591	0.017344	0.0653214	1.08221e-11	9.46683e-19	Inf	22.668	0.001	k_Bacteria_unclassified
Otu0000973	0.0329859	0.0173258	0.0628004	1.08221e-11	9.46683e-19	Inf	12.9013	0.004	p_Chloroflexi;c_SAR202;c_SAR202_unclassified
Otu0001414	0.0325371	0.0083332	0.127042	4.91324e-16	9.46683e-19	Inf	8.20024	0.018	p_Bacteroidetes;c_[Rhodothermi];o_[Rhodothermales];f_Rhodothermaceae;f_Rhodothermaceae_unclassified
Otu0000641	0.0323127	0.0164508	0.0634686	3.98124e-12	9.46683e-19	Inf	9.11444	0.006	p_Chloroflexi;c_SAR202;c_SAR202_unclassified
Otu0001045	0.0323127	0.019659	0.0531112	1.08221e-11	9.46683e-19	Inf	24.8998	0.001	p_Chloroflexi;c_Anaerolineae;o_Caldilineales;f_Caldilineaceae;f_Caldilineaceae_unclassified
Otu0000593	0.0314151	0.0128299	0.0769229	7.29189e-14	9.46683e-19	Inf	7.23384	0.015	p_Chloroflexi;c_SAR202;c_SAR202_unclassified
Otu0000803	0.0318639	0.0153084	0.0663238	0.00100317	0.000272313	0.00369558	17.5611	0.001	p_Chloroflexi;c_Anaerolineae;o_SBR1031;f_A4b;f_A4b_unclassified
Otu0002969	0.0316395	0.00993767	0.100734	0.00100317	0.000198537	0.00506885	8.96916	0.002	p_Chloroflexi;c_SAR202;c_SAR202_unclassified
Otu0001522	0.030742	0.015411	0.0613243	0.000250793	4.48046e-05	0.00140381	15.3248	0.002	k_Bacteria_unclassified
Otu0002471	0.0302932	0.0135452	0.0677491	3.98124e-12	9.46683e-19	Inf	10.7969	0.002	p_Chloroflexi;c_SAR202;c_SAR202_unclassified
Otu0001096	0.0305176	0.0177097	0.0525881	0.000250793	3.83156e-05	0.00164156	25.3199	0.001	p_Chloroflexi;c_TK17;o_mle1-48;o_mle1-48_unclassified
Otu0000669	0.0305176	0.0146218	0.0636942	0.000501586	8.6739e-05	0.00290053	21.5959	0.001	k_Bacteria_unclassified
Otu0001992	0.0298444	0.0113958	0.078159	1.33556e-15	9.46683e-19	Inf	5.76402	0.026	p_Proteobacteria;c_Gammaproteobacteria;o_HTCC2188;f_HTCC2089;f_HTCC2089_unclassified
Otu0001121	0.0298444	0.0154078	0.0578077	1.08221e-11	9.46683e-19	Inf	16.4446	0.001	p_Chloroflexi;p_Chloroflexi_unclassified
Otu0002507	0.0302932	0.0119917	0.0765258	0.000501586	0.000114632	0.00219475	9.23844	0.009	p_Proteobacteria;c_Alphaproteobacteria;c_Alphaproteobacteria_unclassified
Otu0001286	0.0300688	0.0115126	0.0785341	0.00100317	0.000301235	0.00334077	5.27291	0.034	p_Chloroflexi;c_TK17;o_TK18;o_TK18_unclassified
Otu0003838	0.0289468	0.00933455	0.0897652	9.8685e-15	9.46683e-19	Inf	7.04024	0.018	p_Proteobacteria;c_Deltaproteobacteria;c_Deltaproteobacteria_unclassified
Otu0000655	0.0291712	0.0098814	0.0861173	0.000250793	2.7564e-05	0.00228186	10.948	0.003	p_Proteobacteria;c_Gammaproteobacteria;c_Gammaproteobacteria_unclassified
Otu0001125	0.0287224	0.0173504	0.047548	1.08221e-11	9.46683e-19	Inf	24.0187	0.001	p_Chloroflexi;c_SAR202;c_SAR202_unclassified
Otu0000751	0.028498	0.0167491	0.0484884	1.08221e-11	9.46683e-19	Inf	21.6659	0.001	p_Chloroflexi;c_SAR202;c_SAR202_unclassified
Otu0001160	0.0291712	0.0193652	0.0439427	0.000752379	0.000237127	0.00238722	31.1766	0.001	p_Proteobacteria;c_Gammaproteobacteria;c_Gammaproteobacteria_unclassified
Otu0001219	0.0280492	0.013851	0.0568014	3.98124e-12	9.46683e-19	Inf	9.1878	0.005	p_Proteobacteria;c_Alphaproteobacteria;c_Alphaproteobacteria_unclassified
Otu0000771	0.0280492	0.0143791	0.0547154	1.08221e-11	9.46683e-19	Inf	22.3005	0.001	k_Bacteria_unclassified
Otu0001262	0.0280492	0.0181153	0.0434306	0.000501586	8.93886e-05	0.00281455	38.2768	0.001	p_PAUC34f;p_PAUC34f_unclassified
Otu0000746	0.0273761	0.0102526	0.0730981	3.98124e-12	9.46683e-19	Inf	8.74772	0.011	p_AncK6;p_AncK6_unclassified
Otu0001521	0.0273761	0.0158129	0.0473948	1.08221e-11	9.46683e-19	Inf	19.8999	0.001	p_Gemmatimonadetes;c_Gemm-2;c_Gemm-2_unclassified
Otu0000438	0.0269273	0.00870634	0.0832816	3.98124e-12	9.46683e-19	Inf	8.53619	0.008	p_Proteobacteria;c_Deltaproteobacteria;o_[Entotheonellales];f_[Entotheonellaceae];f_[Entotheonellaceae]_unclassified
Otu0001093	0.0267029	0.0149517	0.0476898	1.08221e-11	9.46683e-19	Inf	16.3516	0.001	k_Bacteria_unclassified
Otu0001166	0.0262541	0.0194785	0.0353866	1.08221e-11	9.46683e-19	Inf	33.459	0.001	p_Chloroflexi;c_TK17;o_TK18;o_TK18_unclassified
Otu0001692	0.0260297	0.00660071	0.102647	2.68254e-14	9.46683e-19	Inf	8.1712	0.017	p_Poribacteria;p_Poribacteria_unclassified
Otu0000870	0.0262541	0.00776129	0.0888096	0.000250793	3.60046e-05	0.00174692	5.6105	0.04	p_Gemmatimonadetes;c_Gemm-2;c_Gemm-2_unclassified
Otu0001448	0.0269273	0.0127409	0.0569096	0.00100317	0.000294746	0.00341432	13.5348	0.001	p_Chloroflexi;c_SAR202;c_SAR202_unclassified
Otu0002144	0.0262541	0.0133168	0.0517601	0.000752379	0.00022334	0.00253459	14.0887	0.001	p_Proteobacteria;c_Alphaproteobacteria;o_Rhodospirillales;f_Rhodospirillaceae;f_Rhodospirillaceae_unclassified
Otu0000516	0.0253565	0.00860397	0.0747274	3.98124e-12	9.46683e-19	Inf	10.4311	0.003	p_Gemmatimonadetes;c_Gemm-2;c_Gemm-2_unclassified
Otu0001729	0.0258053	0.0128411	0.0518578	0.000501586	8.60761e-05	0.00292286	22.1103	0.001	p_Proteobacteria;c_Gammaproteobacteria;o_HTCC2188;f_HTCC2089;f_HTCC2089_unclassified
Otu0003332	0.0251321	0.00912581	0.0692128	3.98124e-12	9.46683e-19	Inf	7.28035	0.02	p_Chloroflexi;c_TK17;o_mle1-48;o_mle1-48_unclassified
Otu0002390	0.0251321	0.0119088	0.0530384	3.98124e-12	9.46683e-19	Inf	10.5326	0.005	p_Acidobacteria;c_EC1113;c_EC1113_unclassified
Otu0000880	0.0276004	0.0136312	0.0558853	0.00275872	0.00099368	0.00765896	15.1785	0.001	p_Proteobacteria;c_Gammaproteobacteria;o_HTCC2188;f_HTCC2089;f_HTCC2089_unclassified
Otu0001104	0.0246833	0.01458	0.0417877	1.08221e-11	9.46683e-19	Inf	15.0184	0.001	p_Chloroflexi;c_SAR202;c_SAR202_unclassified
Otu0000981	0.0244589	0.0112321	0.0532616	3.98124e-12	9.46683e-19	Inf	10.6138	0.004	p_Chloroflexi;c_Anaerolineae;o_SBR1031;f_A4b;f_A4b_unclassified
Otu0001770	0.0244589	0.00983403	0.0608336	1.08221e-11	9.46683e-19	Inf	12.1275	0.001	p_Acidobacteria;c_BPC102;o_B110;o_B110_unclassified
Otu0002139	0.0240101	0.00911612	0.0632382	3.98124e-12	9.46683e-19	Inf	8.71374	0.007	p_Proteobacteria;c_Gammaproteobacteria;c_Gammaproteobacteria_unclassified
Otu0000855	0.0242345	0.0127429	0.0460893	0.000250793	3.49861e-05	0.00179777	20.5475	0.001	p_Proteobacteria;c_Alphaproteobacteria;c_Alphaproteobacteria_unclassified
Otu0001306	0.0235614	0.0125387	0.044274	1.08221e-11	9.46683e-19	Inf	22.5631	0.001	p_Chloroflexi;c_TK17;o_TK18;o_TK18_unclassified
Otu0002639	0.023337	0.0108703	0.0501011	0.000501586	9.85842e-05	0.00255202	15.7474	0.001	p_Proteobacteria;c_Alphaproteobacteria;o_Rhodospirillales;f_Rhodospirillaceae;f_Rhodospirillaceae_unclassified
Otu0004018	0.0224394	0.00783283	0.0642841	9.8685e-15	9.46683e-19	Inf	5.60449	0.034	p_Proteobacteria;c_Gammaproteobacteria;o_HTCC2188;f_HTCC2089;f_HTCC2089_unclassified
Otu0001158	0.022215	0.010421	0.0473568	3.98124e-12	9.46683e-19	Inf	10.8945	0.003	p_Chloroflexi;c_SAR202;c_SAR202_unclassified
Otu0000922	0.0219906	0.0148907	0.0324757	1.08221e-11	9.46683e-19	Inf	24.5445	0.001	p_Chloroflexi;c_SAR202;c_SAR202_unclassified
Otu0001154	0.022215	0.0117782	0.0418999	0.000250793	3.0586e-05	0.0020564	22.6133	0.001	p_Chloroflexi;c_SAR202;c_SAR202_unclassified
Otu0000351	0.0226638	0.00606482	0.0846928	0.000752379	0.000118152	0.00479106	7.09291	0.035	p_Acidobacteria;c_Acidobacteria-6;o_BPC015;o_BPC015_unclassified
Otu0000923	0.0217662	0.0120941	0.0391734	1.08221e-11	9.46683e-19	Inf	12.9493	0.003	k_Bacteria_unclassified
Otu0001231	0.0215418	0.0142888	0.0324764	1.08221e-11	9.46683e-19	Inf	30.752	0.001	p_Gemmatimonadetes;c_Gemm-2;c_Gemm-2_unclassified
Otu0002137	0.0215418	0.0120921	0.0383762	0.000250793	3.39192e-05	0.00185432	24.0377	0.001	p_Chloroflexi;c_SAR202;c_SAR202_unclassified
Otu0000957	0.0213174	0.00709964	0.0640078	0.000250793	4.22081e-05	0.00149017	5.5526	0.042	k_Bacteria_unclassified
Otu0002403	0.0208686	0.0108092	0.0402898	1.08221e-11	9.46683e-19	Inf	12.5957	0.001	k_Bacteria_unclassified
Otu0000895	0.023337	0.0142387	0.0382489	0.00250793	0.00106951	0.00588093	20.1455	0.001	p_Actinobacteria;c_Acidimicrobiia;o_Acidimicrobiales;f_wb1_P06;f_wb1_P06_unclassified
Otu0001174	0.0206442	0.0130848	0.032571	1.08221e-11	9.46683e-19	Inf	23.2133	0.001	p_Actinobacteria;c_Acidimicrobiia;o_Acidimicrobiales;f_wb1_P06;f_wb1_P06_unclassified
Otu0001596	0.0201954	0.00619	0.0658895	7.29189e-14	9.46683e-19	Inf	5.62792	0.037	p_Chloroflexi;c_Ktedonobacteria;o_TK10;o_TK10_unclassified
Otu0001662	0.0201954	0.00642787	0.0634512	3.63042e-15	9.46683e-19	Inf	5.4983	0.037	p_Proteobacteria;c_Gammaproteobacteria;o_HTCC2188;f_HTCC2089;f_HTCC2089_unclassified
Otu0003134	0.0201954	0.00778908	0.0523626	3.98124e-12	9.46683e-19	Inf	7.24362	0.015	p_Proteobacteria;c_Gammaproteobacteria;c_Gammaproteobacteria_unclassified
Otu0000882	0.0199711	0.0126723	0.0314737	1.08221e-11	9.46683e-19	Inf	23.1918	0.001	k_Bacteria_unclassified
Otu0001713	0.0197467	0.013037	0.0299096	1.08221e-11	9.46683e-19	Inf	29.0944	0.001	p_Chloroflexi;c_S085;c_S085_unclassified
Otu0001198	0.0213174	0.0120437	0.037732	0.00175555	0.000622217	0.00495319	19.3633	0.001	p_Proteobacteria;c_Gammaproteobacteria;c_Gammaproteobacteria_unclassified
Otu0001343	0.0192979	0.0143538	0.0259449	1.08221e-11	9.46683e-19	Inf	35.9013	0.001	p_Actinobacteria;c_Acidimicrobiia;o_Acidimicrobiales;f_TK06;f_TK06_unclassified
Otu0002924	0.0195223	0.00634379	0.0600775	0.000250793	3.98674e-05	0.00157766	5.54701	0.028	p_Acidobacteria;c_Acidobacteria-6;o_iii1-15;o_iii1-15_unclassified
Otu0000716	0.0190735	0.0061497	0.059157	3.98124e-12	9.46683e-19	Inf	8.53742	0.008	p_Bacteroidetes;c_[Rhodothermi];o_[Rhodothermales];f_Rhodothermaceae;f_Rhodothermaceae_unclassified
Otu0001297	0.0190735	0.0101372	0.0358874	1.08221e-11	9.46683e-19	Inf	12.6033	0.002	p_Chloroflexi;c_SAR202;c_SAR202_unclassified
Otu0001180	0.0199711	0.00590539	0.0675388	0.00100317	0.000189743	0.00530377	6.84727	0.009	k_Bacteria_unclassified
Otu0001024	0.0188491	0.00794979	0.0446915	1.46462e-12	9.46683e-19	Inf	5.71538	0.027	k_Bacteria_unclassified
Otu0001003	0.0188491	0.00902815	0.0393534	1.08221e-11	9.46683e-19	Inf	12.1401	0.003	p_Actinobacteria;c_Acidimicrobiia;o_Acidimicrobiales;f_wb1_P06;f_wb1_P06_unclassified
Otu0002919	0.0188491	0.0110273	0.0322189	1.08221e-11	9.46683e-19	Inf	12.9807	0.002	p_Proteobacteria;c_Gammaproteobacteria;c_Gammaproteobacteria_unclassified
Otu0002094	0.0188491	0.0118499	0.0299824	1.08221e-11	9.46683e-19	Inf	19.3958	0.001	p_Gemmatimonadetes;c_Gemm-2;c_Gemm-2_unclassified
Otu0001073	0.0186247	0.00848594	0.0408769	3.98124e-12	9.46683e-19	Inf	8.95025	0.009	p_Acidobacteria;c_Acidobacteria-6;o_iii1-15;o_iii1-15_unclassified
Otu0001074	0.0186247	0.0116946	0.0296616	1.08221e-11	9.46683e-19	Inf	17.9067	0.002	k_Bacteria_unclassified
Otu0002107	0.0190735	0.00668894	0.0543879	0.000501586	6.76744e-05	0.00371764	13.1347	0.007	p_Proteobacteria;c_Alphaproteobacteria;o_Rhodospirillales;f_Rhodospirillaceae;f_Rhodospirillaceae_unclassified
Otu0000651	0.0186247	0.0118951	0.0291616	0.000250793	3.86674e-05	0.00162662	26.6456	0.001	p_Acidobacteria;c_Acidobacteria-6;o_iii1-15;o_iii1-15_unclassified
Otu0001763	0.0181759	0.00871974	0.0378869	3.98124e-12	9.46683e-19	Inf	9.06547	0.005	k_Bacteria_unclassified
Otu0001955	0.0186247	0.00512578	0.0676735	0.000501586	7.47356e-05	0.00336639	6.17247	0.037	p_Proteobacteria;c_Deltaproteobacteria;o_Bdellovibrionales;f_Bdellovibrionaceae;g_Bdellovibrio;g_Bdellovibrio_unclassified
Otu0001382	0.0179515	0.00697635	0.0461928	5.38802e-13	9.46683e-19	Inf	5.62425	0.027	p_Acidobacteria;c_Acidobacteria-6;o_BPC015;o_BPC015_unclassified
Otu0001345	0.0179515	0.0128975	0.024986	1.08221e-11	9.46683e-19	Inf	35.8651	0.001	k_Bacteria_unclassified
Otu0000807	0.0179515	0.00825188	0.0390525	1.08221e-11	9.46683e-19	Inf	16.5597	0.001	k_Bacteria_unclassified
Otu0001801	0.0179515	0.0112692	0.0285964	1.08221e-11	9.46683e-19	Inf	22.1166	0.001	k_Bacteria_unclassified
Otu0001386	0.0175027	0.00897943	0.0341163	0.000250793	3.9085e-05	0.00160924	15.8754	0.001	p_PAUC34f;p_PAUC34f_unclassified
Otu0002681	0.0166051	0.00428758	0.0643092	7.29189e-14	9.46683e-19	Inf	5.46402	0.038	p_Proteobacteria;c_Deltaproteobacteria;o_[Entotheonellales];f_[Entotheonellaceae];f_[Entotheonellaceae]_unclassified
Otu0001529	0.0163808	0.00560628	0.0478622	1.46462e-12	9.46683e-19	Inf	5.58382	0.034	p_Proteobacteria;c_Deltaproteobacteria;o_Spirobacillales;o_Spirobacillales_unclassified
Otu0001364	0.0163808	0.0056983	0.0470893	1.08221e-11	9.46683e-19	Inf	11.4396	0.004	p_Proteobacteria;p_Proteobacteria_unclassified
Otu0001878	0.0166051	0.00594825	0.0463549	0.000250793	2.95548e-05	0.00212815	9.48996	0.004	p_Proteobacteria;c_Deltaproteobacteria;o_NB1-j;f_MND4;f_MND4_unclassified
Otu0001250	0.0172783	0.00768843	0.0388299	0.00100317	0.000306823	0.00327992	8.13275	0.006	p_Proteobacteria;p_Proteobacteria_unclassified
Otu0001855	0.0161564	0.00899235	0.0290278	1.08221e-11	9.46683e-19	Inf	16.3536	0.001	k_Bacteria_unclassified
Otu0001579	0.0163808	0.00772968	0.0347141	0.000250793	4.15808e-05	0.00151265	11.9984	0.005	p_Chloroflexi;c_TK17;o_TK18;o_TK18_unclassified
Otu0001837	0.0166051	0.0093895	0.0293659	0.000501586	9.02385e-05	0.00278804	23.4821	0.001	p_Proteobacteria;c_Gammaproteobacteria;c_Gammaproteobacteria_unclassified
Otu0000791	0.0175027	0.00630041	0.048623	0.00150476	0.000354199	0.00639274	9.06341	0.004	k_Bacteria_unclassified
Otu0001619	0.015932	0.0091127	0.0278543	1.08221e-11	9.46683e-19	Inf	16.1214	0.001	p_Proteobacteria;c_Gammaproteobacteria;c_Gammaproteobacteria_unclassified
Otu0001605	0.0157076	0.0067059	0.0367926	3.98124e-12	9.46683e-19	Inf	8.68558	0.009	p_Proteobacteria;c_Gammaproteobacteria;c_Gammaproteobacteria_unclassified
Otu0002248	0.0157076	0.010143	0.0243248	1.08221e-11	9.46683e-19	Inf	25.3302	0.001	p_Acidobacteria;p_Acidobacteria_unclassified
Otu0001554	0.0163808	0.0111363	0.0240951	0.000752379	0.000183626	0.00308275	35.8632	0.001	p_PAUC34f;p_PAUC34f_unclassified
Otu0003087	0.0152588	0.00444422	0.0523895	3.98124e-12	9.46683e-19	Inf	6.96814	0.018	p_Proteobacteria;c_Deltaproteobacteria;o_Spirobacillales;o_Spirobacillales_unclassified
Otu0004031	0.0154832	0.0092216	0.0259964	0.000250793	4.18186e-05	0.00150405	19.9229	0.001	p_Proteobacteria;c_Gammaproteobacteria;c_Gammaproteobacteria_unclassified
Otu0000506	0.0166051	0.00683406	0.0403466	0.00150476	0.000475149	0.00476545	6.10431	0.039	p_PAUC34f;p_PAUC34f_unclassified
Otu0001200	0.0150344	0.007174	0.0315072	1.08221e-11	9.46683e-19	Inf	13.554	0.002	p_Actinobacteria;c_Acidimicrobiia;o_Acidimicrobiales;f_wb1_P06;f_wb1_P06_unclassified
Otu0002371	0.0150344	0.0086005	0.0262814	1.08221e-11	9.46683e-19	Inf	12.6814	0.003	p_Proteobacteria;c_Gammaproteobacteria;c_Gammaproteobacteria_unclassified
Otu0001302	0.015932	0.00888834	0.0285574	0.00100317	0.000213585	0.00471174	23.9959	0.001	p_Actinobacteria;c_Acidimicrobiia;o_Acidimicrobiales;f_TK06;f_TK06_unclassified
Otu0001397	0.0143612	0.00555288	0.0371419	3.98124e-12	9.46683e-19	Inf	5.65345	0.033	p_Actinobacteria;c_Acidimicrobiia;o_Acidimicrobiales;f_koll13;f_koll13_unclassified
Otu0002037	0.0143612	0.00797362	0.0258658	3.98124e-12	9.46683e-19	Inf	11.2271	0.004	p_Actinobacteria;p_Actinobacteria_unclassified
Otu0002597	0.0143612	0.00508586	0.0405525	3.98124e-12	9.46683e-19	Inf	8.74049	0.009	p_Chloroflexi;c_Anaerolineae;o_SBR1031;f_A4b;f_A4b_unclassified
Otu0001471	0.0143612	0.00730659	0.0282272	1.08221e-11	9.46683e-19	Inf	14.1717	0.003	p_Actinobacteria;c_Acidimicrobiia;o_Acidimicrobiales;f_wb1_P06;f_wb1_P06_unclassified
Otu0003117	0.0143612	0.00690836	0.0298543	1.08221e-11	9.46683e-19	Inf	16.6204	0.001	p_Poribacteria;p_Poribacteria_unclassified
Otu0004120	0.0150344	0.00471668	0.047922	0.000752379	0.000140953	0.00401606	6.42898	0.008	p_Proteobacteria;c_Gammaproteobacteria;c_Gammaproteobacteria_unclassified
Otu0001911	0.015932	0.00484278	0.0524136	0.00175555	0.000341974	0.00901228	8.06442	0.011	p_Chloroflexi;c_SAR202;c_SAR202_unclassified
Otu0004200	0.0141368	0.00649048	0.0307912	3.98124e-12	9.46683e-19	Inf	8.81023	0.007	p_Proteobacteria;c_Gammaproteobacteria;c_Gammaproteobacteria_unclassified
Otu0002461	0.0141368	0.00753766	0.0265135	1.08221e-11	9.46683e-19	Inf	12.8157	0.002	p_Proteobacteria;c_Gammaproteobacteria;c_Gammaproteobacteria_unclassified
Otu0002514	0.0134636	0.00436805	0.0414989	3.98124e-12	9.46683e-19	Inf	8.6293	0.012	p_Proteobacteria;c_Gammaproteobacteria;o_HTCC2188;f_HTCC2089;f_HTCC2089_unclassified
Otu0001835	0.013688	0.00710951	0.0263537	0.000250793	2.94099e-05	0.00213864	18.966	0.001	p_Proteobacteria;c_Deltaproteobacteria;o_Syntrophobacterales;f_Syntrophobacteraceae;f_Syntrophobacteraceae_unclassified
Otu0003146	0.0132392	0.00456809	0.03837	3.98124e-12	9.46683e-19	Inf	5.51337	0.034	k_Bacteria_unclassified
Otu0001572	0.0132392	0.00893054	0.0196267	1.08221e-11	9.46683e-19	Inf	20.5892	0.001	p_Chloroflexi;c_SAR202;c_SAR202_unclassified
Otu0001530	0.0134636	0.00480027	0.0377623	0.000250793	3.27701e-05	0.00191935	7.87358	0.013	p_Proteobacteria;c_Gammaproteobacteria;c_Gammaproteobacteria_unclassified
Otu0002161	0.0130148	0.00403739	0.0419544	3.98124e-12	9.46683e-19	Inf	7.0277	0.011	p_Poribacteria;p_Poribacteria_unclassified
Otu0001301	0.0132392	0.00544204	0.032208	0.000250793	3.17433e-05	0.00198143	10.8783	0.003	k_Bacteria_unclassified
Otu0006592	0.0127904	0.00511207	0.0320019	3.98124e-12	9.46683e-19	Inf	5.73849	0.027	p_Proteobacteria;c_Gammaproteobacteria;c_Gammaproteobacteria_unclassified
Otu0001266	0.0127904	0.00611683	0.0267451	1.08221e-11	9.46683e-19	Inf	12.0003	0.001	p_Chloroflexi;c_SAR202;c_SAR202_unclassified
Otu0003434	0.0127904	0.00601858	0.0271818	1.08221e-11	9.46683e-19	Inf	16.7296	0.001	p_Acidobacteria;c_Sva0725;o_Sva0725;o_Sva0725_unclassified
Otu0001893	0.0125661	0.00972933	0.0162299	1.08221e-11	9.46683e-19	Inf	39.3821	0.001	p_Actinobacteria;c_Acidimicrobiia;o_Acidimicrobiales;f_TK06;f_TK06_unclassified
Otu0002023	0.0127904	0.00917285	0.0178348	0.000250793	3.4829e-05	0.00180588	32.335	0.001	p_Proteobacteria;c_Gammaproteobacteria;c_Gammaproteobacteria_unclassified
Otu0002835	0.0123417	0.00503882	0.0302286	3.98124e-12	9.46683e-19	Inf	7.19874	0.015	k_Bacteria_unclassified
Otu0001063	0.0134636	0.00597306	0.0303478	0.00125397	0.00039481	0.00398275	7.40211	0.019	p_PAUC34f;p_PAUC34f_unclassified
Otu0004015	0.0121173	0.00739256	0.0198616	1.08221e-11	9.46683e-19	Inf	17.5432	0.001	p_Acidobacteria;c_BPC102;o_B110;o_B110_unclassified
Otu0003904	0.0118929	0.00313162	0.0451653	3.98124e-12	9.46683e-19	Inf	5.42767	0.037	p_Proteobacteria;c_Gammaproteobacteria;c_Gammaproteobacteria_unclassified
Otu0005827	0.0118929	0.00368717	0.0383601	3.98124e-12	9.46683e-19	Inf	5.57496	0.028	p_Gemmatimonadetes;c_Gemm-2;c_Gemm-2_unclassified
Otu0001391	0.0118929	0.00760622	0.0185954	1.08221e-11	9.46683e-19	Inf	21.7849	0.001	p_AncK6;p_AncK6_unclassified
Otu0002242	0.0121173	0.00746869	0.0196592	0.000250793	3.24089e-05	0.00194074	24.7776	0.001	p_Chloroflexi;c_SAR202;c_SAR202_unclassified
Otu0002209	0.0116685	0.00575377	0.0236634	3.98124e-12	9.46683e-19	Inf	8.90254	0.01	p_Proteobacteria;c_Gammaproteobacteria;c_Gammaproteobacteria_unclassified
Otu0002175	0.0116685	0.00835938	0.0162875	0.000250793	3.2485e-05	0.00193619	34.9409	0.001	p_PAUC34f;p_PAUC34f_unclassified
Otu0001910	0.0112197	0.00507898	0.0247848	1.08221e-11	9.46683e-19	Inf	15.7233	0.001	p_Gemmatimonadetes;c_Gemm-2;c_Gemm-2_unclassified
Otu0002075	0.0112197	0.00882525	0.0142638	1.08221e-11	9.46683e-19	Inf	39.7317	0.001	p_SBR1093;c_EC214;c_EC214_unclassified
Otu0002501	0.0112197	0.00815305	0.0154398	1.08221e-11	9.46683e-19	Inf	29.2941	0.001	p_Chloroflexi;p_Chloroflexi_unclassified
Otu0002877	0.0112197	0.00563997	0.0223195	1.08221e-11	9.46683e-19	Inf	12.2481	0.001	p_Proteobacteria;c_Deltaproteobacteria;c_Deltaproteobacteria_unclassified
Otu0002361	0.0114441	0.00547766	0.0239093	0.000250793	3.35323e-05	0.00187572	13.2874	0.001	p_Proteobacteria;p_Proteobacteria_unclassified
Otu0002987	0.0109953	0.00292872	0.0412797	3.98124e-12	9.46683e-19	Inf	5.43144	0.045	p_Proteobacteria;c_Gammaproteobacteria;c_Gammaproteobacteria_unclassified
Otu0002296	0.0109953	0.00504123	0.0239815	1.08221e-11	9.46683e-19	Inf	17.3303	0.001	p_Proteobacteria;c_Gammaproteobacteria;c_Gammaproteobacteria_unclassified
Otu0002360	0.0109953	0.00755369	0.016005	1.08221e-11	9.46683e-19	Inf	25.4331	0.001	p_Acidobacteria;c_Acidobacteria-6;o_BPC015;o_BPC015_unclassified
Otu0001736	0.0109953	0.00838178	0.0144237	1.08221e-11	9.46683e-19	Inf	38.0279	0.001	p_Proteobacteria;c_Gammaproteobacteria;c_Gammaproteobacteria_unclassified
Otu0002016	0.0109953	0.00613256	0.0197139	1.08221e-11	9.46683e-19	Inf	12.9296	0.002	k_Bacteria_unclassified
Otu0002437	0.0107709	0.00403835	0.0287277	3.98124e-12	9.46683e-19	Inf	5.66707	0.028	p_PAUC34f;p_PAUC34f_unclassified
Otu0004048	0.0107709	0.00484626	0.0239386	3.98124e-12	9.46683e-19	Inf	5.68833	0.041	p_Chloroflexi;c_TK17;o_TK18;o_TK18_unclassified
Otu0000892	0.0107709	0.00611061	0.0189854	1.08221e-11	9.46683e-19	Inf	16.4618	0.001	p_Chloroflexi;c_SAR202;c_SAR202_unclassified
Otu0002246	0.0112197	0.00851434	0.0147846	0.000501586	0.000127492	0.00197336	36.9137	0.001	p_Proteobacteria;c_Alphaproteobacteria;o_Rhodospirillales;f_Rhodospirillaceae;f_Rhodospirillaceae_unclassified
Otu0002415	0.0118929	0.0039852	0.0354915	0.00125397	0.000261699	0.00600855	6.92732	0.008	p_Chloroflexi;c_SAR202;c_SAR202_unclassified
Otu0005481	0.0105465	0.00448237	0.0248148	3.98124e-12	9.46683e-19	Inf	10.2121	0.001	p_Nitrospirae;c_Nitrospira;o_Nitrospirales;f_Nitrospiraceae;f_Nitrospiraceae_unclassified
Otu0001385	0.0105465	0.00591158	0.0188154	1.08221e-11	9.46683e-19	Inf	14.6104	0.001	p_Chloroflexi;c_TK17;o_TK18;o_TK18_unclassified
Otu0001819	0.0105465	0.00504395	0.022052	1.08221e-11	9.46683e-19	Inf	19.4912	0.001	p_Actinobacteria;c_Acidimicrobiia;o_Acidimicrobiales;f_wb1_P06;f_wb1_P06_unclassified
Otu0001830	0.0105465	0.00783226	0.0142014	1.08221e-11	9.46683e-19	Inf	35.5772	0.001	p_Acidobacteria;c_Sva0725;o_Sva0725;o_Sva0725_unclassified
Otu0002366	0.0105465	0.00678078	0.0164036	1.08221e-11	9.46683e-19	Inf	18.0555	0.002	p_Acidobacteria;c_Solibacteres;o_Solibacterales;f_PAUC26f;f_PAUC26f_unclassified
Otu0003865	0.0109953	0.00469299	0.0257611	0.000501586	9.13754e-05	0.00275335	10.5014	0.003	p_Poribacteria;p_Poribacteria_unclassified
Otu0004963	0.0112197	0.00460671	0.0273257	0.000752379	0.000143941	0.00393268	10.9798	0.002	p_Chloroflexi;c_SAR202;c_SAR202_unclassified
Otu0001743	0.0103221	0.00522647	0.0203859	3.98124e-12	9.46683e-19	Inf	9.05706	0.008	p_Gemmatimonadetes;c_Gemm-2;c_Gemm-2_unclassified
Otu0001775	0.0103221	0.00459466	0.0231891	3.98124e-12	9.46683e-19	Inf	7.27246	0.013	p_Proteobacteria;c_Gammaproteobacteria;c_Gammaproteobacteria_unclassified
Otu0008761	0.0103221	0.0030501	0.034932	3.98124e-12	9.46683e-19	Inf	5.52698	0.04	p_Actinobacteria;c_Acidimicrobiia;o_Acidimicrobiales;o_Acidimicrobiales_unclassified
Otu0001191	0.0100977	0.00459329	0.0221985	3.98124e-12	9.46683e-19	Inf	7.16937	0.017	p_Chloroflexi;c_TK17;o_TK18;o_TK18_unclassified
Otu0001613	0.0100977	0.00468854	0.0217475	3.98124e-12	9.46683e-19	Inf	5.78244	0.034	k_Bacteria_unclassified
Otu0003732	0.0100977	0.00620233	0.0164396	1.08221e-11	9.46683e-19	Inf	13.2676	0.001	p_Cyanobacteria;c_Synechococcophycideae;o_Synechococcales;f_Synechococcaceae;f_Synechococcaceae_unclassified
Otu0001774	0.00987333	0.00560967	0.0173776	1.08221e-11	9.46683e-19	Inf	18.8375	0.001	p_Gemmatimonadetes;c_Gemm-2;c_Gemm-2_unclassified
Otu0001897	0.00987333	0.00724864	0.0134484	1.08221e-11	9.46683e-19	Inf	30.3256	0.001	p_Actinobacteria;c_Acidimicrobiia;o_Acidimicrobiales;f_wb1_P06;f_wb1_P06_unclassified
Otu0002185	0.00987333	0.00614902	0.0158534	1.08221e-11	9.46683e-19	Inf	22.9413	0.001	p_Proteobacteria;c_Gammaproteobacteria;o_HTCC2188;f_HTCC2089;f_HTCC2089_unclassified
Otu0001712	0.0100977	0.00464431	0.0219546	0.000250793	1.87344e-05	0.0033573	18.4541	0.001	p_Proteobacteria;c_Gammaproteobacteria;c_Gammaproteobacteria_unclassified
Otu0001760	0.0100977	0.00516147	0.0197548	0.000250793	3.61547e-05	0.00173967	13.6025	0.002	k_Bacteria_unclassified
Otu0002427	0.0100977	0.00688694	0.0148054	0.000250793	2.92403e-05	0.00215104	32.609	0.001	p_Acidobacteria;c_Acidobacteria-6;o_iii1-15;o_iii1-15_unclassified
Otu0005298	0.00964894	0.00472795	0.0196918	3.98124e-12	9.46683e-19	Inf	5.82691	0.027	p_Proteobacteria;c_Gammaproteobacteria;c_Gammaproteobacteria_unclassified
Otu0000585	0.00964894	0.00337568	0.0275802	1.08221e-11	9.46683e-19	Inf	14.2002	0.001	p_Acidobacteria;c_Acidobacteria-6;o_iii1-15;o_iii1-15_unclassified
Otu0001903	0.00964894	0.00752188	0.0123775	1.08221e-11	9.46683e-19	Inf	35.8426	0.001	p_Actinobacteria;c_Acidimicrobiia;o_Acidimicrobiales;f_wb1_P06;f_wb1_P06_unclassified
Otu0002088	0.00964894	0.00763954	0.0121869	1.08221e-11	9.46683e-19	Inf	39.3149	0.001	p_Actinobacteria;c_Acidimicrobiia;o_Acidimicrobiales;f_TK06;f_TK06_unclassified
Otu0002241	0.00964894	0.00381016	0.0244352	1.08221e-11	9.46683e-19	Inf	11.6995	0.002	p_Proteobacteria;c_Gammaproteobacteria;c_Gammaproteobacteria_unclassified
Otu0001864	0.00942454	0.00285645	0.0310953	3.98124e-12	9.46683e-19	Inf	5.55104	0.028	p_Poribacteria;p_Poribacteria_unclassified
Otu0003500	0.00942454	0.00257436	0.0345026	3.98124e-12	9.46683e-19	Inf	5.4395	0.038	p_Proteobacteria;c_Gammaproteobacteria;o_Oceanospirillales;f_Saccharospirillaceae;g_ML110J-20;g_ML110J-20_unclassified
Otu0005678	0.00942454	0.00432699	0.0205275	3.98124e-12	9.46683e-19	Inf	5.80147	0.027	p_Crenarchaeota;c_Thaumarchaeota;o_Cenarchaeales;f_Cenarchaeaceae;g_Nitrosopumilus;g_Nitrosopumilus_unclassified
Otu0001606	0.00942454	0.00438608	0.0202509	1.08221e-11	9.46683e-19	Inf	11.9588	0.001	p_Chloroflexi;c_SAR202;c_SAR202_unclassified
Otu0001789	0.00942454	0.00635012	0.0139875	1.08221e-11	9.46683e-19	Inf	27.2804	0.001	p_Actinobacteria;c_Acidimicrobiia;o_Acidimicrobiales;f_wb1_P06;f_wb1_P06_unclassified
Otu0002285	0.00942454	0.0063927	0.0138943	1.08221e-11	9.46683e-19	Inf	28.1921	0.001	p_Acidobacteria;c_Sva0725;o_Sva0725;o_Sva0725_unclassified
Otu0003311	0.00964894	0.0053397	0.0174358	0.000250793	3.04964e-05	0.00206244	18.5251	0.001	p_Chloroflexi;c_SAR202;c_SAR202_unclassified
Otu0004709	0.00987333	0.00386464	0.0252243	0.000501586	9.4972e-05	0.00264908	7.67083	0.008	p_Proteobacteria;c_Deltaproteobacteria;o_Syntrophobacterales;f_Syntrophobacteraceae;f_Syntrophobacteraceae_unclassified
Otu0004036	0.00920015	0.00302614	0.0279705	3.98124e-12	9.46683e-19	Inf	8.44509	0.006	p_Poribacteria;p_Poribacteria_unclassified
Otu0002861	0.00920015	0.00714546	0.0118457	1.08221e-11	9.46683e-19	Inf	36.613	0.001	p_Proteobacteria;p_Proteobacteria_unclassified
Otu0003397	0.00920015	0.00614611	0.0137718	1.08221e-11	9.46683e-19	Inf	24.1416	0.001	p_Gemmatimonadetes;c_Gemm-2;c_Gemm-2_unclassified
Otu0002995	0.00942454	0.00566364	0.0156828	0.000250793	3.13363e-05	0.00200717	21.5774	0.001	p_PAUC34f;p_PAUC34f_unclassified
Otu0001991	0.00897575	0.00416073	0.019363	3.98124e-12	9.46683e-19	Inf	7.26191	0.013	p_Chloroflexi;c_SAR202;c_SAR202_unclassified
Otu0002911	0.00897575	0.00626288	0.0128638	1.08221e-11	9.46683e-19	Inf	24.9637	0.001	k_Bacteria_unclassified
Otu0004924	0.00942454	0.00446187	0.0199069	0.000501586	0.000109544	0.00229668	10.4683	0.004	p_Actinobacteria;c_Acidimicrobiia;o_Acidimicrobiales;f_wb1_P06;f_wb1_P06_unclassified
Otu0003086	0.00942454	0.00523723	0.0169597	0.000501586	8.21605e-05	0.00306216	19.7895	0.001	p_Chloroflexi;c_SAR202;c_SAR202_unclassified
Otu0000568	0.00875136	0.00261608	0.0292752	3.98124e-12	9.46683e-19	Inf	5.5701	0.027	p_Actinobacteria;c_Acidimicrobiia;o_Acidimicrobiales;f_wb1_P06;f_wb1_P06_unclassified
Otu0001624	0.00875136	0.00446244	0.0171624	3.98124e-12	9.46683e-19	Inf	7.3826	0.011	p_AncK6;p_AncK6_unclassified
Otu0002875	0.00875136	0.00367238	0.0208547	3.98124e-12	9.46683e-19	Inf	8.68629	0.009	p_Proteobacteria;c_Gammaproteobacteria;c_Gammaproteobacteria_unclassified
Otu0003612	0.00875136	0.00259974	0.0294592	3.98124e-12	9.46683e-19	Inf	5.4781	0.039	p_AncK6;p_AncK6_unclassified
Otu0003997	0.00875136	0.00362805	0.0211095	3.98124e-12	9.46683e-19	Inf	7.09432	0.02	p_Proteobacteria;c_Deltaproteobacteria;o_Bdellovibrionales;f_Bdellovibrionaceae;g_Bdellovibrio;g_Bdellovibrio_unclassified
Otu0001929	0.00875136	0.00475669	0.0161007	1.08221e-11	9.46683e-19	Inf	19.5311	0.001	p_Proteobacteria;c_Gammaproteobacteria;c_Gammaproteobacteria_unclassified
Otu0002944	0.00875136	0.00491758	0.015574	1.08221e-11	9.46683e-19	Inf	17.4281	0.001	p_Proteobacteria;c_Gammaproteobacteria;c_Gammaproteobacteria_unclassified
Otu0003376	0.00875136	0.00621838	0.0123161	1.08221e-11	9.46683e-19	Inf	23.5393	0.001	p_Proteobacteria;p_Proteobacteria_unclassified
Otu0003316	0.00920015	0.00452678	0.0186982	0.000501586	8.22525e-05	0.00305874	14.9471	0.002	p_Proteobacteria;c_Gammaproteobacteria;o_HTCC2188;f_HTCC2089;f_HTCC2089_unclassified
Otu0002234	0.00852697	0.00328298	0.0221473	3.98124e-12	9.46683e-19	Inf	5.7268	0.028	p_Proteobacteria;c_Gammaproteobacteria;c_Gammaproteobacteria_unclassified
Otu0003313	0.00852697	0.00402758	0.0180528	3.98124e-12	9.46683e-19	Inf	10.5438	0.004	p_Gemmatimonadetes;c_Gemm-2;c_Gemm-2_unclassified
Otu0002810	0.00852697	0.0067084	0.0108385	1.08221e-11	9.46683e-19	Inf	35.8	0.001	p_Proteobacteria;p_Proteobacteria_unclassified
Otu0003097	0.00852697	0.00567192	0.0128191	1.08221e-11	9.46683e-19	Inf	19.7487	0.001	p_Chloroflexi;c_SAR202;c_SAR202_unclassified
Otu0001647	0.00830257	0.00453487	0.0152006	3.98124e-12	9.46683e-19	Inf	10.9076	0.002	p_Proteobacteria;c_Alphaproteobacteria;o_Rhodospirillales;o_Rhodospirillales_unclassified
Otu0003620	0.00830257	0.00286176	0.0240875	3.98124e-12	9.46683e-19	Inf	5.57466	0.035	p_Chloroflexi;c_SAR202;c_SAR202_unclassified
Otu0005946	0.00830257	0.00378119	0.0182304	3.98124e-12	9.46683e-19	Inf	7.26161	0.018	p_Chloroflexi;c_Anaerolineae;o_SBR1031;f_A4b;f_A4b_unclassified
Otu0001577	0.00830257	0.00409196	0.0168459	1.08221e-11	9.46683e-19	Inf	12.3909	0.005	p_Proteobacteria;c_Gammaproteobacteria;c_Gammaproteobacteria_unclassified
Otu0002363	0.00830257	0.00491573	0.0140229	1.08221e-11	9.46683e-19	Inf	16.2307	0.001	p_Proteobacteria;c_Gammaproteobacteria;c_Gammaproteobacteria_unclassified
Otu0002715	0.00830257	0.00622955	0.0110654	1.08221e-11	9.46683e-19	Inf	33.1587	0.001	p_Chloroflexi;c_SAR202;c_SAR202_unclassified
Otu0003362	0.00830257	0.00432125	0.015952	1.08221e-11	9.46683e-19	Inf	22.6225	0.001	p_Actinobacteria;c_Acidimicrobiia;o_Acidimicrobiales;f_TK06;f_TK06_unclassified
Otu0000647	0.00807818	0.00429681	0.0151873	3.98124e-12	9.46683e-19	Inf	9.2592	0.003	p_Acidobacteria;c_BPC102;o_B110;o_B110_unclassified
Otu0001026	0.00807818	0.00348165	0.0187431	3.98124e-12	9.46683e-19	Inf	10.464	0.003	p_Chloroflexi;c_SAR202;c_SAR202_unclassified
Otu0001488	0.00807818	0.0035039	0.0186241	3.98124e-12	9.46683e-19	Inf	7.14701	0.013	p_Poribacteria;p_Poribacteria_unclassified
Otu0003109	0.00807818	0.00414627	0.0157387	1.08221e-11	9.46683e-19	Inf	12.3806	0.002	p_Proteobacteria;c_Deltaproteobacteria;o_Bdellovibrionales;f_Bdellovibrionaceae;g_Bdellovibrio;g_Bdellovibrio_unclassified
Otu0005072	0.00807818	0.00358826	0.0181862	1.08221e-11	9.46683e-19	Inf	13.7957	0.002	p_Chloroflexi;c_SAR202;c_SAR202_unclassified
Otu0001987	0.00830257	0.00303057	0.0227458	0.000250793	2.97342e-05	0.00211532	7.56462	0.018	k_Bacteria_unclassified
Otu0002004	0.00852697	0.00538136	0.0135113	0.000501586	0.000116343	0.00216248	19.4309	0.001	p_Proteobacteria;c_Gammaproteobacteria;c_Gammaproteobacteria_unclassified
Otu0002856	0.00785379	0.00241046	0.0255893	3.98124e-12	9.46683e-19	Inf	5.53633	0.039	k_Bacteria_unclassified
Otu0002625	0.00785379	0.00363716	0.0169588	3.98124e-12	9.46683e-19	Inf	8.86635	0.008	p_Chloroflexi;c_SAR202;c_SAR202_unclassified
Otu0005717	0.00785379	0.00388728	0.0158676	3.98124e-12	9.46683e-19	Inf	7.35981	0.012	p_Gemmatimonadetes;c_Gemm-2;c_Gemm-2_unclassified
Otu0002883	0.00785379	0.0034765	0.0177425	1.08221e-11	9.46683e-19	Inf	11.7305	0.002	p_Gemmatimonadetes;c_Gemm-2;c_Gemm-2_unclassified
Otu0002348	0.00785379	0.00580447	0.0106266	1.08221e-11	9.46683e-19	Inf	29.309	0.001	p_Proteobacteria;c_Gammaproteobacteria;c_Gammaproteobacteria_unclassified
Otu0002744	0.00785379	0.00476506	0.0129446	1.08221e-11	9.46683e-19	Inf	14.9214	0.002	p_Chloroflexi;c_SAR202;c_SAR202_unclassified
Otu0005963	0.00785379	0.00303286	0.0203379	1.08221e-11	9.46683e-19	Inf	15.7119	0.002	p_Proteobacteria;c_Alphaproteobacteria;c_Alphaproteobacteria_unclassified
Otu0003111	0.00830257	0.00446297	0.0154455	0.000501586	8.42712e-05	0.00298547	16.8744	0.001	p_Chloroflexi;c_SAR202;c_SAR202_unclassified
Otu0003941	0.00762939	0.00425223	0.0136887	1.08221e-11	9.46683e-19	Inf	14.8986	0.001	p_Acidobacteria;c_Sva0725;o_Sva0725;o_Sva0725_unclassified
Otu0003121	0.00830257	0.00480213	0.0143546	0.000752379	0.000151786	0.00372943	18.2185	0.001	p_Proteobacteria;c_Gammaproteobacteria;c_Gammaproteobacteria_unclassified
Otu0001646	0.00875136	0.00265996	0.0287922	0.00125397	0.000248023	0.00633985	4.76538	0.047	p_Poribacteria;p_Poribacteria_unclassified
Otu0001688	0.007405	0.00398139	0.0137726	3.98124e-12	9.46683e-19	Inf	9.16152	0.005	p_Chloroflexi;c_Ktedonobacteria;o_TK10;o_TK10_unclassified
Otu0003210	0.007405	0.00253629	0.0216197	3.98124e-12	9.46683e-19	Inf	8.43766	0.008	p_Acidobacteria;c_PAUC37f;c_PAUC37f_unclassified
Otu0003457	0.007405	0.00313079	0.0175144	3.98124e-12	9.46683e-19	Inf	5.6741	0.031	p_Proteobacteria;c_Gammaproteobacteria;o_HTCC2188;f_HTCC2089;f_HTCC2089_unclassified
Otu0002235	0.007405	0.00481181	0.0113957	1.08221e-11	9.46683e-19	Inf	17.8439	0.001	p_Proteobacteria;c_Deltaproteobacteria;o_Bdellovibrionales;f_Bdellovibrionaceae;g_Bdellovibrio;g_Bdellovibrio_unclassified
Otu0002441	0.007405	0.00597618	0.00917542	1.08221e-11	9.46683e-19	Inf	38.2278	0.001	p_Proteobacteria;c_Alphaproteobacteria;c_Alphaproteobacteria_unclassified
Otu0002975	0.007405	0.00413883	0.0132487	1.08221e-11	9.46683e-19	Inf	14.6342	0.002	p_Proteobacteria;c_Gammaproteobacteria;c_Gammaproteobacteria_unclassified
Otu0003540	0.007405	0.00586408	0.00935083	1.08221e-11	9.46683e-19	Inf	36.1284	0.001	p_Proteobacteria;p_Proteobacteria_unclassified
Otu0004801	0.007405	0.00424822	0.0129075	1.08221e-11	9.46683e-19	Inf	13.152	0.002	p_Chloroflexi;c_SAR202;c_SAR202_unclassified
Otu0003243	0.00762939	0.0037914	0.0153525	0.000250793	2.31211e-05	0.00272033	16.2985	0.001	p_Chloroflexi;c_SAR202;c_SAR202_unclassified
Otu0002734	0.00762939	0.00454719	0.0128008	0.000250793	3.17204e-05	0.00198286	19.0358	0.001	p_Chloroflexi;c_SAR202;c_SAR202_unclassified
Otu0001812	0.00785379	0.00321448	0.0191888	0.000501586	8.94779e-05	0.00281174	8.35004	0.009	p_Proteobacteria;c_Gammaproteobacteria;c_Gammaproteobacteria_unclassified
Otu0002152	0.0071806	0.00355036	0.0145228	3.98124e-12	9.46683e-19	Inf	5.83069	0.027	p_AncK6;p_AncK6_unclassified
Otu0002257	0.0071806	0.00287368	0.0179425	3.98124e-12	9.46683e-19	Inf	5.60814	0.031	p_Proteobacteria;c_Gammaproteobacteria;c_Gammaproteobacteria_unclassified
Otu0005605	0.0071806	0.00237259	0.021732	3.98124e-12	9.46683e-19	Inf	6.9852	0.016	p_Proteobacteria;c_Gammaproteobacteria;o_Chromatiales;f_Chromatiaceae;f_Chromatiaceae_unclassified
Otu0006934	0.0071806	0.00346218	0.0148927	3.98124e-12	9.46683e-19	Inf	7.32641	0.01	p_Proteobacteria;c_Gammaproteobacteria;c_Gammaproteobacteria_unclassified
Otu0002352	0.0071806	0.00488119	0.0105632	1.08221e-11	9.46683e-19	Inf	22.5035	0.001	p_Gemmatimonadetes;p_Gemmatimonadetes_unclassified
Otu0001147	0.00852697	0.00368015	0.0197571	0.00150476	0.000488384	0.00463631	4.56127	0.044	p_Proteobacteria;c_Gammaproteobacteria;c_Gammaproteobacteria_unclassified
Otu0001973	0.00695621	0.00294994	0.0164033	3.98124e-12	9.46683e-19	Inf	5.66316	0.026	p_Chloroflexi;p_Chloroflexi_unclassified
Otu0002683	0.00695621	0.00300042	0.0161274	3.98124e-12	9.46683e-19	Inf	5.75976	0.031	k_Bacteria_unclassified
Otu0003657	0.00695621	0.00530866	0.00911508	1.08221e-11	9.46683e-19	Inf	31.6351	0.001	p_Proteobacteria;c_Gammaproteobacteria;c_Gammaproteobacteria_unclassified
Otu0001223	0.00673182	0.00187974	0.0241083	3.98124e-12	9.46683e-19	Inf	5.42766	0.045	p_Proteobacteria;c_Deltaproteobacteria;o_Spirobacillales;o_Spirobacillales_unclassified
Otu0004577	0.00673182	0.00319475	0.014185	3.98124e-12	9.46683e-19	Inf	8.82364	0.007	p_Chloroflexi;c_Anaerolineae;o_SBR1031;f_A4b;f_A4b_unclassified
Otu0005409	0.00673182	0.00346077	0.0130946	3.98124e-12	9.46683e-19	Inf	10.6741	0.004	p_Chloroflexi;c_Ktedonobacteria;o_TK10;o_TK10_unclassified
Otu0003317	0.00673182	0.00518367	0.00874232	1.08221e-11	9.46683e-19	Inf	32.6924	0.001	p_SBR1093;c_EC214;c_EC214_unclassified
Otu0003595	0.00673182	0.0045382	0.00998574	1.08221e-11	9.46683e-19	Inf	19.8132	0.001	p_Chloroflexi;c_SAR202;c_SAR202_unclassified
Otu0004174	0.00673182	0.00462997	0.00978783	1.08221e-11	9.46683e-19	Inf	25.3957	0.001	p_Chloroflexi;c_SAR202;c_SAR202_unclassified
Otu0004433	0.00673182	0.00434649	0.0104262	1.08221e-11	9.46683e-19	Inf	17.1398	0.001	p_Chloroflexi;c_Anaerolineae;o_Caldilineales;f_Caldilineaceae;f_Caldilineaceae_unclassified
Otu0005217	0.00673182	0.0042483	0.0106672	1.08221e-11	9.46683e-19	Inf	18.9924	0.001	p_Proteobacteria;c_Gammaproteobacteria;c_Gammaproteobacteria_unclassified
Otu0001918	0.00695621	0.00329565	0.0146826	0.000250793	2.66791e-05	0.00235755	12.9096	0.002	p_Poribacteria;p_Poribacteria_unclassified
Otu0003778	0.00695621	0.00368925	0.0131162	0.000250793	3.12548e-05	0.0020124	14.2421	0.002	p_Poribacteria;p_Poribacteria_unclassified
Otu0003057	0.00650742	0.00259987	0.016288	3.98124e-12	9.46683e-19	Inf	8.78004	0.008	p_Poribacteria;p_Poribacteria_unclassified
Otu0005363	0.00650742	0.00306399	0.0138207	3.98124e-12	9.46683e-19	Inf	7.19838	0.019	p_Proteobacteria;c_Gammaproteobacteria;c_Gammaproteobacteria_unclassified
Otu0003138	0.00650742	0.00469688	0.00901589	1.08221e-11	9.46683e-19	Inf	26.4974	0.001	p_PAUC34f;p_PAUC34f_unclassified
Otu0005234	0.00673182	0.00290507	0.0155994	0.000250793	2.72851e-05	0.00230519	10.2727	0.002	p_Chloroflexi;c_SAR202;c_SAR202_unclassified
Otu0004531	0.00628303	0.0031581	0.0125	3.98124e-12	9.46683e-19	Inf	7.3745	0.01	p_Crenarchaeota;c_Thaumarchaeota;o_Cenarchaeales;f_Cenarchaeaceae;g_Nitrosopumilus;g_Nitrosopumilus_unclassified
Otu0002305	0.00628303	0.00339479	0.0116286	1.08221e-11	9.46683e-19	Inf	13.9598	0.001	p_Poribacteria;p_Poribacteria_unclassified
Otu0002479	0.00628303	0.004444	0.00888309	1.08221e-11	9.46683e-19	Inf	22.3485	0.001	p_Proteobacteria;c_Deltaproteobacteria;o_Bdellovibrionales;f_Bacteriovoracaceae;g_Bacteriovorax;g_Bacteriovorax_unclassified
Otu0003222	0.00628303	0.00485077	0.00813818	1.08221e-11	9.46683e-19	Inf	31.5934	0.001	p_Proteobacteria;p_Proteobacteria_unclassified
Otu0004105	0.00628303	0.00360593	0.0109476	1.08221e-11	9.46683e-19	Inf	14.4475	0.001	k_Bacteria_unclassified
Otu0004767	0.00628303	0.00334698	0.0117946	1.08221e-11	9.46683e-19	Inf	16.0649	0.001	p_Gemmatimonadetes;c_Gemm-2;c_Gemm-2_unclassified
Otu0004024	0.00605863	0.00335236	0.0109496	3.98124e-12	9.46683e-19	Inf	9.20045	0.006	p_Proteobacteria;c_Gammaproteobacteria;c_Gammaproteobacteria_unclassified
Otu0002566	0.00605863	0.00423264	0.00867238	1.08221e-11	9.46683e-19	Inf	27.9223	0.001	p_Proteobacteria;c_Gammaproteobacteria;c_Gammaproteobacteria_unclassified
Otu0003548	0.00605863	0.00435082	0.00843681	1.08221e-11	9.46683e-19	Inf	23.0885	0.001	p_Proteobacteria;c_Alphaproteobacteria;c_Alphaproteobacteria_unclassified
Otu0003602	0.00605863	0.00388138	0.00945721	1.08221e-11	9.46683e-19	Inf	13.4956	0.002	p_Chloroflexi;c_SAR202;c_SAR202_unclassified
Otu0004590	0.00605863	0.00356715	0.0102903	1.08221e-11	9.46683e-19	Inf	15.9582	0.002	k_Bacteria_unclassified
Otu0003854	0.00650742	0.00267138	0.0158519	0.000501586	8.99615e-05	0.00279663	7.65328	0.02	p_Poribacteria;p_Poribacteria_unclassified
Otu0004536	0.00583424	0.00270878	0.012566	3.98124e-12	9.46683e-19	Inf	8.79852	0.007	p_Chloroflexi;c_SAR202;c_SAR202_unclassified
Otu0002511	0.00583424	0.00326765	0.0104168	1.08221e-11	9.46683e-19	Inf	14.0749	0.002	p_Chloroflexi;c_Anaerolineae;o_Caldilineales;f_Caldilineaceae;f_Caldilineaceae_unclassified
Otu0004623	0.00583424	0.00253028	0.0134524	1.08221e-11	9.46683e-19	Inf	14.4545	0.001	p_Actinobacteria;c_Acidimicrobiia;o_Acidimicrobiales;o_Acidimicrobiales_unclassified
Otu0006144	0.00583424	0.00328705	0.0103553	1.08221e-11	9.46683e-19	Inf	12.721	0.003	p_Chloroflexi;c_SAR202;c_SAR202_unclassified
Otu0001869	0.00605863	0.00265739	0.0138132	0.000250793	2.84094e-05	0.00221396	9.8723	0.003	p_Chloroflexi;c_TK17;o_TK18;o_TK18_unclassified
Otu0003209	0.00605863	0.00263711	0.0139194	0.000250793	3.75877e-05	0.00167335	7.5256	0.011	p_PAUC34f;p_PAUC34f_unclassified
Otu0003589	0.00605863	0.00421467	0.00870935	0.000250793	3.84154e-05	0.00163729	25.5984	0.001	p_Proteobacteria;c_Gammaproteobacteria;c_Gammaproteobacteria_unclassified
Otu0003098	0.00560985	0.00270484	0.0116348	3.98124e-12	9.46683e-19	Inf	5.81972	0.022	p_Proteobacteria;c_Deltaproteobacteria;o_Bdellovibrionales;f_Bdellovibrionaceae;g_Bdellovibrio;g_Bdellovibrio_unclassified
Otu0005263	0.00560985	0.00172099	0.0182862	3.98124e-12	9.46683e-19	Inf	5.47509	0.031	p_Proteobacteria;c_Gammaproteobacteria;c_Gammaproteobacteria_unclassified
Otu0010284	0.00560985	0.00184127	0.0170916	3.98124e-12	9.46683e-19	Inf	8.26539	0.007	p_Proteobacteria;c_Gammaproteobacteria;c_Gammaproteobacteria_unclassified
Otu0003007	0.00560985	0.00406481	0.00774215	1.08221e-11	9.46683e-19	Inf	26.2401	0.001	p_Acidobacteria;c_PAUC37f;c_PAUC37f_unclassified
Otu0003153	0.00560985	0.00401927	0.00782987	1.08221e-11	9.46683e-19	Inf	24.7219	0.001	p_PAUC34f;p_PAUC34f_unclassified
Otu0003579	0.00560985	0.00334851	0.00939833	1.08221e-11	9.46683e-19	Inf	17.5284	0.001	p_Gemmatimonadetes;c_Gemm-2;c_Gemm-2_unclassified
Otu0003863	0.00560985	0.00347513	0.00905589	1.08221e-11	9.46683e-19	Inf	16.7383	0.001	p_Acidobacteria;c_BPC102;o_B110;o_B110_unclassified
Otu0005205	0.00560985	0.00307293	0.0102412	1.08221e-11	9.46683e-19	Inf	15.7179	0.001	p_Chloroflexi;c_SAR202;c_SAR202_unclassified
Otu0005781	0.00560985	0.00273256	0.0115168	1.08221e-11	9.46683e-19	Inf	10.8291	0.002	p_Proteobacteria;c_Deltaproteobacteria;o_Bdellovibrionales;f_Bdellovibrionaceae;g_Bdellovibrio;g_Bdellovibrio_unclassified
Otu0001082	0.00583424	0.0022625	0.0150446	0.000250793	3.03137e-05	0.00207488	7.18862	0.015	p_Spirochaetes;c_Spirochaetes;o_Spirochaetales;f_Spirochaetaceae;f_Spirochaetaceae_unclassified
Otu0006038	0.00583424	0.00267181	0.0127398	0.000250793	2.71433e-05	0.00231723	10.993	0.004	p_Chloroflexi;c_SAR202;c_SAR202_unclassified
Otu0002092	0.00650742	0.0044724	0.00946841	0.00100317	0.000371575	0.00270835	14.7519	0.001	p_Proteobacteria;c_Gammaproteobacteria;c_Gammaproteobacteria_unclassified
Otu0001553	0.00538545	0.00167708	0.0172938	3.98124e-12	9.46683e-19	Inf	5.51752	0.031	k_Bacteria_unclassified
Otu0004614	0.00538545	0.00238433	0.0121641	3.98124e-12	9.46683e-19	Inf	10.2617	0.004	p_Proteobacteria;c_Gammaproteobacteria;c_Gammaproteobacteria_unclassified
Otu0006165	0.00538545	0.00196501	0.0147598	3.98124e-12	9.46683e-19	Inf	6.95546	0.017	p_Chloroflexi;c_SAR202;c_SAR202_unclassified
Otu0006892	0.00538545	0.00148622	0.0195147	3.98124e-12	9.46683e-19	Inf	5.3703	0.032	p_Chloroflexi;c_SAR202;c_SAR202_unclassified
Otu0007301	0.00538545	0.00275866	0.0105135	3.98124e-12	9.46683e-19	Inf	8.91068	0.008	p_Actinobacteria;c_Acidimicrobiia;o_Acidimicrobiales;f_wb1_P06;f_wb1_P06_unclassified
Otu0007577	0.00538545	0.00158417	0.0183081	3.98124e-12	9.46683e-19	Inf	6.74756	0.012	p_Chloroflexi;c_SAR202;c_SAR202_unclassified
Otu0008458	0.00538545	0.00226259	0.0128186	3.98124e-12	9.46683e-19	Inf	5.65849	0.033	k_Bacteria_unclassified
Otu0002798	0.00538545	0.0029376	0.00987305	1.08221e-11	9.46683e-19	Inf	10.893	0.005	p_Chloroflexi;c_SAR202;c_SAR202_unclassified
Otu0003000	0.00538545	0.00377121	0.00769067	1.08221e-11	9.46683e-19	Inf	23.3217	0.001	k_Bacteria_unclassified
Otu0003140	0.00538545	0.00357876	0.00810423	1.08221e-11	9.46683e-19	Inf	24.4021	0.001	p_Actinobacteria;c_Acidimicrobiia;o_Acidimicrobiales;f_TK06;f_TK06_unclassified
Otu0003735	0.00538545	0.00385991	0.00751393	1.08221e-11	9.46683e-19	Inf	24.2366	0.001	p_Proteobacteria;c_Gammaproteobacteria;c_Gammaproteobacteria_unclassified
Otu0004322	0.00538545	0.00351085	0.00826099	1.08221e-11	9.46683e-19	Inf	15.6613	0.001	p_Chloroflexi;c_SAR202;c_SAR202_unclassified
Otu0002290	0.00560985	0.00286808	0.0109726	0.000250793	3.19389e-05	0.0019693	11.7828	0.003	p_Actinobacteria;c_Acidimicrobiia;o_Acidimicrobiales;o_Acidimicrobiales_unclassified
Otu0001941	0.00516106	0.00211113	0.0126172	3.98124e-12	9.46683e-19	Inf	7.09153	0.016	p_Nitrospirae;c_Nitrospira;o_Nitrospirales;f_Nitrospiraceae;f_Nitrospiraceae_unclassified
Otu0005417	0.00516106	0.00263867	0.0100947	3.98124e-12	9.46683e-19	Inf	7.44815	0.017	p_Proteobacteria;c_Gammaproteobacteria;c_Gammaproteobacteria_unclassified
Otu0004180	0.00516106	0.00305327	0.00872392	1.08221e-11	9.46683e-19	Inf	15.9457	0.001	p_Acidobacteria;c_Solibacteres;o_Solibacterales;f_PAUC26f;f_PAUC26f_unclassified
Otu0005801	0.00516106	0.00291105	0.00915015	1.08221e-11	9.46683e-19	Inf	15.466	0.001	p_Acidobacteria;c_Acidobacteria-6;o_BPC015;o_BPC015_unclassified
Otu0004920	0.00538545	0.00304734	0.00951752	0.000250793	3.03268e-05	0.00207398	14.988	0.001	p_Proteobacteria;c_Deltaproteobacteria;o_Syntrophobacterales;f_Syntrophobacteraceae;f_Syntrophobacteraceae_unclassified
Otu0001570	0.00493666	0.00201424	0.0120992	3.98124e-12	9.46683e-19	Inf	7.18232	0.019	k_Bacteria_unclassified
Otu0006839	0.00493666	0.00237304	0.0102698	3.98124e-12	9.46683e-19	Inf	10.1936	0.003	p_SBR1093;c_EC214;c_EC214_unclassified
Otu0009527	0.00493666	0.0015723	0.0155	3.98124e-12	9.46683e-19	Inf	5.48661	0.041	p_Proteobacteria;c_Deltaproteobacteria;o_[Entotheonellales];f_[Entotheonellaceae];f_[Entotheonellaceae]_unclassified
Otu0011563	0.00493666	0.00205809	0.0118414	3.98124e-12	9.46683e-19	Inf	5.66998	0.032	k_Bacteria_unclassified
Otu0004569	0.00493666	0.0035068	0.00694953	1.08221e-11	9.46683e-19	Inf	22.3196	0.001	k_Bacteria_unclassified
Otu0011453	0.00493666	0.00276426	0.00881635	1.08221e-11	9.46683e-19	Inf	10.8594	0.002	p_Poribacteria;p_Poribacteria_unclassified
Otu0002982	0.00516106	0.00240639	0.0110691	0.000250793	3.36509e-05	0.00186911	8.86844	0.003	p_Chloroflexi;c_TK17;o_TK18;o_TK18_unclassified
Otu0003197	0.00516106	0.00306489	0.00869087	0.000250793	3.26321e-05	0.00192746	14.9839	0.001	p_Chloroflexi;c_SAR202;c_SAR202_unclassified
Otu0002407	0.00516106	0.00309191	0.0086149	0.000250793	3.36799e-05	0.0018675	14.9046	0.001	p_Proteobacteria;c_Gammaproteobacteria;c_Gammaproteobacteria_unclassified
Otu0003634	0.00471227	0.00375776	0.00590924	3.98124e-12	9.46683e-19	Inf	26.8413	0.001	p_SBR1093;c_EC214;c_EC214_unclassified
Otu0003717	0.00471227	0.00199122	0.0111517	3.98124e-12	9.46683e-19	Inf	5.71034	0.02	p_Crenarchaeota;c_Thaumarchaeota;o_Cenarchaeales;f_Cenarchaeaceae;g_Nitrosopumilus;s_pIVWA5;
Otu0004189	0.00471227	0.00189922	0.0116919	3.98124e-12	9.46683e-19	Inf	9.96897	0.003	p_Proteobacteria;c_Deltaproteobacteria;o_Bdellovibrionales;f_Bdellovibrionaceae;g_Bdellovibrio;g_Bdellovibrio_unclassified
Otu0002404	0.00471227	0.00266849	0.00832138	1.08221e-11	9.46683e-19	Inf	12.5218	0.002	p_Chloroflexi;c_Anaerolineae;o_Caldilineales;f_Caldilineaceae;f_Caldilineaceae_unclassified
Otu0003254	0.00471227	0.0034731	0.00639357	1.08221e-11	9.46683e-19	Inf	24.5039	0.001	p_Proteobacteria;c_Gammaproteobacteria;c_Gammaproteobacteria_unclassified
Otu0003661	0.00471227	0.00291962	0.00760562	1.08221e-11	9.46683e-19	Inf	13.2662	0.002	p_Actinobacteria;c_Acidimicrobiia;o_Acidimicrobiales;f_wb1_P06;f_wb1_P06_unclassified
Otu0003673	0.00471227	0.00285784	0.00777003	1.08221e-11	9.46683e-19	Inf	14.4555	0.001	p_Gemmatimonadetes;c_Gemm-2;c_Gemm-2_unclassified
Otu0003960	0.00471227	0.00341559	0.00650121	1.08221e-11	9.46683e-19	Inf	23.0169	0.001	p_Proteobacteria;c_Gammaproteobacteria;c_Gammaproteobacteria_unclassified
Otu0004032	0.00471227	0.00317506	0.00699373	1.08221e-11	9.46683e-19	Inf	19.12	0.001	p_Proteobacteria;c_Gammaproteobacteria;c_Gammaproteobacteria_unclassified
Otu0004075	0.00471227	0.0034731	0.00639357	1.08221e-11	9.46683e-19	Inf	24.5039	0.001	p_Proteobacteria;c_Gammaproteobacteria;c_Gammaproteobacteria_unclassified
Otu0004126	0.00471227	0.00302061	0.00735134	1.08221e-11	9.46683e-19	Inf	16.6033	0.001	p_Gemmatimonadetes;c_Gemm-2;c_Gemm-2_unclassified
Otu0002153	0.00493666	0.00170045	0.0143319	0.000250793	2.77985e-05	0.00226261	5.72225	0.038	p_Proteobacteria;c_Gammaproteobacteria;c_Gammaproteobacteria_unclassified
Otu0004009	0.00493666	0.00320399	0.00760635	0.000250793	3.3264e-05	0.00189085	19.3403	0.001	p_Acidobacteria;c_Acidobacteria-6;o_iii1-15;o_iii1-15_unclassified
Otu0002064	0.00448788	0.00224695	0.00896373	3.98124e-12	9.46683e-19	Inf	8.90016	0.008	p_Gemmatimonadetes;c_Gemm-2;c_Gemm-2_unclassified
Otu0002297	0.00448788	0.00215773	0.00933435	3.98124e-12	9.46683e-19	Inf	5.8139	0.027	k_Bacteria_unclassified
Otu0003512	0.00448788	0.00128537	0.0156695	3.98124e-12	9.46683e-19	Inf	5.3786	0.026	p_Poribacteria;p_Poribacteria_unclassified
Otu0003745	0.00448788	0.00221021	0.00911271	3.98124e-12	9.46683e-19	Inf	10.411	0.002	p_Cyanobacteria;c_Synechococcophycideae;o_Synechococcales;f_Synechococcaceae;f_Synechococcaceae_unclassified
Otu0003928	0.00448788	0.00215773	0.00933435	3.98124e-12	9.46683e-19	Inf	5.8139	0.027	p_AncK6;p_AncK6_unclassified
Otu0004044	0.00448788	0.00238847	0.00843262	3.98124e-12	9.46683e-19	Inf	9.09766	0.006	p_Proteobacteria;c_Alphaproteobacteria;c_Alphaproteobacteria_unclassified
Otu0004328	0.00448788	0.00224695	0.00896373	3.98124e-12	9.46683e-19	Inf	8.90016	0.005	p_OD1;c_ZB2;c_ZB2_unclassified
Otu0005098	0.00448788	0.00230496	0.00873813	3.98124e-12	9.46683e-19	Inf	10.341	0.002	p_Proteobacteria;c_Deltaproteobacteria;c_Deltaproteobacteria_unclassified
Otu0009482	0.00448788	0.00215773	0.00933435	3.98124e-12	9.46683e-19	Inf	10.2144	0.004	p_Chloroflexi;c_SAR202;c_SAR202_unclassified
Otu0010452	0.00448788	0.00217489	0.0092607	3.98124e-12	9.46683e-19	Inf	8.73731	0.003	p_Chloroflexi;c_TK17;o_mle1-48;o_mle1-48_unclassified
Otu0001961	0.00448788	0.0027936	0.0072097	1.08221e-11	9.46683e-19	Inf	13.1314	0.002	k_Bacteria_unclassified
Otu0002666	0.00448788	0.00234577	0.00858611	1.08221e-11	9.46683e-19	Inf	10.6662	0.004	p_Chloroflexi;c_Anaerolineae;o_SBR1031;f_A4b;f_A4b_unclassified
Otu0003224	0.00448788	0.00248028	0.00812047	1.08221e-11	9.46683e-19	Inf	12.2621	0.002	k_Bacteria_unclassified
Otu0003482	0.00448788	0.00258225	0.00779982	1.08221e-11	9.46683e-19	Inf	15.3523	0.001	p_Acidobacteria;p_Acidobacteria_unclassified
Otu0003794	0.00448788	0.00302547	0.00665716	1.08221e-11	9.46683e-19	Inf	17.4649	0.001	p_AncK6;p_AncK6_unclassified
Otu0004039	0.00448788	0.00341459	0.00589852	1.08221e-11	9.46683e-19	Inf	25.1588	0.001	p_Proteobacteria;c_Gammaproteobacteria;c_Gammaproteobacteria_unclassified
Otu0004251	0.00448788	0.00316998	0.00635368	1.08221e-11	9.46683e-19	Inf	21.7007	0.001	p_Proteobacteria;c_Gammaproteobacteria;c_Gammaproteobacteria_unclassified
Otu0004447	0.00448788	0.00302547	0.00665716	1.08221e-11	9.46683e-19	Inf	21.0694	0.001	p_Actinobacteria;c_Acidimicrobiia;o_Acidimicrobiales;f_TK06;f_TK06_unclassified
Otu0002551	0.00426348	0.00203113	0.00894937	3.98124e-12	9.46683e-19	Inf	8.85321	0.007	p_Proteobacteria;c_Deltaproteobacteria;o_Syntrophobacterales;f_Syntrophobacteraceae;f_Syntrophobacteraceae_unclassified
Otu0003012	0.00426348	0.00208532	0.00871677	3.98124e-12	9.46683e-19	Inf	8.76425	0.006	p_Chloroflexi;c_Anaerolineae;o_Caldilineales;f_Caldilineaceae;f_Caldilineaceae_unclassified
Otu0003688	0.00426348	0.00331096	0.00549003	3.98124e-12	9.46683e-19	Inf	24.285	0.001	p_Proteobacteria;c_Gammaproteobacteria;c_Gammaproteobacteria_unclassified
Otu0003901	0.00426348	0.00156055	0.011648	3.98124e-12	9.46683e-19	Inf	8.33059	0.009	p_Chloroflexi;c_Anaerolineae;o_Caldilineales;f_Caldilineaceae;f_Caldilineaceae_unclassified
Otu0004173	0.00426348	0.00159091	0.0114258	3.98124e-12	9.46683e-19	Inf	5.54235	0.034	p_Proteobacteria;c_Gammaproteobacteria;c_Gammaproteobacteria_unclassified
Otu0008186	0.00426348	0.00229501	0.00792035	3.98124e-12	9.46683e-19	Inf	7.56027	0.017	p_Proteobacteria;p_Proteobacteria_unclassified
Otu0001482	0.00426348	0.00234372	0.00775575	1.08221e-11	9.46683e-19	Inf	13.5642	0.001	p_Proteobacteria;c_Gammaproteobacteria;c_Gammaproteobacteria_unclassified
Otu0003217	0.00426348	0.00323201	0.00562414	1.08221e-11	9.46683e-19	Inf	23.995	0.001	p_Proteobacteria;c_Alphaproteobacteria;c_Alphaproteobacteria_unclassified
Otu0004592	0.00426348	0.00184316	0.009862	1.08221e-11	9.46683e-19	Inf	12.5295	0.002	p_Chloroflexi;c_TK17;o_TK18;o_TK18_unclassified
Otu0005633	0.00426348	0.00242226	0.00750427	1.08221e-11	9.46683e-19	Inf	12.3433	0.001	p_Actinobacteria;c_Acidimicrobiia;o_Acidimicrobiales;f_TK06;f_TK06_unclassified
Otu0008052	0.00426348	0.00279265	0.00650898	1.08221e-11	9.46683e-19	Inf	15.3339	0.001	k_Bacteria_unclassified
Otu0005639	0.00448788	0.00196538	0.0102479	0.000250793	3.38233e-05	0.00185958	7.23431	0.015	p_Cyanobacteria;c_Synechococcophycideae;o_Synechococcales;f_Synechococcaceae;f_Synechococcaceae_unclassified
Otu0002636	0.00471227	0.0030443	0.00729412	0.000501586	0.000122305	0.00205707	14.3425	0.001	p_Proteobacteria;c_Deltaproteobacteria;o_Syntrophobacterales;f_Syntrophobacteraceae;f_Syntrophobacteraceae_unclassified
Otu0004376	0.00471227	0.00227056	0.00977973	0.000501586	8.64879e-05	0.00290895	9.44629	0.004	p_Chloroflexi;c_SAR202;c_SAR202_unclassified
Otu0002957	0.00403909	0.00196436	0.00830511	3.98124e-12	9.46683e-19	Inf	10.0679	0.001	p_Chloroflexi;c_TK17;o_TK18;o_TK18_unclassified
Otu0004422	0.00403909	0.00202476	0.00805738	3.98124e-12	9.46683e-19	Inf	8.78034	0.007	p_Proteobacteria;c_Alphaproteobacteria;c_Alphaproteobacteria_unclassified
Otu0008204	0.00403909	0.00187263	0.00871193	3.98124e-12	9.46683e-19	Inf	8.79882	0.004	k_Bacteria_unclassified
Otu0002457	0.00403909	0.00252566	0.00645941	1.08221e-11	9.46683e-19	Inf	16.0409	0.001	p_Chloroflexi;c_SAR202;c_SAR202_unclassified
Otu0003387	0.00403909	0.00269586	0.0060516	1.08221e-11	9.46683e-19	Inf	18.2894	0.001	p_Acidobacteria;c_Solibacteres;o_Solibacterales;f_PAUC26f;f_PAUC26f_unclassified
Otu0003159	0.00403909	0.0026062	0.00625978	1.08221e-11	9.46683e-19	Inf	17.8365	0.001	p_Acidobacteria;c_Solibacteres;o_Solibacterales;f_PAUC26f;f_PAUC26f_unclassified
Otu0005698	0.00403909	0.0022379	0.00728997	1.08221e-11	9.46683e-19	Inf	13.7939	0.002	p_Chloroflexi;c_TK17;o_TK18;o_TK18_unclassified
Otu0006132	0.00426348	0.00231517	0.00785138	0.000250793	3.14803e-05	0.00199799	11.6475	0.001	p_Proteobacteria;c_Deltaproteobacteria;o_Syntrophobacterales;f_Syntrophobacteraceae;f_Syntrophobacteraceae_unclassified
Otu0005230	0.00426348	0.00256105	0.00709758	0.000250793	3.20037e-05	0.00196531	14.1842	0.002	p_Chloroflexi;c_SAR202;c_SAR202_unclassified
Otu0002854	0.00426348	0.00274953	0.00661105	0.000250793	3.72764e-05	0.00168732	17.4407	0.001	k_Bacteria_unclassified
Otu0003631	0.00471227	0.00309096	0.00718401	0.000752379	0.00024747	0.00228744	13.2582	0.001	p_Proteobacteria;c_Alphaproteobacteria;o_Rhodospirillales;f_Rhodospirillaceae;f_Rhodospirillaceae_unclassified
Otu0001457	0.0038147	0.00123272	0.0118047	3.98124e-12	9.46683e-19	Inf	5.4731	0.035	p_Actinobacteria;c_Thermoleophilia;o_Gaiellales;f_Gaiellaceae;f_Gaiellaceae_unclassified
Otu0003039	0.0038147	0.00143445	0.0101446	3.98124e-12	9.46683e-19	Inf	5.60571	0.029	p_Proteobacteria;c_Gammaproteobacteria;o_HTCC2188;f_HTCC2089;f_HTCC2089_unclassified
Otu0003948	0.0038147	0.00177041	0.00821949	3.98124e-12	9.46683e-19	Inf	8.54393	0.011	p_Proteobacteria;c_Gammaproteobacteria;c_Gammaproteobacteria_unclassified
Otu0004041	0.0038147	0.00170007	0.00855957	3.98124e-12	9.46683e-19	Inf	5.69736	0.026	p_Proteobacteria;c_Alphaproteobacteria;c_Alphaproteobacteria_unclassified
Otu0004118	0.0038147	0.00205666	0.00707549	3.98124e-12	9.46683e-19	Inf	9.01836	0.005	p_Acidobacteria;c_Solibacteres;o_Solibacterales;f_PAUC26f;f_PAUC26f_unclassified
Otu0004828	0.0038147	0.00193386	0.00752479	3.98124e-12	9.46683e-19	Inf	8.8001	0.006	p_Proteobacteria;c_Gammaproteobacteria;c_Gammaproteobacteria_unclassified
Otu0006129	0.0038147	0.00173444	0.00838999	3.98124e-12	9.46683e-19	Inf	10.1118	0.005	p_Chloroflexi;c_SAR202;c_SAR202_unclassified
Otu0005782	0.0038147	0.00160546	0.00906399	3.98124e-12	9.46683e-19	Inf	9.86304	0.003	p_Proteobacteria;c_Gammaproteobacteria;c_Gammaproteobacteria_unclassified
Otu0002851	0.0038147	0.00234225	0.00621278	1.08221e-11	9.46683e-19	Inf	14.5389	0.001	p_Actinobacteria;c_Acidimicrobiia;o_Acidimicrobiales;f_TK06;f_TK06_unclassified
Otu0002996	0.0038147	0.00211172	0.00689101	1.08221e-11	9.46683e-19	Inf	12.0253	0.002	p_Gemmatimonadetes;c_Gemm-2;c_Gemm-2_unclassified
Otu0003251	0.0038147	0.00238159	0.00611015	1.08221e-11	9.46683e-19	Inf	15.9831	0.001	p_Proteobacteria;p_Proteobacteria_unclassified
Otu0003318	0.0038147	0.0026745	0.00544098	1.08221e-11	9.46683e-19	Inf	18.8109	0.001	p_Chloroflexi;c_SAR202;c_SAR202_unclassified
Otu0003460	0.0038147	0.0025136	0.00578927	1.08221e-11	9.46683e-19	Inf	17.7256	0.001	p_Chloroflexi;c_SAR202;c_SAR202_unclassified
Otu0003768	0.0038147	0.00273741	0.00531593	1.08221e-11	9.46683e-19	Inf	20.8084	0.001	p_Proteobacteria;c_Gammaproteobacteria;c_Gammaproteobacteria_unclassified
Otu0004077	0.0038147	0.00256336	0.00567688	1.08221e-11	9.46683e-19	Inf	17.1543	0.002	p_Proteobacteria;c_Gammaproteobacteria;c_Gammaproteobacteria_unclassified
Otu0004338	0.0038147	0.00273741	0.00531593	1.08221e-11	9.46683e-19	Inf	20.8084	0.001	p_Chloroflexi;c_SAR202;c_SAR202_unclassified
Otu0004423	0.0038147	0.0026745	0.00544098	1.08221e-11	9.46683e-19	Inf	18.8109	0.002	p_Acidobacteria;c_Solibacteres;o_Solibacterales;f_PAUC26f;f_PAUC26f_unclassified
Otu0004488	0.0038147	0.00205666	0.00707549	1.08221e-11	9.46683e-19	Inf	10.5824	0.005	p_Chloroflexi;c_SAR202;c_SAR202_unclassified
Otu0004633	0.0038147	0.00242308	0.00600554	1.08221e-11	9.46683e-19	Inf	14.8027	0.001	p_AncK6;p_AncK6_unclassified
Otu0005201	0.0038147	0.00273741	0.00531593	1.08221e-11	9.46683e-19	Inf	20.8084	0.001	p_Chloroflexi;c_SAR202;c_SAR202_unclassified
Otu0005384	0.0038147	0.00273741	0.00531593	1.08221e-11	9.46683e-19	Inf	20.8084	0.001	p_Acidobacteria;c_Acidobacteria-6;o_BPC015;o_BPC015_unclassified
Otu0005448	0.0038147	0.00246697	0.00589869	1.08221e-11	9.46683e-19	Inf	15.2162	0.001	p_PAUC34f;p_PAUC34f_unclassified
Otu0005602	0.0038147	0.00214077	0.0067975	1.08221e-11	9.46683e-19	Inf	12.2923	0.003	p_Proteobacteria;c_Gammaproteobacteria;c_Gammaproteobacteria_unclassified
Otu0005879	0.0038147	0.0025136	0.00578927	1.08221e-11	9.46683e-19	Inf	15.441	0.001	p_Proteobacteria;c_Betaproteobacteria;c_Betaproteobacteria_unclassified
Otu0002247	0.00403909	0.00163602	0.00997193	0.000250793	3.39425e-05	0.00185305	5.82075	0.028	p_Proteobacteria;c_Alphaproteobacteria;c_Alphaproteobacteria_unclassified
Otu0005667	0.00403909	0.00201062	0.00811404	0.000250793	2.99134e-05	0.00210264	9.80702	0.005	p_Chloroflexi;c_SAR202;c_SAR202_unclassified
Otu0002669	0.00403909	0.00262199	0.00622208	0.000250793	4.03548e-05	0.00155861	16.6722	0.001	p_PAUC34f;p_PAUC34f_unclassified
Otu0004012	0.00403909	0.00258025	0.00632274	0.000250793	3.76678e-05	0.00166979	16.4774	0.001	p_Proteobacteria;c_Gammaproteobacteria;c_Gammaproteobacteria_unclassified
Otu0002284	0.0035903	0.00118389	0.0108881	3.98124e-12	9.46683e-19	Inf	5.47977	0.032	p_Chloroflexi;c_SAR202;c_SAR202_unclassified
Otu0003235	0.0035903	0.00156459	0.00823875	3.98124e-12	9.46683e-19	Inf	5.66326	0.03	p_Crenarchaeota;c_Thaumarchaeota;o_Cenarchaeales;f_Cenarchaeaceae;g_Nitrosopumilus;g_Nitrosopumilus_unclassified
Otu0005042	0.0035903	0.00154781	0.00832808	3.98124e-12	9.46683e-19	Inf	7.03721	0.015	p_Proteobacteria;c_Deltaproteobacteria;o_Bdellovibrionales;f_Bdellovibrionaceae;g_Bdellovibrio;g_Bdellovibrio_unclassified
Otu0002355	0.0035903	0.00158178	0.00814923	3.98124e-12	9.46683e-19	Inf	7.04697	0.018	p_Chloroflexi;c_Anaerolineae;o_Caldilineales;f_Caldilineaceae;f_Caldilineaceae_unclassified
Otu0002914	0.0035903	0.00148441	0.00868375	3.98124e-12	9.46683e-19	Inf	5.66071	0.027	p_Gemmatimonadetes;c_Gemm-2;c_Gemm-2_unclassified
Otu0005373	0.0035903	0.00153141	0.00841723	3.98124e-12	9.46683e-19	Inf	5.65655	0.034	p_Proteobacteria;c_Alphaproteobacteria;c_Alphaproteobacteria_unclassified
Otu0000729	0.0035903	0.00244059	0.00528161	1.08221e-11	9.46683e-19	Inf	18.1456	0.001	p_Proteobacteria;c_Gammaproteobacteria;o_Chromatiales;f_Chromatiaceae;g_Nitrosococcus;g_Nitrosococcus_unclassified
Otu0002401	0.0035903	0.00202261	0.00637308	1.08221e-11	9.46683e-19	Inf	12.0883	0.002	p_Nitrospirae;c_Nitrospira;o_Nitrospirales;f_Nitrospiraceae;f_Nitrospiraceae_unclassified
Otu0003136	0.0035903	0.00250015	0.0051558	1.08221e-11	9.46683e-19	Inf	18.9413	0.001	p_Proteobacteria;c_Gammaproteobacteria;c_Gammaproteobacteria_unclassified
Otu0003327	0.0035903	0.00216216	0.00596174	1.08221e-11	9.46683e-19	Inf	12.5965	0.002	p_Nitrospirae;c_Nitrospira;o_Nitrospirales;f_Nitrospiraceae;f_Nitrospiraceae_unclassified
Otu0003419	0.0035903	0.00224343	0.00574578	1.08221e-11	9.46683e-19	Inf	14.4284	0.002	p_Chloroflexi;c_SAR202;c_SAR202_unclassified
Otu0003830	0.0035903	0.00208907	0.00617033	1.08221e-11	9.46683e-19	Inf	15.924	0.001	p_Proteobacteria;c_Gammaproteobacteria;c_Gammaproteobacteria_unclassified
Otu0003890	0.0035903	0.00263842	0.00488561	1.08221e-11	9.46683e-19	Inf	20.3735	0.001	p_Actinobacteria;c_Acidimicrobiia;o_Acidimicrobiales;f_TK06;f_TK06_unclassified
Otu0004051	0.0035903	0.00202261	0.00637308	1.08221e-11	9.46683e-19	Inf	13.5927	0.001	p_Proteobacteria;c_Gammaproteobacteria;c_Gammaproteobacteria_unclassified
Otu0004106	0.0035903	0.00250015	0.0051558	1.08221e-11	9.46683e-19	Inf	18.9413	0.001	p_Acidobacteria;c_PAUC37f;c_PAUC37f_unclassified
Otu0004539	0.0035903	0.00208907	0.00617033	1.08221e-11	9.46683e-19	Inf	10.9613	0.003	p_Proteobacteria;c_Alphaproteobacteria;c_Alphaproteobacteria_unclassified
Otu0004642	0.0035903	0.00205509	0.00627235	1.08221e-11	9.46683e-19	Inf	10.7661	0.001	p_Proteobacteria;c_Gammaproteobacteria;o_HTCC2188;f_HTCC2089;f_HTCC2089_unclassified
Otu0004826	0.0035903	0.00185301	0.00695641	1.08221e-11	9.46683e-19	Inf	11.826	0.002	k_Bacteria_unclassified
Otu0004852	0.0035903	0.00185301	0.00695641	1.08221e-11	9.46683e-19	Inf	11.826	0.001	p_Actinobacteria;p_Actinobacteria_unclassified
Otu0006325	0.0035903	0.00256558	0.0050243	1.08221e-11	9.46683e-19	Inf	19.6734	0.001	p_Proteobacteria;c_Alphaproteobacteria;c_Alphaproteobacteria_unclassified
Otu0007109	0.0035903	0.00196165	0.00657115	1.08221e-11	9.46683e-19	Inf	10.4816	0.003	k_Bacteria_unclassified
Otu0007127	0.0035903	0.00263842	0.00488561	1.08221e-11	9.46683e-19	Inf	20.4052	0.001	p_Proteobacteria;p_Proteobacteria_unclassified
Otu0008874	0.0035903	0.00169458	0.00760676	1.08221e-11	9.46683e-19	Inf	10.165	0.006	p_Gemmatimonadetes;c_Gemm-2;c_Gemm-2_unclassified
Otu0004229	0.0035903	0.00244059	0.00528161	1.08221e-11	9.46683e-19	Inf	18.1456	0.001	p_Acidobacteria;p_Acidobacteria_unclassified
Otu0005060	0.0035903	0.00169458	0.00760676	1.08221e-11	9.46683e-19	Inf	10.165	0.004	p_SBR1093;c_EC214;c_EC214_unclassified
Otu0006105	0.0035903	0.00212471	0.00606685	1.08221e-11	9.46683e-19	Inf	11.0436	0.004	k_Bacteria_unclassified
Otu0006480	0.0035903	0.00244059	0.00528161	1.08221e-11	9.46683e-19	Inf	18.1456	0.001	p_Proteobacteria;p_Proteobacteria_unclassified
Otu0006852	0.0038147	0.00177814	0.00818377	0.000250793	3.5566e-05	0.00176846	7.18627	0.015	p_Chloroflexi;c_SAR202;c_SAR202_unclassified
Otu0002928	0.0038147	0.00118988	0.0122297	0.000250793	2.21872e-05	0.00283484	5.1699	0.049	p_Proteobacteria;c_Gammaproteobacteria;c_Gammaproteobacteria_unclassified
Otu0004563	0.0038147	0.00199866	0.00728084	0.000250793	3.27399e-05	0.00192112	9.84995	0.005	p_Chloroflexi;c_SAR202;c_SAR202_unclassified
Otu0004144	0.00403909	0.00234638	0.00695293	0.000501586	9.87297e-05	0.00254826	12.968	0.002	p_PAUC34f;p_PAUC34f_unclassified
Otu0003782	0.00403909	0.00187966	0.00867935	0.000501586	9.15658e-05	0.00274763	7.26947	0.01	p_Proteobacteria;c_Deltaproteobacteria;o_Syntrophobacterales;f_Syntrophobacteraceae;f_Syntrophobacteraceae_unclassified
Otu0001559	0.00336591	0.00170421	0.00664785	3.98124e-12	9.46683e-19	Inf	8.7797	0.004	p_Chloroflexi;c_SAR202;c_SAR202_unclassified
Otu0005456	0.00336591	0.00160845	0.00704362	3.98124e-12	9.46683e-19	Inf	8.716	0.009	p_Proteobacteria;p_Proteobacteria_unclassified
Otu0007412	0.00336591	0.00141542	0.0080042	3.98124e-12	9.46683e-19	Inf	5.65415	0.031	p_Chloroflexi;c_SAR202;c_SAR202_unclassified
Otu0001956	0.00336591	0.00154452	0.00733518	3.98124e-12	9.46683e-19	Inf	5.77671	0.025	p_PAUC34f;p_PAUC34f_unclassified
Otu0006424	0.00336591	0.00103691	0.010926	3.98124e-12	9.46683e-19	Inf	5.39548	0.039	p_Proteobacteria;c_Gammaproteobacteria;c_Gammaproteobacteria_unclassified
Otu0007053	0.00336591	0.00167899	0.0067477	3.98124e-12	9.46683e-19	Inf	8.7647	0.011	p_Proteobacteria;p_Proteobacteria_unclassified
Otu0009405	0.00336591	0.00122774	0.0092278	3.98124e-12	9.46683e-19	Inf	5.53126	0.036	p_Actinobacteria;c_Acidimicrobiia;o_Acidimicrobiales;f_wb1_P06;f_wb1_P06_unclassified
Otu0012053	0.00336591	0.00113525	0.00997963	3.98124e-12	9.46683e-19	Inf	5.48743	0.044	p_Proteobacteria;c_Alphaproteobacteria;c_Alphaproteobacteria_unclassified
Otu0003214	0.00336591	0.00221262	0.00512033	1.08221e-11	9.46683e-19	Inf	15.2338	0.002	p_Acidobacteria;c_Sva0725;o_Sva0725;o_Sva0725_unclassified
Otu0004207	0.00336591	0.00233105	0.00486019	1.08221e-11	9.46683e-19	Inf	18.2396	0.001	p_Acidobacteria;c_Sva0725;o_Sva0725;o_Sva0725_unclassified
Otu0004630	0.00336591	0.00206744	0.00547987	1.08221e-11	9.46683e-19	Inf	12.9051	0.002	p_Proteobacteria;c_Alphaproteobacteria;o_Rhodospirillales;o_Rhodospirillales_unclassified
Otu0002801	0.00336591	0.00233105	0.00486019	1.08221e-11	9.46683e-19	Inf	17.7661	0.001	p_Gemmatimonadetes;c_Gemm-2;c_Gemm-2_unclassified
Otu0003885	0.00336591	0.00191241	0.00592413	1.08221e-11	9.46683e-19	Inf	12.1282	0.001	p_Proteobacteria;c_Gammaproteobacteria;c_Gammaproteobacteria_unclassified
Otu0004142	0.00336591	0.00239981	0.00472093	1.08221e-11	9.46683e-19	Inf	18.9797	0.001	p_Acidobacteria;c_Sva0725;o_Sva0725;o_Sva0725_unclassified
Otu0004153	0.00336591	0.0022691	0.00499287	1.08221e-11	9.46683e-19	Inf	16.9076	0.001	p_Nitrospirae;c_Nitrospira;o_Nitrospirales;f_Nitrospiraceae;f_Nitrospiraceae_unclassified
Otu0004221	0.00336591	0.00202527	0.00559399	1.08221e-11	9.46683e-19	Inf	12.5845	0.003	k_Bacteria_unclassified
Otu0004226	0.00336591	0.00187855	0.00603089	1.08221e-11	9.46683e-19	Inf	10.6896	0.003	p_Poribacteria;p_Poribacteria_unclassified
Otu0004355	0.00336591	0.00198555	0.00570589	1.08221e-11	9.46683e-19	Inf	12.2999	0.001	p_Chloroflexi;c_Anaerolineae;o_Caldilineales;f_Caldilineaceae;f_Caldilineaceae_unclassified
Otu0004523	0.00336591	0.00211242	0.0053632	1.08221e-11	9.46683e-19	Inf	14.2332	0.001	k_Bacteria_unclassified
Otu0003606	0.00314151	0.00232542	0.00424401	3.98124e-12	9.46683e-19	Inf	17.8942	0.001	p_Proteobacteria;c_Alphaproteobacteria;c_Alphaproteobacteria_unclassified
Otu0004183	0.00314151	0.0010868	0.00908086	3.98124e-12	9.46683e-19	Inf	5.49632	0.038	p_Proteobacteria;c_Gammaproteobacteria;c_Gammaproteobacteria_unclassified
Otu0004345	0.00314151	0.00153341	0.00643606	3.98124e-12	9.46683e-19	Inf	5.8136	0.027	k_Bacteria_unclassified
Otu0004820	0.00314151	0.00232542	0.00424401	3.98124e-12	9.46683e-19	Inf	17.8942	0.001	p_PAUC34f;p_PAUC34f_unclassified
Otu0004866	0.00314151	0.00155909	0.00633004	3.98124e-12	9.46683e-19	Inf	8.76586	0.005	p_Proteobacteria;c_Deltaproteobacteria;o_Bdellovibrionales;f_Bdellovibrionaceae;g_Bdellovibrio;g_Bdellovibrio_unclassified
Otu0005479	0.00314151	0.00173931	0.00567416	3.98124e-12	9.46683e-19	Inf	9.09495	0.005	p_Proteobacteria;c_Gammaproteobacteria;c_Gammaproteobacteria_unclassified
Otu0005583	0.00314151	0.00117817	0.00837663	3.98124e-12	9.46683e-19	Inf	5.5414	0.039	p_Cyanobacteria;c_Synechococcophycideae;o_Synechococcales;f_Synechococcaceae;f_Synechococcaceae_unclassified
Otu0005612	0.00314151	0.00148494	0.00664612	3.98124e-12	9.46683e-19	Inf	7.20443	0.015	p_Cyanobacteria;c_Synechococcophycideae;o_Synechococcales;f_Synechococcaceae;g_Synechococcus;g_Synechococcus_unclassified
Otu0005648	0.00314151	0.00141854	0.00695722	3.98124e-12	9.46683e-19	Inf	7.17009	0.011	p_Chloroflexi;c_SAR202;c_SAR202_unclassified
Otu0006200	0.00314151	0.00170556	0.00578643	3.98124e-12	9.46683e-19	Inf	9.16014	0.008	p_Nitrospirae;c_Nitrospira;o_Nitrospirales;f_Nitrospiraceae;f_Nitrospiraceae_unclassified
Otu0006261	0.00314151	0.00232542	0.00424401	3.98124e-12	9.46683e-19	Inf	17.8942	0.001	p_Proteobacteria;c_Alphaproteobacteria;c_Alphaproteobacteria_unclassified
Otu0008207	0.00314151	0.00141854	0.00695722	3.98124e-12	9.46683e-19	Inf	7.17009	0.014	p_Chloroflexi;c_SAR202;c_SAR202_unclassified
Otu0008722	0.00314151	0.00128654	0.00767105	3.98124e-12	9.46683e-19	Inf	5.64326	0.04	p_Proteobacteria;p_Proteobacteria_unclassified
Otu0012454	0.00314151	0.00153341	0.00643606	3.98124e-12	9.46683e-19	Inf	5.8136	0.025	p_Proteobacteria;c_Gammaproteobacteria;c_Gammaproteobacteria_unclassified
Otu0014472	0.00314151	0.00125352	0.00787312	3.98124e-12	9.46683e-19	Inf	5.56644	0.027	p_Proteobacteria;c_Gammaproteobacteria;c_Gammaproteobacteria_unclassified
Otu0002772	0.00314151	0.00170556	0.00578643	1.08221e-11	9.46683e-19	Inf	10.4552	0.003	p_Proteobacteria;c_Deltaproteobacteria;o_Syntrophobacterales;f_Syntrophobacteraceae;f_Syntrophobacteraceae_unclassified
Otu0003170	0.00314151	0.00185263	0.00532708	1.08221e-11	9.46683e-19	Inf	11.0451	0.002	p_Actinobacteria;c_Acidimicrobiia;o_Acidimicrobiales;f_TK06;f_TK06_unclassified
Otu0003361	0.00314151	0.00194111	0.00508425	1.08221e-11	9.46683e-19	Inf	12.7637	0.002	p_Chloroflexi;c_SAR202;c_SAR202_unclassified
Otu0004336	0.00314151	0.00210284	0.00469323	1.08221e-11	9.46683e-19	Inf	16.3884	0.001	p_Proteobacteria;c_Gammaproteobacteria;c_Gammaproteobacteria_unclassified
Otu0005077	0.00314151	0.00148494	0.00664612	1.08221e-11	9.46683e-19	Inf	9.9965	0.002	k_Bacteria_unclassified
Otu0005109	0.00314151	0.00185263	0.00532708	1.08221e-11	9.46683e-19	Inf	12.2774	0.001	p_Acidobacteria;c_Acidobacteria-6;o_iii1-15;o_iii1-15_unclassified
Otu0005666	0.00314151	0.00185263	0.00532708	1.08221e-11	9.46683e-19	Inf	12.2774	0.001	p_Proteobacteria;c_Alphaproteobacteria;o_Rhodospirillales;o_Rhodospirillales_unclassified
Otu0005721	0.00314151	0.00204409	0.00482811	1.08221e-11	9.46683e-19	Inf	14.8512	0.002	p_Chloroflexi;c_TK17;o_TK18;o_TK18_unclassified
Otu0005740	0.00314151	0.00194111	0.00508425	1.08221e-11	9.46683e-19	Inf	14.047	0.001	p_PAUC34f;p_PAUC34f_unclassified
Otu0005823	0.00314151	0.00210284	0.00469323	1.08221e-11	9.46683e-19	Inf	16.3884	0.001	k_Bacteria_unclassified
Otu0006003	0.00314151	0.00177491	0.00556034	1.08221e-11	9.46683e-19	Inf	12.0808	0.003	p_Acidobacteria;c_Acidobacteria-6;o_BPC015;o_BPC015_unclassified
Otu0006507	0.00314151	0.00189534	0.00520705	1.08221e-11	9.46683e-19	Inf	11.1555	0.002	p_Cyanobacteria;c_Synechococcophycideae;o_Synechococcales;f_Synechococcaceae;g_Synechococcus;g_Synechococcus_unclassified
Otu0006781	0.00314151	0.00199048	0.00495816	1.08221e-11	9.46683e-19	Inf	14.2857	0.001	p_Gemmatimonadetes;c_Gemm-2;c_Gemm-2_unclassified
Otu0008485	0.00314151	0.00199048	0.00495816	1.08221e-11	9.46683e-19	Inf	13.1776	0.002	p_Chloroflexi;c_SAR202;c_SAR202_unclassified
Otu0008498	0.00314151	0.00199048	0.00495816	1.08221e-11	9.46683e-19	Inf	13.1776	0.001	p_Proteobacteria;c_Deltaproteobacteria;o_Syntrophobacterales;f_Syntrophobacteraceae;f_Syntrophobacteraceae_unclassified
Otu0008708	0.00314151	0.00161376	0.00611561	1.08221e-11	9.46683e-19	Inf	10.3117	0.004	k_Bacteria_unclassified
Otu0005535	0.00336591	0.00159156	0.00711837	0.000250793	3.51544e-05	0.00178917	6.97055	0.016	p_Proteobacteria;c_Alphaproteobacteria;o_Rhodospirillales;o_Rhodospirillales_unclassified
Otu0001143	0.00291712	0.00103854	0.00819384	3.98124e-12	9.46683e-19	Inf	5.50679	0.034	p_Poribacteria;p_Poribacteria_unclassified
Otu0002189	0.00291712	0.00153634	0.00553889	3.98124e-12	9.46683e-19	Inf	8.98141	0.007	p_Spirochaetes;c_Spirochaetes;o_Spirochaetales;f_Spirochaetaceae;f_Spirochaetaceae_unclassified
Otu0002594	0.00291712	0.00136657	0.00622698	3.98124e-12	9.46683e-19	Inf	7.20249	0.013	p_Proteobacteria;c_Gammaproteobacteria;c_Gammaproteobacteria_unclassified
Otu0003934	0.00291712	0.00160563	0.00529985	3.98124e-12	9.46683e-19	Inf	9.08013	0.003	p_Proteobacteria;c_Gammaproteobacteria;c_Gammaproteobacteria_unclassified
Otu0004237	0.00291712	0.00136657	0.00622698	3.98124e-12	9.46683e-19	Inf	7.20249	0.017	k_Bacteria_unclassified
Otu0004434	0.00291712	0.00105245	0.00808551	3.98124e-12	9.46683e-19	Inf	6.81749	0.012	p_Chloroflexi;c_TK17;o_mle1-48;o_mle1-48_unclassified
Otu0019992	0.00291712	0.00147422	0.00577225	3.98124e-12	9.46683e-19	Inf	7.37382	0.017	p_Proteobacteria;p_Proteobacteria_unclassified
Otu0000893	0.00291712	0.0013193	0.00645009	3.98124e-12	9.46683e-19	Inf	5.68958	0.027	p_Proteobacteria;c_Gammaproteobacteria;c_Gammaproteobacteria_unclassified
Otu0003341	0.00291712	0.00156998	0.00542018	3.98124e-12	9.46683e-19	Inf	7.54969	0.014	k_Bacteria_unclassified
Otu0004104	0.00291712	0.00164352	0.00517765	3.98124e-12	9.46683e-19	Inf	9.14785	0.006	p_Proteobacteria;c_Gammaproteobacteria;o_HTCC2188;f_HTCC2089;f_HTCC2089_unclassified
Otu0008865	0.00291712	0.00141796	0.00600129	3.98124e-12	9.46683e-19	Inf	8.72179	0.006	p_Proteobacteria;c_Gammaproteobacteria;c_Gammaproteobacteria_unclassified
Otu0004311	0.00291712	0.00209153	0.00406859	1.08221e-11	9.46683e-19	Inf	16.616	0.001	p_Proteobacteria;c_Gammaproteobacteria;c_Gammaproteobacteria_unclassified
Otu0004641	0.00291712	0.00194256	0.00438061	1.08221e-11	9.46683e-19	Inf	15.2682	0.001	k_Bacteria_unclassified
Otu0005584	0.00291712	0.00201196	0.0042295	1.08221e-11	9.46683e-19	Inf	16.4953	0.001	k_Bacteria_unclassified
Otu0006964	0.00291712	0.00172738	0.0049263	1.08221e-11	9.46683e-19	Inf	12.2793	0.003	p_Chloroflexi;c_TK17;o_TK18;o_TK18_unclassified
Otu0008450	0.00291712	0.00172738	0.0049263	1.08221e-11	9.46683e-19	Inf	10.9232	0.002	p_Proteobacteria;c_Alphaproteobacteria;o_Rhodospirillales;f_Rhodospirillaceae;f_Rhodospirillaceae_unclassified
Otu0010432	0.00291712	0.00172738	0.0049263	1.08221e-11	9.46683e-19	Inf	10.9232	0.003	p_Gemmatimonadetes;c_Gemm-2;c_Gemm-2_unclassified
Otu0003407	0.00291712	0.00164352	0.00517765	1.08221e-11	9.46683e-19	Inf	12.9456	0.001	p_Proteobacteria;p_Proteobacteria_unclassified
Otu0004429	0.00291712	0.00194256	0.00438061	1.08221e-11	9.46683e-19	Inf	15.2682	0.001	p_Acidobacteria;c_Acidobacteria-6;o_iii1-15;o_iii1-15_unclassified
Otu0004684	0.00291712	0.00182507	0.00466261	1.08221e-11	9.46683e-19	Inf	13.863	0.001	p_Proteobacteria;c_Gammaproteobacteria;c_Gammaproteobacteria_unclassified
Otu0004783	0.00291712	0.00194256	0.00438061	1.08221e-11	9.46683e-19	Inf	15.7822	0.001	p_Chloroflexi;p_Chloroflexi_unclassified
Otu0006180	0.00291712	0.00164352	0.00517765	1.08221e-11	9.46683e-19	Inf	10.561	0.003	p_Poribacteria;p_Poribacteria_unclassified
Otu0006724	0.00291712	0.00194256	0.00438061	1.08221e-11	9.46683e-19	Inf	15.2682	0.002	p_Chloroflexi;c_SAR202;c_SAR202_unclassified
Otu0007829	0.00291712	0.00168398	0.00505326	1.08221e-11	9.46683e-19	Inf	11.954	0.002	p_Proteobacteria;c_Gammaproteobacteria;c_Gammaproteobacteria_unclassified
Otu0008290	0.00291712	0.00172738	0.0049263	1.08221e-11	9.46683e-19	Inf	12.2793	0.002	p_Chloroflexi;c_TK17;o_TK18;o_TK18_unclassified
Otu0005120	0.00314151	0.00157917	0.00624954	0.000250793	3.21272e-05	0.00195776	8.15434	0.008	p_Actinobacteria;c_Acidimicrobiia;o_Acidimicrobiales;o_Acidimicrobiales_unclassified
Otu0005070	0.00314151	0.00189883	0.00519747	0.000250793	3.82837e-05	0.00164292	12.0469	0.002	p_Proteobacteria;c_Gammaproteobacteria;o_HTCC2188;f_HTCC2089;f_HTCC2089_unclassified
Otu0003871	0.00269273	0.00122855	0.00590192	3.98124e-12	9.46683e-19	Inf	5.69865	0.028	p_Nitrospirae;c_Nitrospira;o_Nitrospirales;f_Nitrospiraceae;f_Nitrospiraceae_unclassified
Otu0009866	0.00269273	0.0010065	0.00720391	3.98124e-12	9.46683e-19	Inf	6.83209	0.021	p_Chloroflexi;c_Anaerolineae;o_SBR1031;f_A4b;f_A4b_unclassified
Otu0001525	0.00269273	0.000990376	0.00732123	3.98124e-12	9.46683e-19	Inf	5.51934	0.033	p_Proteobacteria;c_Gammaproteobacteria;c_Gammaproteobacteria_unclassified
Otu0003582	0.00269273	0.00120402	0.00602214	3.98124e-12	9.46683e-19	Inf	5.74756	0.023	p_Proteobacteria;c_Deltaproteobacteria;c_Deltaproteobacteria_unclassified
Otu0004273	0.00269273	0.00122855	0.00590192	3.98124e-12	9.46683e-19	Inf	5.69865	0.026	k_Bacteria_unclassified
Otu0004770	0.00269273	0.00118057	0.00614178	3.98124e-12	9.46683e-19	Inf	5.67875	0.033	p_Bacteroidetes;c_[Rhodothermi];o_[Rhodothermales];f_Rhodothermaceae;f_Rhodothermaceae_unclassified
Otu0004788	0.00269273	0.0014786	0.00490382	3.98124e-12	9.46683e-19	Inf	9.07995	0.01	p_Chloroflexi;c_Anaerolineae;o_Caldilineales;f_Caldilineaceae;f_Caldilineaceae_unclassified
Otu0004909	0.00269273	0.00206341	0.00351397	3.98124e-12	9.46683e-19	Inf	15.3379	0.001	p_Chloroflexi;c_SAR202;c_SAR202_unclassified
Otu0005394	0.00269273	0.00120402	0.00602214	3.98124e-12	9.46683e-19	Inf	7.06727	0.011	p_Proteobacteria;c_Alphaproteobacteria;c_Alphaproteobacteria_unclassified
Otu0005715	0.00269273	0.00118057	0.00614178	3.98124e-12	9.46683e-19	Inf	5.67875	0.028	p_Chloroflexi;p_Chloroflexi_unclassified
Otu0009063	0.00269273	0.00128121	0.00565934	3.98124e-12	9.46683e-19	Inf	5.73588	0.035	p_Proteobacteria;c_Deltaproteobacteria;o_Bdellovibrionales;f_Bdellovibrionaceae;g_Bdellovibrio;g_Bdellovibrio_unclassified
Otu0010521	0.00269273	0.000990376	0.00732123	3.98124e-12	9.46683e-19	Inf	5.51934	0.034	p_Acidobacteria;c_Sva0725;o_Sva0725;o_Sva0725_unclassified
Otu0005818	0.00269273	0.00195376	0.0037112	3.98124e-12	9.46683e-19	Inf	15.3379	0.001	k_Bacteria_unclassified
Otu0005683	0.00269273	0.00186484	0.00388815	1.08221e-11	9.46683e-19	Inf	15.3379	0.001	p_Gemmatimonadetes;c_Gemm-2;c_Gemm-2_unclassified
Otu0007077	0.00269273	0.00186484	0.00388815	1.08221e-11	9.46683e-19	Inf	15.3379	0.001	p_Chloroflexi;c_Anaerolineae;o_Caldilineales;f_Caldilineaceae;f_Caldilineaceae_unclassified
Otu0008705	0.00269273	0.0016121	0.00449773	1.08221e-11	9.46683e-19	Inf	13.1303	0.002	p_Chloroflexi;c_SAR202;c_SAR202_unclassified
Otu0009753	0.00269273	0.00186484	0.00388815	1.08221e-11	9.46683e-19	Inf	15.3379	0.001	p_SBR1093;c_EC214;c_EC214_unclassified
Otu0003492	0.00269273	0.00172353	0.00420694	1.08221e-11	9.46683e-19	Inf	13.9955	0.001	p_Acidobacteria;c_Solibacteres;o_Solibacterales;f_PAUC26f;f_PAUC26f_unclassified
Otu0004460	0.00269273	0.00178938	0.00405211	1.08221e-11	9.46683e-19	Inf	15.0225	0.001	p_Proteobacteria;c_Gammaproteobacteria;c_Gammaproteobacteria_unclassified
Otu0004543	0.00269273	0.00140469	0.00516184	1.08221e-11	9.46683e-19	Inf	10.1584	0.004	p_Proteobacteria;c_Gammaproteobacteria;c_Gammaproteobacteria_unclassified
Otu0004765	0.00269273	0.00128121	0.00565934	1.08221e-11	9.46683e-19	Inf	9.8029	0.002	p_Chloroflexi;c_SAR202;c_SAR202_unclassified
Otu0004837	0.00269273	0.00178938	0.00405211	1.08221e-11	9.46683e-19	Inf	14.7574	0.002	k_Bacteria_unclassified
Otu0004964	0.00269273	0.00172353	0.00420694	1.08221e-11	9.46683e-19	Inf	13.9955	0.001	p_Chloroflexi;c_SAR202;c_SAR202_unclassified
Otu0005746	0.00269273	0.00178938	0.00405211	1.08221e-11	9.46683e-19	Inf	14.7574	0.001	p_SBR1093;c_EC214;c_EC214_unclassified
Otu0006189	0.00269273	0.00144041	0.00503382	1.08221e-11	9.46683e-19	Inf	11.3974	0.001	p_Proteobacteria;p_Proteobacteria_unclassified
Otu0006578	0.00269273	0.00178938	0.00405211	1.08221e-11	9.46683e-19	Inf	15.0225	0.001	p_Proteobacteria;c_Gammaproteobacteria;o_HTCC2188;f_HTCC2089;f_HTCC2089_unclassified
Otu0007022	0.00269273	0.0016121	0.00449773	1.08221e-11	9.46683e-19	Inf	12.1147	0.001	p_Proteobacteria;c_Gammaproteobacteria;c_Gammaproteobacteria_unclassified
Otu0007484	0.00269273	0.00156391	0.0046363	1.08221e-11	9.46683e-19	Inf	10.6808	0.002	p_Cyanobacteria;c_Synechococcophycideae;o_Synechococcales;f_Synechococcaceae;g_Synechococcus;g_Synechococcus_unclassified
Otu0008208	0.00269273	0.00140469	0.00516184	1.08221e-11	9.46683e-19	Inf	10.1584	0.002	p_Chloroflexi;c_SAR202;c_SAR202_unclassified
Otu0008327	0.00269273	0.00178938	0.00405211	1.08221e-11	9.46683e-19	Inf	14.7574	0.001	p_Proteobacteria;c_Alphaproteobacteria;c_Alphaproteobacteria_unclassified
Otu0009152	0.00269273	0.0016121	0.00449773	1.08221e-11	9.46683e-19	Inf	10.9981	0.002	p_Chloroflexi;c_SAR202;c_SAR202_unclassified
Otu0011104	0.00291712	0.00133625	0.00636824	0.000250793	3.21034e-05	0.00195921	6.51507	0.026	p_Proteobacteria;p_Proteobacteria_unclassified
Otu0009898	0.00291712	0.00144877	0.00587368	0.000250793	3.4591e-05	0.00181831	7.06571	0.02	p_Proteobacteria;c_Gammaproteobacteria;c_Gammaproteobacteria_unclassified
Otu0004763	0.00291712	0.0015497	0.00549113	0.000250793	3.14085e-05	0.00200255	8.97849	0.008	p_Chloroflexi;c_SAR202;c_SAR202_unclassified
Otu0005659	0.00291712	0.00159601	0.00533178	0.000250793	3.28499e-05	0.00191468	8.78299	0.01	p_Proteobacteria;c_Gammaproteobacteria;c_Gammaproteobacteria_unclassified
Otu0001112	0.00246833	0.00131815	0.00462215	3.98124e-12	9.46683e-19	Inf	8.89204	0.003	p_Proteobacteria;c_Gammaproteobacteria;c_Gammaproteobacteria_unclassified
Otu0003232	0.00246833	0.00109504	0.00556386	3.98124e-12	9.46683e-19	Inf	8.32681	0.008	p_Proteobacteria;c_Deltaproteobacteria;c_Deltaproteobacteria_unclassified
Otu0003249	0.00246833	0.00131815	0.00462215	3.98124e-12	9.46683e-19	Inf	7.46611	0.014	p_Proteobacteria;c_Gammaproteobacteria;c_Gammaproteobacteria_unclassified
Otu0003431	0.00246833	0.00131815	0.00462215	3.98124e-12	9.46683e-19	Inf	7.46611	0.017	p_Actinobacteria;c_Acidimicrobiia;o_Acidimicrobiales;f_wb1_P06;f_wb1_P06_unclassified
Otu0003921	0.00246833	0.00131815	0.00462215	3.98124e-12	9.46683e-19	Inf	8.89204	0.004	k_Bacteria_unclassified
Otu0003949	0.00246833	0.000842099	0.00723509	3.98124e-12	9.46683e-19	Inf	5.42188	0.037	p_Proteobacteria;c_Gammaproteobacteria;c_Gammaproteobacteria_unclassified
Otu0004890	0.00246833	0.00107	0.00569411	3.98124e-12	9.46683e-19	Inf	7.02708	0.014	p_Chloroflexi;c_SAR202;c_SAR202_unclassified
Otu0005276	0.00246833	0.00131815	0.00462215	3.98124e-12	9.46683e-19	Inf	8.89204	0.003	p_Chloroflexi;c_SAR202;c_SAR202_unclassified
Otu0005311	0.00246833	0.00117886	0.00516828	3.98124e-12	9.46683e-19	Inf	7.21602	0.013	p_Chloroflexi;c_Anaerolineae;o_Caldilineales;f_Caldilineaceae;f_Caldilineaceae_unclassified
Otu0005681	0.00246833	0.00183367	0.00332267	3.98124e-12	9.46683e-19	Inf	14.0597	0.001	p_Proteobacteria;c_Alphaproteobacteria;c_Alphaproteobacteria_unclassified
Otu0006361	0.00246833	0.00183367	0.00332267	3.98124e-12	9.46683e-19	Inf	14.0597	0.001	p_Proteobacteria;p_Proteobacteria_unclassified
Otu0006454	0.00246833	0.000842099	0.00723509	3.98124e-12	9.46683e-19	Inf	5.42188	0.029	p_Proteobacteria;c_Deltaproteobacteria;o_[Entotheonellales];f_[Entotheonellaceae];f_[Entotheonellaceae]_unclassified
Otu0008391	0.00246833	0.00104617	0.00582377	3.98124e-12	9.46683e-19	Inf	5.65331	0.038	p_Chloroflexi;c_SAR202;c_SAR202_unclassified
Otu0009434	0.00246833	0.000942164	0.00646667	3.98124e-12	9.46683e-19	Inf	5.53471	0.033	p_Chloroflexi;c_SAR202;c_SAR202_unclassified
Otu0001514	0.00246833	0.000842099	0.00723509	3.98124e-12	9.46683e-19	Inf	5.42188	0.04	p_Bacteroidetes;c_[Rhodothermi];o_[Rhodothermales];f_Rhodothermaceae;f_Rhodothermaceae_unclassified
Otu0005424	0.00246833	0.00121024	0.00503424	3.98124e-12	9.46683e-19	Inf	5.81978	0.025	p_Chloroflexi;c_Anaerolineae;o_Caldilineales;f_Caldilineaceae;f_Caldilineaceae_unclassified
Otu0020659	0.00246833	0.000842099	0.00723509	3.98124e-12	9.46683e-19	Inf	5.42188	0.043	p_Proteobacteria;c_Gammaproteobacteria;o_HTCC2188;f_HTCC2089;f_HTCC2089_unclassified
Otu0003237	0.00246833	0.0017296	0.00352259	1.08221e-11	9.46683e-19	Inf	14.0597	0.001	p_Chloroflexi;c_SAR202;c_SAR202_unclassified
Otu0003880	0.00246833	0.00145537	0.00418633	1.08221e-11	9.46683e-19	Inf	10.7583	0.004	p_Actinobacteria;c_Acidimicrobiia;o_Acidimicrobiales;f_wb1_P06;f_wb1_P06_unclassified
Otu0003987	0.00246833	0.00145537	0.00418633	1.08221e-11	9.46683e-19	Inf	10.7583	0.001	p_PAUC34f;p_PAUC34f_unclassified
Otu0005138	0.00246833	0.0017296	0.00352259	1.08221e-11	9.46683e-19	Inf	14.0597	0.001	p_Nitrospirae;c_Nitrospira;o_Nitrospirales;f_Nitrospiraceae;f_Nitrospiraceae_unclassified
Otu0005429	0.00246833	0.00140538	0.00433523	1.08221e-11	9.46683e-19	Inf	11.5403	0.003	p_Acidobacteria;p_Acidobacteria_unclassified
Otu0005476	0.00246833	0.00140538	0.00433523	1.08221e-11	9.46683e-19	Inf	11.5403	0.003	p_PAUC34f;p_PAUC34f_unclassified
Otu0005909	0.00246833	0.00157338	0.00387235	1.08221e-11	9.46683e-19	Inf	12.9436	0.001	p_Gemmatimonadetes;c_Gemm-2;c_Gemm-2_unclassified
Otu0006441	0.00246833	0.00164508	0.00370358	1.08221e-11	9.46683e-19	Inf	13.9868	0.001	k_Bacteria_unclassified
Otu0006737	0.00246833	0.00145537	0.00418633	1.08221e-11	9.46683e-19	Inf	10.7583	0.006	k_Bacteria_unclassified
Otu0006891	0.00246833	0.0017296	0.00352259	1.08221e-11	9.46683e-19	Inf	14.0597	0.001	p_Chloroflexi;c_SAR202;c_SAR202_unclassified
Otu0007575	0.00246833	0.00164508	0.00370358	1.08221e-11	9.46683e-19	Inf	13.9868	0.001	p_Proteobacteria;c_Gammaproteobacteria;c_Gammaproteobacteria_unclassified
Otu0007904	0.00246833	0.00140538	0.00433523	1.08221e-11	9.46683e-19	Inf	10.4193	0.003	k_Bacteria_unclassified
Otu0010323	0.00246833	0.00145537	0.00418633	1.08221e-11	9.46683e-19	Inf	10.7583	0.003	p_Proteobacteria;c_Alphaproteobacteria;o_Rhodospirillales;f_Rhodospirillaceae;f_Rhodospirillaceae_unclassified
Otu0004960	0.00246833	0.00151088	0.00403253	1.08221e-11	9.46683e-19	Inf	12.216	0.002	p_Acidobacteria;p_Acidobacteria_unclassified
Otu0005380	0.00246833	0.00151088	0.00403253	1.08221e-11	9.46683e-19	Inf	12.216	0.002	k_Bacteria_unclassified
Otu0005796	0.00246833	0.00164508	0.00370358	1.08221e-11	9.46683e-19	Inf	13.9868	0.002	p_Proteobacteria;c_Alphaproteobacteria;c_Alphaproteobacteria_unclassified
Otu0006245	0.00246833	0.00164508	0.00370358	1.08221e-11	9.46683e-19	Inf	13.9868	0.001	p_AncK6;p_AncK6_unclassified
Otu0006365	0.00246833	0.00164508	0.00370358	1.08221e-11	9.46683e-19	Inf	13.9868	0.001	p_Proteobacteria;c_Gammaproteobacteria;o_Chromatiales;o_Chromatiales_unclassified
Otu0006600	0.00246833	0.00151088	0.00403253	1.08221e-11	9.46683e-19	Inf	12.216	0.003	p_PAUC34f;p_PAUC34f_unclassified
Otu0006952	0.00246833	0.00151088	0.00403253	1.08221e-11	9.46683e-19	Inf	12.216	0.001	p_PAUC34f;p_PAUC34f_unclassified
Otu0007608	0.00246833	0.00151088	0.00403253	1.08221e-11	9.46683e-19	Inf	12.216	0.002	p_Proteobacteria;c_Gammaproteobacteria;c_Gammaproteobacteria_unclassified
Otu0007958	0.00246833	0.00164508	0.00370358	1.08221e-11	9.46683e-19	Inf	13.9868	0.002	p_Proteobacteria;c_Alphaproteobacteria;o_Rhodospirillales;f_Rhodospirillaceae;f_Rhodospirillaceae_unclassified
Otu0008340	0.00246833	0.00164508	0.00370358	1.08221e-11	9.46683e-19	Inf	13.9868	0.002	p_Proteobacteria;c_Alphaproteobacteria;c_Alphaproteobacteria_unclassified
Otu0012395	0.00246833	0.00164508	0.00370358	1.08221e-11	9.46683e-19	Inf	13.9868	0.002	p_Proteobacteria;c_Gammaproteobacteria;c_Gammaproteobacteria_unclassified
Otu0005486	0.00269273	0.00115569	0.006274	0.000250793	2.82883e-05	0.00222344	6.08809	0.021	p_Chloroflexi;c_SAR202;c_SAR202_unclassified
Otu0005256	0.00269273	0.0013095	0.00553704	0.000250793	3.0064e-05	0.00209211	7.38663	0.012	p_Chloroflexi;c_SAR202;c_SAR202_unclassified
Otu0006553	0.00269273	0.00139988	0.00517956	0.000250793	3.21006e-05	0.00195938	7.9127	0.01	p_Proteobacteria;c_Deltaproteobacteria;o_[Entotheonellales];f_[Entotheonellaceae];f_[Entotheonellaceae]_unclassified
Otu0004973	0.00269273	0.00147135	0.00492798	0.000250793	3.17479e-05	0.00198114	8.96172	0.002	p_Chloroflexi;c_SAR202;c_SAR202_unclassified
Otu0007267	0.00224394	0.00116257	0.00433115	3.98124e-12	9.46683e-19	Inf	8.68729	0.007	p_Chloroflexi;c_TK17;o_TK18;o_TK18_unclassified
Otu0010649	0.00224394	0.000966551	0.00520951	3.98124e-12	9.46683e-19	Inf	5.60302	0.029	p_Chloroflexi;c_SAR202;c_SAR202_unclassified
Otu0015335	0.00224394	0.000893539	0.00563519	3.98124e-12	9.46683e-19	Inf	5.55402	0.025	p_Crenarchaeota;c_Thaumarchaeota;o_Cenarchaeales;f_Cenarchaeaceae;f_Cenarchaeaceae_unclassified
Otu0002917	0.00224394	0.00112347	0.00448186	3.98124e-12	9.46683e-19	Inf	7.27731	0.014	p_Poribacteria;p_Poribacteria_unclassified
Otu0004599	0.00224394	0.00161219	0.00312325	3.98124e-12	9.46683e-19	Inf	12.7816	0.001	p_Proteobacteria;c_Alphaproteobacteria;o_Rhodospirillales;o_Rhodospirillales_unclassified
Otu0005182	0.00224394	0.00108745	0.00463035	3.98124e-12	9.46683e-19	Inf	7.14222	0.016	p_Proteobacteria;p_Proteobacteria_unclassified
Otu0006295	0.00224394	0.00108745	0.00463035	3.98124e-12	9.46683e-19	Inf	7.14222	0.009	p_Proteobacteria;c_Deltaproteobacteria;c_Deltaproteobacteria_unclassified
Otu0007719	0.00224394	0.00112347	0.00448186	3.98124e-12	9.46683e-19	Inf	7.27731	0.011	k_Bacteria_unclassified
Otu0008549	0.00224394	0.00102295	0.00492228	3.98124e-12	9.46683e-19	Inf	7.06961	0.022	p_Poribacteria;p_Poribacteria_unclassified
Otu0011101	0.00224394	0.00105405	0.00477704	3.98124e-12	9.46683e-19	Inf	5.72581	0.037	p_[Thermi];c_Deinococci;o_Deinococcales;f_Trueperaceae;g_B-42;g_B-42_unclassified
Otu0011438	0.00224394	0.00161219	0.00312325	3.98124e-12	9.46683e-19	Inf	12.7816	0.001	p_Proteobacteria;c_Deltaproteobacteria;c_Deltaproteobacteria_unclassified
Otu0012098	0.00224394	0.00091654	0.00549377	3.98124e-12	9.46683e-19	Inf	6.87445	0.01	p_Chloroflexi;c_SAR202;c_SAR202_unclassified
Otu0015954	0.00224394	0.000993861	0.00506636	3.98124e-12	9.46683e-19	Inf	5.61717	0.037	p_Chloroflexi;p_Chloroflexi_unclassified
Otu0004177	0.00224394	0.00143216	0.00351584	1.08221e-11	9.46683e-19	Inf	12.4826	0.003	p_PAUC34f;p_PAUC34f_unclassified
Otu0004757	0.00224394	0.00143216	0.00351584	1.08221e-11	9.46683e-19	Inf	12.4826	0.002	k_Bacteria_unclassified
Otu0005544	0.00224394	0.00143216	0.00351584	1.08221e-11	9.46683e-19	Inf	12.4826	0.002	p_Chloroflexi;c_SAR202;c_SAR202_unclassified
Otu0007291	0.00224394	0.00136402	0.00369148	1.08221e-11	9.46683e-19	Inf	11.0075	0.001	p_PAUC34f;p_PAUC34f_unclassified
Otu0007941	0.00224394	0.00143216	0.00351584	1.08221e-11	9.46683e-19	Inf	12.4826	0.003	p_Proteobacteria;c_Gammaproteobacteria;c_Gammaproteobacteria_unclassified
Otu0010181	0.00224394	0.00143216	0.00351584	1.08221e-11	9.46683e-19	Inf	12.4826	0.001	p_Proteobacteria;c_Alphaproteobacteria;c_Alphaproteobacteria_unclassified
Otu0004215	0.00224394	0.00151274	0.00332858	1.08221e-11	9.46683e-19	Inf	12.7816	0.002	p_Acidobacteria;c_Acidobacteria-6;o_iii1-15;o_iii1-15_unclassified
Otu0005025	0.00224394	0.00120529	0.00417764	1.08221e-11	9.46683e-19	Inf	9.98026	0.002	k_Bacteria_unclassified
Otu0005539	0.00224394	0.00151274	0.00332858	1.08221e-11	9.46683e-19	Inf	12.7816	0.001	p_Acidobacteria;c_PAUC37f;c_PAUC37f_unclassified
Otu0005608	0.00224394	0.00151274	0.00332858	1.08221e-11	9.46683e-19	Inf	12.7816	0.001	p_Acidobacteria;c_Sva0725;o_Sva0725;o_Sva0725_unclassified
Otu0006033	0.00224394	0.0013048	0.00385902	1.08221e-11	9.46683e-19	Inf	10.4908	0.004	p_Spirochaetes;c_Spirochaetes;o_Spirochaetales;f_Spirochaetaceae;f_Spirochaetaceae_unclassified
Otu0006034	0.00224394	0.00151274	0.00332858	1.08221e-11	9.46683e-19	Inf	12.7816	0.001	p_Chloroflexi;c_Anaerolineae;o_Caldilineales;f_Caldilineaceae;f_Caldilineaceae_unclassified
Otu0006314	0.00224394	0.00120529	0.00417764	1.08221e-11	9.46683e-19	Inf	8.77718	0.006	p_Proteobacteria;c_Gammaproteobacteria;c_Gammaproteobacteria_unclassified
Otu0006353	0.00224394	0.00151274	0.00332858	1.08221e-11	9.46683e-19	Inf	12.7816	0.001	p_Acidobacteria;c_Acidobacteria-6;o_iii1-15;o_iii1-15_unclassified
Otu0007914	0.00224394	0.00120529	0.00417764	1.08221e-11	9.46683e-19	Inf	8.77718	0.003	p_Proteobacteria;c_Deltaproteobacteria;o_Bdellovibrionales;f_Bacteriovoracaceae;g_Bacteriovorax;g_Bacteriovorax_unclassified
Otu0007936	0.00224394	0.00151274	0.00332858	1.08221e-11	9.46683e-19	Inf	12.7816	0.002	p_Chloroflexi;c_SAR202;c_SAR202_unclassified
Otu0008032	0.00224394	0.00151274	0.00332858	1.08221e-11	9.46683e-19	Inf	12.7816	0.002	p_Proteobacteria;c_Alphaproteobacteria;c_Alphaproteobacteria_unclassified
Otu0008185	0.00224394	0.0013048	0.00385902	1.08221e-11	9.46683e-19	Inf	10.4908	0.005	p_Acidobacteria;p_Acidobacteria_unclassified
Otu0009244	0.00224394	0.0013048	0.00385902	1.08221e-11	9.46683e-19	Inf	10.4908	0.003	p_Chloroflexi;c_SAR202;c_SAR202_unclassified
Otu0009750	0.00224394	0.00136402	0.00369148	1.08221e-11	9.46683e-19	Inf	11.0075	0.005	p_Acidobacteria;c_Acidobacteria-6;o_iii1-15;o_iii1-15_unclassified
Otu0010944	0.00224394	0.0013048	0.00385902	1.08221e-11	9.46683e-19	Inf	10.4908	0.002	p_Chloroflexi;c_SAR202;c_SAR202_unclassified
Otu0005525	0.00246833	0.00127135	0.00479227	0.000250793	3.15791e-05	0.00199173	7.4916	0.01	p_Chloroflexi;p_Chloroflexi_unclassified
Otu0001339	0.00201954	0.00101238	0.00402869	3.98124e-12	9.46683e-19	Inf	8.45163	0.007	p_Proteobacteria;c_Gammaproteobacteria;o_HTCC2188;f_HTCC2089;f_HTCC2089_unclassified
Otu0002261	0.00201954	0.000972589	0.00419351	3.98124e-12	9.46683e-19	Inf	7.12801	0.015	p_Proteobacteria;c_Deltaproteobacteria;o_Bdellovibrionales;f_Bdellovibrionaceae;g_Bdellovibrio;g_Bdellovibrio_unclassified
Otu0002431	0.00201954	0.000972589	0.00419351	3.98124e-12	9.46683e-19	Inf	5.75068	0.03	p_Proteobacteria;c_Gammaproteobacteria;c_Gammaproteobacteria_unclassified
Otu0002559	0.00201954	0.000972589	0.00419351	3.98124e-12	9.46683e-19	Inf	7.12801	0.019	p_Proteobacteria;c_Deltaproteobacteria;o_Bdellovibrionales;f_Bdellovibrionaceae;g_Bdellovibrio;g_Bdellovibrio_unclassified
Otu0003078	0.00201954	0.00101238	0.00402869	3.98124e-12	9.46683e-19	Inf	8.45163	0.004	p_Proteobacteria;c_Alphaproteobacteria;c_Alphaproteobacteria_unclassified
Otu0003491	0.00201954	0.000972589	0.00419351	3.98124e-12	9.46683e-19	Inf	7.12801	0.019	k_Bacteria_unclassified
Otu0006154	0.00201954	0.000746771	0.0054616	3.98124e-12	9.46683e-19	Inf	5.44669	0.026	p_Chloroflexi;c_SAR202;c_SAR202_unclassified
Otu0006249	0.00201954	0.000972589	0.00419351	3.98124e-12	9.46683e-19	Inf	7.12801	0.014	p_Proteobacteria;c_Alphaproteobacteria;c_Alphaproteobacteria_unclassified
Otu0008000	0.00201954	0.000936317	0.00435596	3.98124e-12	9.46683e-19	Inf	5.71618	0.038	p_Proteobacteria;c_Gammaproteobacteria;c_Gammaproteobacteria_unclassified
Otu0008690	0.00201954	0.00101238	0.00402869	3.98124e-12	9.46683e-19	Inf	8.45163	0.003	p_Proteobacteria;c_Gammaproteobacteria;o_HTCC2188;f_HTCC2089;f_HTCC2089_unclassified
Otu0008781	0.00201954	0.000972589	0.00419351	3.98124e-12	9.46683e-19	Inf	7.12801	0.013	p_Cyanobacteria;c_Synechococcophycideae;o_Synechococcales;f_Synechococcaceae;f_Synechococcaceae_unclassified
Otu0008841	0.00201954	0.000972589	0.00419351	3.98124e-12	9.46683e-19	Inf	7.12801	0.011	p_Cyanobacteria;c_Synechococcophycideae;o_Synechococcales;f_Synechococcaceae;g_Synechococcus;g_Synechococcus_unclassified
Otu0008892	0.00201954	0.000972589	0.00419351	3.98124e-12	9.46683e-19	Inf	7.12801	0.012	k_Bacteria_unclassified
Otu0017747	0.00201954	0.00101238	0.00402869	3.98124e-12	9.46683e-19	Inf	5.85049	0.031	p_Crenarchaeota;c_Thaumarchaeota;o_Cenarchaeales;f_Cenarchaeaceae;f_Cenarchaeaceae_unclassified
Otu0018546	0.00201954	0.00101238	0.00402869	3.98124e-12	9.46683e-19	Inf	5.85049	0.035	p_Chloroflexi;c_TK17;o_mle1-48;o_mle1-48_unclassified
Otu0019323	0.00201954	0.00101238	0.00402869	3.98124e-12	9.46683e-19	Inf	7.18784	0.014	p_Chloroflexi;c_TK17;o_mle1-48;o_mle1-48_unclassified
Otu0004079	0.00201954	0.000903015	0.00451661	3.98124e-12	9.46683e-19	Inf	5.62607	0.034	k_Bacteria_unclassified
Otu0006344	0.00201954	0.00139863	0.00291611	3.98124e-12	9.46683e-19	Inf	11.5034	0.002	p_SBR1093;c_EC214;c_EC214_unclassified
Otu0006719	0.00201954	0.00139863	0.00291611	3.98124e-12	9.46683e-19	Inf	11.5034	0.001	p_SBR1093;c_EC214;c_EC214_unclassified
Otu0007139	0.00201954	0.000746771	0.0054616	3.98124e-12	9.46683e-19	Inf	5.44669	0.025	p_Chloroflexi;c_Anaerolineae;o_SBR1031;f_A4b;f_A4b_unclassified
Otu0008785	0.00201954	0.00139863	0.00291611	3.98124e-12	9.46683e-19	Inf	11.5034	0.001	p_Proteobacteria;c_Alphaproteobacteria;c_Alphaproteobacteria_unclassified
Otu0009348	0.00201954	0.00139863	0.00291611	3.98124e-12	9.46683e-19	Inf	11.5034	0.002	p_Proteobacteria;c_Alphaproteobacteria;o_Rhodospirillales;o_Rhodospirillales_unclassified
Otu0009398	0.00201954	0.000843707	0.0048341	3.98124e-12	9.46683e-19	Inf	5.57906	0.03	k_Bacteria_unclassified
Otu0002424	0.00201954	0.00110567	0.00368878	1.08221e-11	9.46683e-19	Inf	8.82252	0.003	p_Proteobacteria;c_Gammaproteobacteria;c_Gammaproteobacteria_unclassified
Otu0003520	0.00201954	0.00122622	0.00332614	1.08221e-11	9.46683e-19	Inf	10.8106	0.001	p_AncK6;p_AncK6_unclassified
Otu0003533	0.00201954	0.0013031	0.00312989	1.08221e-11	9.46683e-19	Inf	11.5034	0.001	p_Chloroflexi;c_SAR202;c_SAR202_unclassified
Otu0004584	0.00201954	0.0013031	0.00312989	1.08221e-11	9.46683e-19	Inf	11.5034	0.001	p_Acidobacteria;c_Solibacteres;o_Solibacterales;f_PAUC26f;f_PAUC26f_unclassified
Otu0005106	0.00201954	0.00122622	0.00332614	1.08221e-11	9.46683e-19	Inf	10.8106	0.003	p_Proteobacteria;c_Gammaproteobacteria;c_Gammaproteobacteria_unclassified
Otu0005119	0.00201954	0.00122622	0.00332614	1.08221e-11	9.46683e-19	Inf	10.8106	0.004	p_Proteobacteria;p_Proteobacteria_unclassified
Otu0005153	0.00201954	0.00122622	0.00332614	1.08221e-11	9.46683e-19	Inf	10.8106	0.002	p_Actinobacteria;c_Acidimicrobiia;o_Acidimicrobiales;f_wb1_P06;f_wb1_P06_unclassified
Otu0005356	0.00201954	0.00116156	0.00351127	1.08221e-11	9.46683e-19	Inf	10.1617	0.003	p_Proteobacteria;p_Proteobacteria_unclassified
Otu0005540	0.00201954	0.00122622	0.00332614	1.08221e-11	9.46683e-19	Inf	10.8106	0.002	k_Bacteria_unclassified
Otu0005542	0.00201954	0.0013031	0.00312989	1.08221e-11	9.46683e-19	Inf	11.5034	0.001	k_Bacteria_unclassified
Otu0005581	0.00201954	0.0013031	0.00312989	1.08221e-11	9.46683e-19	Inf	11.5034	0.001	p_Actinobacteria;p_Actinobacteria_unclassified
Otu0005742	0.00201954	0.00116156	0.00351127	1.08221e-11	9.46683e-19	Inf	10.1617	0.002	p_Actinobacteria;c_Acidimicrobiia;o_Acidimicrobiales;f_koll13;f_koll13_unclassified
Otu0006057	0.00201954	0.0013031	0.00312989	1.08221e-11	9.46683e-19	Inf	11.5034	0.001	k_Bacteria_unclassified
Otu0006155	0.00201954	0.00116156	0.00351127	1.08221e-11	9.46683e-19	Inf	9.17217	0.008	p_Chloroflexi;c_SAR202;c_SAR202_unclassified
Otu0006496	0.00201954	0.00122622	0.00332614	1.08221e-11	9.46683e-19	Inf	10.8106	0.002	p_Chloroflexi;c_TK17;o_TK18;o_TK18_unclassified
Otu0006618	0.00201954	0.00122622	0.00332614	1.08221e-11	9.46683e-19	Inf	10.8106	0.003	p_Proteobacteria;c_Alphaproteobacteria;o_Rhodospirillales;f_Rhodospirillaceae;f_Rhodospirillaceae_unclassified
Otu0006855	0.00201954	0.00116156	0.00351127	1.08221e-11	9.46683e-19	Inf	10.1617	0.002	p_Proteobacteria;c_Gammaproteobacteria;c_Gammaproteobacteria_unclassified
Otu0006873	0.00201954	0.00122622	0.00332614	1.08221e-11	9.46683e-19	Inf	10.8106	0.005	p_Chloroflexi;c_SAR202;c_SAR202_unclassified
Otu0007056	0.00201954	0.00110567	0.00368878	1.08221e-11	9.46683e-19	Inf	8.82252	0.006	p_PAUC34f;p_PAUC34f_unclassified
Otu0007327	0.00201954	0.0013031	0.00312989	1.08221e-11	9.46683e-19	Inf	11.5034	0.001	p_Proteobacteria;p_Proteobacteria_unclassified
Otu0008406	0.00201954	0.00116156	0.00351127	1.08221e-11	9.46683e-19	Inf	10.1617	0.004	p_Proteobacteria;c_Gammaproteobacteria;c_Gammaproteobacteria_unclassified
Otu0008684	0.00201954	0.00116156	0.00351127	1.08221e-11	9.46683e-19	Inf	10.1617	0.003	p_Proteobacteria;c_Gammaproteobacteria;c_Gammaproteobacteria_unclassified
Otu0008901	0.00201954	0.0013031	0.00312989	1.08221e-11	9.46683e-19	Inf	11.5034	0.004	p_Chloroflexi;c_SAR202;c_SAR202_unclassified
Otu0013013	0.00201954	0.0013031	0.00312989	1.08221e-11	9.46683e-19	Inf	11.5034	0.003	p_Chloroflexi;c_SAR202;c_SAR202_unclassified
Otu0013300	0.00201954	0.00110567	0.00368878	1.08221e-11	9.46683e-19	Inf	8.82252	0.003	p_Actinobacteria;c_Acidimicrobiia;o_Acidimicrobiales;f_wb1_P06;f_wb1_P06_unclassified
Otu0006963	0.00201954	0.0013031	0.00312989	1.08221e-11	9.46683e-19	Inf	11.5034	0.001	p_Actinobacteria;c_Acidimicrobiia;o_Acidimicrobiales;f_TK06;f_TK06_unclassified
Otu0007703	0.00201954	0.0013031	0.00312989	1.08221e-11	9.46683e-19	Inf	11.5034	0.002	p_Proteobacteria;p_Proteobacteria_unclassified
Otu0008347	0.00201954	0.0013031	0.00312989	1.08221e-11	9.46683e-19	Inf	11.5034	0.002	p_Proteobacteria;c_Alphaproteobacteria;c_Alphaproteobacteria_unclassified
Otu0014442	0.00201954	0.0013031	0.00312989	1.08221e-11	9.46683e-19	Inf	11.5034	0.001	p_Chloroflexi;c_SAR202;c_SAR202_unclassified
Otu0008218	0.00224394	0.00107851	0.00466871	0.000250793	3.15586e-05	0.00199303	6.10797	0.023	p_Proteobacteria;p_Proteobacteria_unclassified
Otu0007297	0.00269273	0.00118222	0.00613319	0.000752379	0.000158439	0.00357282	4.11285	0.043	k_Bacteria_unclassified
Otu0002325	0.00179515	0.000966476	0.00333435	3.98124e-12	9.46683e-19	Inf	7.44055	0.017	p_Chloroflexi;c_SAR202;c_SAR202_unclassified
Otu0003477	0.00179515	0.000914086	0.00352545	3.98124e-12	9.46683e-19	Inf	7.21238	0.015	p_Chloroflexi;c_TK17;o_TK18;o_TK18_unclassified
Otu0003796	0.00179515	0.000914086	0.00352545	3.98124e-12	9.46683e-19	Inf	7.21238	0.018	p_Actinobacteria;c_Acidimicrobiia;o_Acidimicrobiales;f_wb1_P06;f_wb1_P06_unclassified
Otu0004818	0.00179515	0.000914086	0.00352545	3.98124e-12	9.46683e-19	Inf	7.21238	0.016	p_Proteobacteria;c_Deltaproteobacteria;o_[Entotheonellales];f_[Entotheonellaceae];f_[Entotheonellaceae]_unclassified
Otu0004942	0.00179515	0.000914086	0.00352545	3.98124e-12	9.46683e-19	Inf	7.21238	0.012	k_Bacteria_unclassified
Otu0005917	0.00179515	0.000699503	0.00460694	3.98124e-12	9.46683e-19	Inf	5.4659	0.021	k_Bacteria_unclassified
Otu0005950	0.00179515	0.000868229	0.00371165	3.98124e-12	9.46683e-19	Inf	5.75942	0.024	p_Chloroflexi;c_Anaerolineae;o_Caldilineales;f_Caldilineaceae;f_Caldilineaceae_unclassified
Otu0005972	0.00179515	0.000966476	0.00333435	3.98124e-12	9.46683e-19	Inf	7.44055	0.02	p_Chloroflexi;c_Anaerolineae;o_Caldilineales;f_Caldilineaceae;f_Caldilineaceae_unclassified
Otu0008579	0.00179515	0.000827493	0.00389437	3.98124e-12	9.46683e-19	Inf	5.6505	0.032	p_Gemmatimonadetes;c_Gemm-2;c_Gemm-2_unclassified
Otu0008632	0.00179515	0.000827493	0.00389437	3.98124e-12	9.46683e-19	Inf	5.6505	0.038	k_Bacteria_unclassified
Otu0009243	0.00179515	0.000914086	0.00352545	3.98124e-12	9.46683e-19	Inf	7.21238	0.01	k_Bacteria_unclassified
Otu0010347	0.00179515	0.000966476	0.00333435	3.98124e-12	9.46683e-19	Inf	7.44055	0.011	p_Chloroflexi;c_TK17;o_TK18;o_TK18_unclassified
Otu0012128	0.00179515	0.000914086	0.00352545	3.98124e-12	9.46683e-19	Inf	7.21238	0.015	p_Proteobacteria;c_Gammaproteobacteria;c_Gammaproteobacteria_unclassified
Otu0013959	0.00179515	0.000914086	0.00352545	3.98124e-12	9.46683e-19	Inf	7.21238	0.017	p_Proteobacteria;c_Gammaproteobacteria;o_HTCC2188;f_HTCC2089;f_HTCC2089_unclassified
Otu0002838	0.00179515	0.000827493	0.00389437	3.98124e-12	9.46683e-19	Inf	6.95589	0.012	p_Proteobacteria;c_Deltaproteobacteria;c_Deltaproteobacteria_unclassified
Otu0003565	0.00179515	0.000790889	0.00407461	3.98124e-12	9.46683e-19	Inf	5.61284	0.03	k_Bacteria_unclassified
Otu0003651	0.00179515	0.00119292	0.00270141	3.98124e-12	9.46683e-19	Inf	10.2252	0.002	p_Proteobacteria;c_Gammaproteobacteria;c_Gammaproteobacteria_unclassified
Otu0004073	0.00179515	0.000790889	0.00407461	3.98124e-12	9.46683e-19	Inf	5.61284	0.035	p_Proteobacteria;c_Deltaproteobacteria;o_Bdellovibrionales;f_Bdellovibrionaceae;g_Bdellovibrio;g_Bdellovibrio_unclassified
Otu0005704	0.00179515	0.00119292	0.00270141	3.98124e-12	9.46683e-19	Inf	10.2252	0.002	p_Acidobacteria;c_PAUC37f;c_PAUC37f_unclassified
Otu0005922	0.00179515	0.00119292	0.00270141	3.98124e-12	9.46683e-19	Inf	10.2252	0.003	p_Proteobacteria;c_Gammaproteobacteria;c_Gammaproteobacteria_unclassified
Otu0006119	0.00179515	0.00119292	0.00270141	3.98124e-12	9.46683e-19	Inf	10.2252	0.001	k_Bacteria_unclassified
Otu0006705	0.00179515	0.00119292	0.00270141	3.98124e-12	9.46683e-19	Inf	10.2252	0.004	p_Proteobacteria;c_Gammaproteobacteria;c_Gammaproteobacteria_unclassified
Otu0007477	0.00179515	0.000827493	0.00389437	3.98124e-12	9.46683e-19	Inf	6.95589	0.014	p_Proteobacteria;p_Proteobacteria_unclassified
Otu0009635	0.00179515	0.00119292	0.00270141	3.98124e-12	9.46683e-19	Inf	10.2252	0.002	p_Proteobacteria;c_Alphaproteobacteria;c_Alphaproteobacteria_unclassified
Otu0010276	0.00179515	0.00119292	0.00270141	3.98124e-12	9.46683e-19	Inf	10.2252	0.003	p_Chloroflexi;c_SAR202;c_SAR202_unclassified
Otu0011451	0.00179515	0.00119292	0.00270141	3.98124e-12	9.46683e-19	Inf	10.2252	0.002	p_Proteobacteria;p_Proteobacteria_unclassified
Otu0012216	0.00179515	0.000827493	0.00389437	3.98124e-12	9.46683e-19	Inf	6.95589	0.01	p_Chloroflexi;c_TK17;o_mle1-48;o_mle1-48_unclassified
Otu0012521	0.00179515	0.000790889	0.00407461	3.98124e-12	9.46683e-19	Inf	5.61284	0.035	p_Chloroflexi;c_SAR202;c_SAR202_unclassified
Otu0023860	0.00179515	0.000790889	0.00407461	3.98124e-12	9.46683e-19	Inf	5.61284	0.029	p_Proteobacteria;c_Gammaproteobacteria;c_Gammaproteobacteria_unclassified
Otu0005391	0.00179515	0.000966476	0.00333435	1.08221e-11	9.46683e-19	Inf	8.57774	0.004	p_Acidobacteria;c_Sva0725;o_Sva0725;o_Sva0725_unclassified
Otu0005837	0.00179515	0.000966476	0.00333435	1.08221e-11	9.46683e-19	Inf	8.57774	0.005	p_Nitrospirae;c_Nitrospira;o_Nitrospirales;f_Nitrospiraceae;f_Nitrospiraceae_unclassified
Otu0006493	0.00179515	0.000966476	0.00333435	1.08221e-11	9.46683e-19	Inf	8.57774	0.005	p_Gemmatimonadetes;c_Gemm-2;c_Gemm-2_unclassified
Otu0008276	0.00179515	0.000966476	0.00333435	1.08221e-11	9.46683e-19	Inf	8.57774	0.01	p_Gemmatimonadetes;c_Gemm-2;c_Gemm-2_unclassified
Otu0008736	0.00179515	0.000966476	0.00333435	1.08221e-11	9.46683e-19	Inf	8.57774	0.008	p_Proteobacteria;c_Gammaproteobacteria;c_Gammaproteobacteria_unclassified
Otu0009846	0.00179515	0.000966476	0.00333435	1.08221e-11	9.46683e-19	Inf	8.57774	0.007	p_Proteobacteria;c_Gammaproteobacteria;c_Gammaproteobacteria_unclassified
Otu0004552	0.00179515	0.00110083	0.0029274	1.08221e-11	9.46683e-19	Inf	10.2095	0.004	p_Proteobacteria;c_Gammaproteobacteria;c_Gammaproteobacteria_unclassified
Otu0005029	0.00179515	0.00110083	0.0029274	1.08221e-11	9.46683e-19	Inf	10.2095	0.005	p_Chloroflexi;c_SAR202;c_SAR202_unclassified
Otu0005097	0.00179515	0.00110083	0.0029274	1.08221e-11	9.46683e-19	Inf	10.2095	0.003	p_PAUC34f;p_PAUC34f_unclassified
Otu0005127	0.00179515	0.00110083	0.0029274	1.08221e-11	9.46683e-19	Inf	10.2095	0.003	p_Proteobacteria;p_Proteobacteria_unclassified
Otu0005685	0.00179515	0.00102755	0.00313618	1.08221e-11	9.46683e-19	Inf	9.02811	0.006	p_Proteobacteria;c_Gammaproteobacteria;c_Gammaproteobacteria_unclassified
Otu0005964	0.00179515	0.00102755	0.00313618	1.08221e-11	9.46683e-19	Inf	9.02811	0.003	p_Chloroflexi;c_Anaerolineae;o_Caldilineales;f_Caldilineaceae;f_Caldilineaceae_unclassified
Otu0006028	0.00179515	0.00102755	0.00313618	1.08221e-11	9.46683e-19	Inf	9.02811	0.006	k_Bacteria_unclassified
Otu0006292	0.00179515	0.00110083	0.0029274	1.08221e-11	9.46683e-19	Inf	10.2095	0.003	p_AncK6;p_AncK6_unclassified
Otu0006316	0.00179515	0.00110083	0.0029274	1.08221e-11	9.46683e-19	Inf	10.2095	0.004	p_Actinobacteria;c_Acidimicrobiia;o_Acidimicrobiales;f_wb1_P06;f_wb1_P06_unclassified
Otu0006423	0.00179515	0.00110083	0.0029274	1.08221e-11	9.46683e-19	Inf	10.2095	0.002	k_Bacteria_unclassified
Otu0006702	0.00179515	0.00110083	0.0029274	1.08221e-11	9.46683e-19	Inf	10.2095	0.006	p_AncK6;p_AncK6_unclassified
Otu0006777	0.00179515	0.00102755	0.00313618	1.08221e-11	9.46683e-19	Inf	9.02811	0.006	p_Acidobacteria;c_Sva0725;o_Sva0725;o_Sva0725_unclassified
Otu0007013	0.00179515	0.00110083	0.0029274	1.08221e-11	9.46683e-19	Inf	10.2095	0.007	p_Proteobacteria;c_Gammaproteobacteria;c_Gammaproteobacteria_unclassified
Otu0007261	0.00179515	0.00110083	0.0029274	1.08221e-11	9.46683e-19	Inf	10.2095	0.003	k_Bacteria_unclassified
Otu0007369	0.00179515	0.00102755	0.00313618	1.08221e-11	9.46683e-19	Inf	9.02811	0.005	p_Gemmatimonadetes;c_Gemm-2;c_Gemm-2_unclassified
Otu0007892	0.00179515	0.00110083	0.0029274	1.08221e-11	9.46683e-19	Inf	10.2095	0.007	p_Proteobacteria;c_Alphaproteobacteria;o_Rhodospirillales;f_Rhodospirillaceae;f_Rhodospirillaceae_unclassified
Otu0007944	0.00179515	0.00110083	0.0029274	1.08221e-11	9.46683e-19	Inf	10.2095	0.006	p_Chloroflexi;c_TK17;o_TK18;o_TK18_unclassified
Otu0008306	0.00179515	0.00102755	0.00313618	1.08221e-11	9.46683e-19	Inf	9.02811	0.006	p_AncK6;p_AncK6_unclassified
Otu0008490	0.00179515	0.00110083	0.0029274	1.08221e-11	9.46683e-19	Inf	10.2095	0.002	p_Chloroflexi;c_SAR202;c_SAR202_unclassified
Otu0008569	0.00179515	0.00110083	0.0029274	1.08221e-11	9.46683e-19	Inf	10.2095	0.002	p_SBR1093;c_EC214;c_EC214_unclassified
Otu0008831	0.00179515	0.00110083	0.0029274	1.08221e-11	9.46683e-19	Inf	10.2095	0.006	p_Chloroflexi;c_SAR202;c_SAR202_unclassified
Otu0009260	0.00179515	0.00110083	0.0029274	1.08221e-11	9.46683e-19	Inf	10.2095	0.004	p_Chloroflexi;c_SAR202;c_SAR202_unclassified
Otu0009561	0.00179515	0.00110083	0.0029274	1.08221e-11	9.46683e-19	Inf	10.2095	0.003	p_Chloroflexi;c_TK17;o_TK18;o_TK18_unclassified
Otu0009832	0.00179515	0.00110083	0.0029274	1.08221e-11	9.46683e-19	Inf	10.2095	0.004	p_Proteobacteria;c_Gammaproteobacteria;c_Gammaproteobacteria_unclassified
Otu0010119	0.00179515	0.00110083	0.0029274	1.08221e-11	9.46683e-19	Inf	10.2095	0.004	p_Proteobacteria;c_Alphaproteobacteria;c_Alphaproteobacteria_unclassified
Otu0012890	0.00179515	0.00110083	0.0029274	1.08221e-11	9.46683e-19	Inf	10.2095	0.002	p_Chloroflexi;c_SAR202;c_SAR202_unclassified
Otu0016629	0.00179515	0.00102755	0.00313618	1.08221e-11	9.46683e-19	Inf	9.02811	0.007	p_Proteobacteria;c_Gammaproteobacteria;c_Gammaproteobacteria_unclassified
Otu0008842	0.00201954	0.000822041	0.00496151	0.000250793	2.8408e-05	0.00221406	4.54082	0.048	p_Chloroflexi;c_SAR202;c_SAR202_unclassified
Otu0003398	0.00157076	0.000731013	0.00337515	3.98124e-12	9.46683e-19	Inf	5.66008	0.026	p_Acidobacteria;p_Acidobacteria_unclassified
Otu0003920	0.00157076	0.000779546	0.00316502	3.98124e-12	9.46683e-19	Inf	7.03711	0.012	p_Acidobacteria;c_Sva0725;o_Sva0725;o_Sva0725_unclassified
Otu0003978	0.00157076	0.000731013	0.00337515	3.98124e-12	9.46683e-19	Inf	5.66008	0.031	p_Proteobacteria;c_Gammaproteobacteria;c_Gammaproteobacteria_unclassified
Otu0004432	0.00157076	0.000779546	0.00316502	3.98124e-12	9.46683e-19	Inf	7.03711	0.019	p_Gemmatimonadetes;c_Gemm-2;c_Gemm-2_unclassified
Otu0004603	0.00157076	0.000779546	0.00316502	3.98124e-12	9.46683e-19	Inf	7.03711	0.014	p_Proteobacteria;c_Deltaproteobacteria;o_Bdellovibrionales;f_Bdellovibrionaceae;g_Bdellovibrio;g_Bdellovibrio_unclassified
Otu0005090	0.00157076	0.000779546	0.00316502	3.98124e-12	9.46683e-19	Inf	7.03711	0.015	p_Actinobacteria;c_Acidimicrobiia;o_Acidimicrobiales;f_wb1_P06;f_wb1_P06_unclassified
Otu0005327	0.00157076	0.000731013	0.00337515	3.98124e-12	9.46683e-19	Inf	5.66008	0.028	p_Proteobacteria;p_Proteobacteria_unclassified
Otu0005337	0.00157076	0.000779546	0.00316502	3.98124e-12	9.46683e-19	Inf	5.80095	0.026	p_Proteobacteria;c_Gammaproteobacteria;c_Gammaproteobacteria_unclassified
Otu0005432	0.00157076	0.000731013	0.00337515	3.98124e-12	9.46683e-19	Inf	5.66008	0.024	k_Bacteria_unclassified
Otu0005582	0.00157076	0.000779546	0.00316502	3.98124e-12	9.46683e-19	Inf	5.80095	0.022	k_Bacteria_unclassified
Otu0005759	0.00157076	0.000731013	0.00337515	3.98124e-12	9.46683e-19	Inf	5.66008	0.024	k_Bacteria_unclassified
Otu0005775	0.00157076	0.000651875	0.00378489	3.98124e-12	9.46683e-19	Inf	5.49414	0.022	p_Cyanobacteria;c_Synechococcophycideae;c_Synechococcophycideae_unclassified
Otu0006164	0.00157076	0.000651875	0.00378489	3.98124e-12	9.46683e-19	Inf	5.49414	0.026	k_Bacteria_unclassified
Otu0006533	0.00157076	0.000731013	0.00337515	3.98124e-12	9.46683e-19	Inf	5.66008	0.026	p_Proteobacteria;p_Proteobacteria_unclassified
Otu0006654	0.00157076	0.000779546	0.00316502	3.98124e-12	9.46683e-19	Inf	7.03711	0.016	p_Proteobacteria;c_Gammaproteobacteria;c_Gammaproteobacteria_unclassified
Otu0006796	0.00157076	0.000731013	0.00337515	3.98124e-12	9.46683e-19	Inf	5.66008	0.031	k_Bacteria_unclassified
Otu0006815	0.00157076	0.00099524	0.00247908	3.98124e-12	9.46683e-19	Inf	8.94709	0.004	k_Bacteria_unclassified
Otu0006984	0.00157076	0.000731013	0.00337515	3.98124e-12	9.46683e-19	Inf	5.66008	0.023	p_Chloroflexi;c_Anaerolineae;o_SBR1031;f_A4b;f_A4b_unclassified
Otu0007217	0.00157076	0.00099524	0.00247908	3.98124e-12	9.46683e-19	Inf	8.94709	0.004	p_Acidobacteria;c_Acidobacteria-6;o_iii1-15;o_iii1-15_unclassified
Otu0007543	0.00157076	0.000779546	0.00316502	3.98124e-12	9.46683e-19	Inf	5.80095	0.028	p_Proteobacteria;p_Proteobacteria_unclassified
Otu0008237	0.00157076	0.00099524	0.00247908	3.98124e-12	9.46683e-19	Inf	8.94709	0.004	k_Bacteria_unclassified
Otu0008379	0.00157076	0.000779546	0.00316502	3.98124e-12	9.46683e-19	Inf	7.03711	0.006	p_Acidobacteria;c_Sva0725;o_Sva0725;o_Sva0725_unclassified
Otu0009346	0.00157076	0.000731013	0.00337515	3.98124e-12	9.46683e-19	Inf	5.66008	0.032	p_Chloroflexi;c_SAR202;c_SAR202_unclassified
Otu0009551	0.00157076	0.000779546	0.00316502	3.98124e-12	9.46683e-19	Inf	7.03711	0.012	p_SBR1093;c_EC214;c_EC214_unclassified
Otu0009658	0.00157076	0.000779546	0.00316502	3.98124e-12	9.46683e-19	Inf	7.03711	0.015	p_Proteobacteria;c_Gammaproteobacteria;o_HTCC2188;f_HTCC2089;f_HTCC2089_unclassified
Otu0010054	0.00157076	0.00099524	0.00247908	3.98124e-12	9.46683e-19	Inf	8.94709	0.003	p_PAUC34f;p_PAUC34f_unclassified
Otu0010774	0.00157076	0.000731013	0.00337515	3.98124e-12	9.46683e-19	Inf	5.66008	0.033	p_Proteobacteria;c_Deltaproteobacteria;o_Sva0853;f_S25_1238;f_S25_1238_unclassified
Otu0010957	0.00157076	0.000651875	0.00378489	3.98124e-12	9.46683e-19	Inf	5.49414	0.034	p_Chloroflexi;c_SAR202;c_SAR202_unclassified
Otu0011632	0.00157076	0.00099524	0.00247908	3.98124e-12	9.46683e-19	Inf	8.94709	0.006	p_Actinobacteria;c_Acidimicrobiia;o_Acidimicrobiales;f_wb1_P06;f_wb1_P06_unclassified
Otu0013164	0.00157076	0.000731013	0.00337515	3.98124e-12	9.46683e-19	Inf	5.66008	0.029	k_Bacteria_unclassified
Otu0015729	0.00157076	0.000779546	0.00316502	3.98124e-12	9.46683e-19	Inf	7.03711	0.007	p_Cyanobacteria;c_Synechococcophycideae;o_Synechococcales;f_Synechococcaceae;f_Synechococcaceae_unclassified
Otu0016462	0.00157076	0.000779546	0.00316502	3.98124e-12	9.46683e-19	Inf	7.03711	0.008	p_Proteobacteria;c_Deltaproteobacteria;o_[Entotheonellales];f_[Entotheonellaceae];f_[Entotheonellaceae]_unclassified
Otu0018744	0.00157076	0.000731013	0.00337515	3.98124e-12	9.46683e-19	Inf	5.66008	0.028	p_Proteobacteria;c_Gammaproteobacteria;c_Gammaproteobacteria_unclassified
Otu0023804	0.00157076	0.000731013	0.00337515	3.98124e-12	9.46683e-19	Inf	5.66008	0.022	p_Gemmatimonadetes;c_Gemm-2;c_Gemm-2_unclassified
Otu0002022	0.00157076	0.000731013	0.00337515	3.98124e-12	9.46683e-19	Inf	5.66008	0.025	p_Proteobacteria;c_Gammaproteobacteria;c_Gammaproteobacteria_unclassified
Otu0006269	0.00157076	0.00099524	0.00247908	3.98124e-12	9.46683e-19	Inf	8.94709	0.001	p_Acidobacteria;c_Sva0725;o_Sva0725;o_Sva0725_unclassified
Otu0006433	0.00157076	0.00099524	0.00247908	3.98124e-12	9.46683e-19	Inf	8.94709	0.004	p_Actinobacteria;c_Acidimicrobiia;o_Acidimicrobiales;o_Acidimicrobiales_unclassified
Otu0007157	0.00157076	0.00099524	0.00247908	3.98124e-12	9.46683e-19	Inf	8.94709	0.007	k_Bacteria_unclassified
Otu0007347	0.00157076	0.00099524	0.00247908	3.98124e-12	9.46683e-19	Inf	8.94709	0.006	p_AncK6;p_AncK6_unclassified
Otu0007455	0.00157076	0.00099524	0.00247908	3.98124e-12	9.46683e-19	Inf	8.94709	0.003	p_Proteobacteria;c_Gammaproteobacteria;c_Gammaproteobacteria_unclassified
Otu0007838	0.00157076	0.00099524	0.00247908	3.98124e-12	9.46683e-19	Inf	8.94709	0.005	p_SBR1093;c_EC214;c_EC214_unclassified
Otu0009694	0.00157076	0.00099524	0.00247908	3.98124e-12	9.46683e-19	Inf	8.94709	0.004	p_Chloroflexi;c_SAR202;c_SAR202_unclassified
Otu0009878	0.00157076	0.00099524	0.00247908	3.98124e-12	9.46683e-19	Inf	8.94709	0.005	k_Bacteria_unclassified
Otu0010205	0.00157076	0.000731013	0.00337515	3.98124e-12	9.46683e-19	Inf	5.66008	0.018	p_Gemmatimonadetes;c_Gemm-2;c_Gemm-2_unclassified
Otu0010285	0.00157076	0.00099524	0.00247908	3.98124e-12	9.46683e-19	Inf	8.94709	0.002	p_Gemmatimonadetes;c_Gemm-2;c_Gemm-2_unclassified
Otu0010846	0.00157076	0.00099524	0.00247908	3.98124e-12	9.46683e-19	Inf	8.94709	0.006	p_Chloroflexi;c_SAR202;c_SAR202_unclassified
Otu0011225	0.00157076	0.00099524	0.00247908	3.98124e-12	9.46683e-19	Inf	8.94709	0.004	p_Proteobacteria;c_Gammaproteobacteria;c_Gammaproteobacteria_unclassified
Otu0014211	0.00157076	0.000731013	0.00337515	3.98124e-12	9.46683e-19	Inf	5.66008	0.019	p_Gemmatimonadetes;c_Gemm-2;c_Gemm-2_unclassified
Otu0016258	0.00157076	0.000731013	0.00337515	3.98124e-12	9.46683e-19	Inf	5.66008	0.03	p_Chloroflexi;c_SAR202;c_SAR202_unclassified
Otu0005589	0.00157076	0.000906299	0.00272237	1.08221e-11	9.46683e-19	Inf	8.79357	0.006	p_Actinobacteria;c_Acidimicrobiia;o_Acidimicrobiales;o_Acidimicrobiales_unclassified
Otu0007221	0.00157076	0.000906299	0.00272237	1.08221e-11	9.46683e-19	Inf	8.79357	0.003	p_Proteobacteria;p_Proteobacteria_unclassified
Otu0007353	0.00157076	0.000906299	0.00272237	1.08221e-11	9.46683e-19	Inf	8.79357	0.003	p_Chloroflexi;c_SAR202;c_SAR202_unclassified
Otu0007778	0.00157076	0.000906299	0.00272237	1.08221e-11	9.46683e-19	Inf	8.79357	0.005	p_Proteobacteria;c_Alphaproteobacteria;o_Rhodobacterales;f_Rhodobacteraceae;f_Rhodobacteraceae_unclassified
Otu0008041	0.00157076	0.000906299	0.00272237	1.08221e-11	9.46683e-19	Inf	8.79357	0.007	p_Proteobacteria;c_Gammaproteobacteria;c_Gammaproteobacteria_unclassified
Otu0008089	0.00157076	0.000906299	0.00272237	1.08221e-11	9.46683e-19	Inf	8.79357	0.004	k_Bacteria_unclassified
Otu0008107	0.00157076	0.000906299	0.00272237	1.08221e-11	9.46683e-19	Inf	8.79357	0.008	p_Acidobacteria;c_Acidobacteria-6;o_BPC015;o_BPC015_unclassified
Otu0008688	0.00157076	0.000906299	0.00272237	1.08221e-11	9.46683e-19	Inf	8.79357	0.007	p_Chloroflexi;c_SAR202;c_SAR202_unclassified
Otu0009949	0.00157076	0.000906299	0.00272237	1.08221e-11	9.46683e-19	Inf	8.79357	0.005	p_Acidobacteria;c_Acidobacteria-6;o_BPC015;o_BPC015_unclassified
Otu0010266	0.00157076	0.000906299	0.00272237	1.08221e-11	9.46683e-19	Inf	8.79357	0.009	p_Chloroflexi;c_SAR202;c_SAR202_unclassified
Otu0011181	0.00157076	0.000906299	0.00272237	1.08221e-11	9.46683e-19	Inf	8.79357	0.003	p_Cyanobacteria;c_Synechococcophycideae;c_Synechococcophycideae_unclassified
Otu0013646	0.00157076	0.000836745	0.00294866	1.08221e-11	9.46683e-19	Inf	7.33134	0.012	p_Proteobacteria;p_Proteobacteria_unclassified
Otu0014448	0.00157076	0.000906299	0.00272237	1.08221e-11	9.46683e-19	Inf	8.79357	0.004	p_Proteobacteria;c_Gammaproteobacteria;c_Gammaproteobacteria_unclassified
Otu0015590	0.00157076	0.000906299	0.00272237	1.08221e-11	9.46683e-19	Inf	8.79357	0.007	p_Cyanobacteria;c_Synechococcophycideae;o_Synechococcales;o_Synechococcales_unclassified
Otu0016400	0.00157076	0.000836745	0.00294866	1.08221e-11	9.46683e-19	Inf	7.33134	0.009	p_Proteobacteria;c_Gammaproteobacteria;c_Gammaproteobacteria_unclassified
Otu0001820	0.00157076	0.000906299	0.00272237	1.08221e-11	9.46683e-19	Inf	8.79357	0.003	p_Proteobacteria;c_Gammaproteobacteria;c_Gammaproteobacteria_unclassified
Otu0002648	0.00157076	0.000906299	0.00272237	1.08221e-11	9.46683e-19	Inf	8.79357	0.003	p_Acidobacteria;c_Solibacteres;o_Solibacterales;f_PAUC26f;f_PAUC26f_unclassified
Otu0002800	0.00157076	0.000836745	0.00294866	1.08221e-11	9.46683e-19	Inf	7.33134	0.009	p_Chloroflexi;c_SHA-26;c_SHA-26_unclassified
Otu0004261	0.00157076	0.000906299	0.00272237	1.08221e-11	9.46683e-19	Inf	8.79357	0.005	p_Proteobacteria;c_Deltaproteobacteria;c_Deltaproteobacteria_unclassified
Otu0006116	0.00157076	0.000906299	0.00272237	1.08221e-11	9.46683e-19	Inf	8.79357	0.005	p_Chloroflexi;c_Anaerolineae;o_Caldilineales;f_Caldilineaceae;f_Caldilineaceae_unclassified
Otu0006131	0.00157076	0.000906299	0.00272237	1.08221e-11	9.46683e-19	Inf	8.79357	0.004	p_Acidobacteria;c_Sva0725;o_Sva0725;o_Sva0725_unclassified
Otu0006346	0.00157076	0.000906299	0.00272237	1.08221e-11	9.46683e-19	Inf	8.79357	0.005	p_Proteobacteria;c_Gammaproteobacteria;c_Gammaproteobacteria_unclassified
Otu0006434	0.00157076	0.000906299	0.00272237	1.08221e-11	9.46683e-19	Inf	8.79357	0.005	p_Proteobacteria;p_Proteobacteria_unclassified
Otu0006822	0.00157076	0.000906299	0.00272237	1.08221e-11	9.46683e-19	Inf	8.79357	0.006	p_Proteobacteria;c_Gammaproteobacteria;c_Gammaproteobacteria_unclassified
Otu0007653	0.00157076	0.000906299	0.00272237	1.08221e-11	9.46683e-19	Inf	8.79357	0.002	p_SBR1093;c_EC214;c_EC214_unclassified
Otu0008445	0.00157076	0.000906299	0.00272237	1.08221e-11	9.46683e-19	Inf	8.79357	0.006	k_Bacteria_unclassified
Otu0008464	0.00157076	0.000906299	0.00272237	1.08221e-11	9.46683e-19	Inf	8.79357	0.005	p_Proteobacteria;c_Gammaproteobacteria;o_HTCC2188;f_HTCC2089;f_HTCC2089_unclassified
Otu0009343	0.00157076	0.000836745	0.00294866	1.08221e-11	9.46683e-19	Inf	7.33134	0.016	p_Chloroflexi;c_SAR202;c_SAR202_unclassified
Otu0010150	0.00157076	0.000906299	0.00272237	1.08221e-11	9.46683e-19	Inf	8.79357	0.007	p_Proteobacteria;p_Proteobacteria_unclassified
Otu0013542	0.00157076	0.000906299	0.00272237	1.08221e-11	9.46683e-19	Inf	8.79357	0.004	p_Chloroflexi;c_SAR202;c_SAR202_unclassified
Otu0015840	0.00157076	0.000906299	0.00272237	1.08221e-11	9.46683e-19	Inf	8.79357	0.006	p_Proteobacteria;c_Alphaproteobacteria;c_Alphaproteobacteria_unclassified
Otu0017811	0.00157076	0.000906299	0.00272237	1.08221e-11	9.46683e-19	Inf	8.79357	0.004	p_PAUC34f;p_PAUC34f_unclassified
Otu0007661	0.00179515	0.000840653	0.00383341	0.000250793	3.20514e-05	0.00196239	4.81806	0.049	p_Chloroflexi;c_SAR202;c_SAR202_unclassified
Otu0007118	0.00179515	0.000896037	0.00359647	0.000250793	3.52431e-05	0.00178467	5.44691	0.02	p_Proteobacteria;c_Gammaproteobacteria;c_Gammaproteobacteria_unclassified
Otu0001715	0.00201954	0.000950569	0.00429065	0.000501586	0.000101602	0.00247622	4.0736	0.046	p_AncK6;p_AncK6_unclassified
Otu0004143	0.00134636	0.00060201	0.00301107	3.98124e-12	9.46683e-19	Inf	5.54087	0.04	p_Proteobacteria;c_Gammaproteobacteria;o_Oceanospirillales;o_Oceanospirillales_unclassified
Otu0005786	0.00134636	0.000654788	0.00276837	3.98124e-12	9.46683e-19	Inf	5.72166	0.026	p_Proteobacteria;c_Gammaproteobacteria;c_Gammaproteobacteria_unclassified
Otu0006014	0.00134636	0.00060201	0.00301107	3.98124e-12	9.46683e-19	Inf	5.54087	0.031	p_Proteobacteria;c_Alphaproteobacteria;c_Alphaproteobacteria_unclassified
Otu0006229	0.00134636	0.000557921	0.00324902	3.98124e-12	9.46683e-19	Inf	4.16427	0.046	k_Bacteria_unclassified
Otu0006242	0.00134636	0.00060201	0.00301107	3.98124e-12	9.46683e-19	Inf	5.54087	0.023	p_Chloroflexi;c_Anaerolineae;o_Caldilineales;f_Caldilineaceae;f_Caldilineaceae_unclassified
Otu0006312	0.00134636	0.00060201	0.00301107	3.98124e-12	9.46683e-19	Inf	5.54087	0.03	p_Actinobacteria;c_Acidimicrobiia;o_Acidimicrobiales;o_Acidimicrobiales_unclassified
Otu0006392	0.00134636	0.00060201	0.00301107	3.98124e-12	9.46683e-19	Inf	5.54087	0.024	k_Bacteria_unclassified
Otu0006477	0.00134636	0.00060201	0.00301107	3.98124e-12	9.46683e-19	Inf	5.54087	0.021	p_Acidobacteria;c_PAUC37f;c_PAUC37f_unclassified
Otu0006486	0.00134636	0.000806049	0.00224886	3.98124e-12	9.46683e-19	Inf	7.66893	0.003	p_Actinobacteria;c_Acidimicrobiia;o_Acidimicrobiales;f_wb1_P06;f_wb1_P06_unclassified
Otu0006833	0.00134636	0.00060201	0.00301107	3.98124e-12	9.46683e-19	Inf	5.54087	0.034	p_Proteobacteria;c_Gammaproteobacteria;c_Gammaproteobacteria_unclassified
Otu0006898	0.00134636	0.000806049	0.00224886	3.98124e-12	9.46683e-19	Inf	7.66893	0.006	p_Proteobacteria;c_Gammaproteobacteria;c_Gammaproteobacteria_unclassified
Otu0006958	0.00134636	0.000806049	0.00224886	3.98124e-12	9.46683e-19	Inf	7.66893	0.009	p_Proteobacteria;p_Proteobacteria_unclassified
Otu0006960	0.00134636	0.00060201	0.00301107	3.98124e-12	9.46683e-19	Inf	5.54087	0.023	p_Actinobacteria;c_Acidimicrobiia;o_Acidimicrobiales;f_wb1_P06;f_wb1_P06_unclassified
Otu0006975	0.00134636	0.000806049	0.00224886	3.98124e-12	9.46683e-19	Inf	7.66893	0.007	p_Acidobacteria;c_Sva0725;o_Sva0725;o_Sva0725_unclassified
Otu0007009	0.00134636	0.000806049	0.00224886	3.98124e-12	9.46683e-19	Inf	7.66893	0.005	p_PAUC34f;p_PAUC34f_unclassified
Otu0007065	0.00134636	0.000806049	0.00224886	3.98124e-12	9.46683e-19	Inf	7.66893	0.008	p_Acidobacteria;c_Acidobacteria-6;o_iii1-15;o_iii1-15_unclassified
Otu0007123	0.00134636	0.000806049	0.00224886	3.98124e-12	9.46683e-19	Inf	7.66893	0.002	p_Proteobacteria;c_Gammaproteobacteria;c_Gammaproteobacteria_unclassified
Otu0007219	0.00134636	0.000806049	0.00224886	3.98124e-12	9.46683e-19	Inf	7.66893	0.008	p_Proteobacteria;p_Proteobacteria_unclassified
Otu0007262	0.00134636	0.000806049	0.00224886	3.98124e-12	9.46683e-19	Inf	7.66893	0.007	p_PAUC34f;p_PAUC34f_unclassified
Otu0007454	0.00134636	0.000806049	0.00224886	3.98124e-12	9.46683e-19	Inf	7.66893	0.005	p_Proteobacteria;c_Alphaproteobacteria;o_Rhodospirillales;f_Rhodospirillaceae;f_Rhodospirillaceae_unclassified
Otu0007607	0.00134636	0.000806049	0.00224886	3.98124e-12	9.46683e-19	Inf	7.66893	0.006	p_Proteobacteria;c_Gammaproteobacteria;c_Gammaproteobacteria_unclassified
Otu0007649	0.00134636	0.000806049	0.00224886	3.98124e-12	9.46683e-19	Inf	7.66893	0.007	p_Proteobacteria;p_Proteobacteria_unclassified
Otu0007650	0.00134636	0.00060201	0.00301107	3.98124e-12	9.46683e-19	Inf	5.54087	0.042	p_Proteobacteria;c_Alphaproteobacteria;c_Alphaproteobacteria_unclassified
Otu0007784	0.00134636	0.000806049	0.00224886	3.98124e-12	9.46683e-19	Inf	7.66893	0.004	k_Bacteria_unclassified
Otu0007912	0.00134636	0.000806049	0.00224886	3.98124e-12	9.46683e-19	Inf	7.66893	0.008	p_SBR1093;c_EC214;c_EC214_unclassified
Otu0008506	0.00134636	0.000806049	0.00224886	3.98124e-12	9.46683e-19	Inf	7.66893	0.007	p_Proteobacteria;c_Deltaproteobacteria;o_Syntrophobacterales;f_Syntrophobacteraceae;f_Syntrophobacteraceae_unclassified
Otu0008827	0.00134636	0.000806049	0.00224886	3.98124e-12	9.46683e-19	Inf	7.66893	0.003	p_Proteobacteria;p_Proteobacteria_unclassified
Otu0008961	0.00134636	0.00060201	0.00301107	3.98124e-12	9.46683e-19	Inf	5.54087	0.024	p_Crenarchaeota;c_Thaumarchaeota;o_Cenarchaeales;f_Cenarchaeaceae;g_Nitrosopumilus;g_Nitrosopumilus_unclassified
Otu0008980	0.00134636	0.00060201	0.00301107	3.98124e-12	9.46683e-19	Inf	5.54087	0.032	p_Cyanobacteria;c_Synechococcophycideae;o_Synechococcales;f_Synechococcaceae;g_Synechococcus;g_Synechococcus_unclassified
Otu0009032	0.00134636	0.000806049	0.00224886	3.98124e-12	9.46683e-19	Inf	7.66893	0.008	p_Proteobacteria;c_Deltaproteobacteria;o_Syntrophobacterales;f_Syntrophobacteraceae;f_Syntrophobacteraceae_unclassified
Otu0009157	0.00134636	0.000806049	0.00224886	3.98124e-12	9.46683e-19	Inf	7.66893	0.006	p_Proteobacteria;c_Gammaproteobacteria;c_Gammaproteobacteria_unclassified
Otu0009196	0.00134636	0.00060201	0.00301107	3.98124e-12	9.46683e-19	Inf	5.54087	0.029	p_Proteobacteria;c_Deltaproteobacteria;o_Bdellovibrionales;f_Bdellovibrionaceae;g_Bdellovibrio;g_Bdellovibrio_unclassified
Otu0009274	0.00134636	0.000806049	0.00224886	3.98124e-12	9.46683e-19	Inf	7.66893	0.005	p_AncK6;p_AncK6_unclassified
Otu0009392	0.00134636	0.000806049	0.00224886	3.98124e-12	9.46683e-19	Inf	7.66893	0.005	p_Chloroflexi;c_SAR202;c_SAR202_unclassified
Otu0009430	0.00134636	0.000806049	0.00224886	3.98124e-12	9.46683e-19	Inf	7.66893	0.007	p_Proteobacteria;p_Proteobacteria_unclassified
Otu0009586	0.00134636	0.000654788	0.00276837	3.98124e-12	9.46683e-19	Inf	5.72166	0.03	p_Proteobacteria;c_Alphaproteobacteria;c_Alphaproteobacteria_unclassified
Otu0010372	0.00134636	0.000806049	0.00224886	3.98124e-12	9.46683e-19	Inf	7.66893	0.004	k_Bacteria_unclassified
Otu0010442	0.00134636	0.000806049	0.00224886	3.98124e-12	9.46683e-19	Inf	7.66893	0.01	p_Proteobacteria;c_Alphaproteobacteria;c_Alphaproteobacteria_unclassified
Otu0010679	0.00134636	0.000654788	0.00276837	3.98124e-12	9.46683e-19	Inf	5.72166	0.034	p_Chloroflexi;c_Anaerolineae;o_Caldilineales;f_Caldilineaceae;f_Caldilineaceae_unclassified
Otu0010752	0.00134636	0.00060201	0.00301107	3.98124e-12	9.46683e-19	Inf	5.54087	0.036	p_Acidobacteria;c_Acidobacteria-6;o_iii1-15;o_iii1-15_unclassified
Otu0010812	0.00134636	0.000806049	0.00224886	3.98124e-12	9.46683e-19	Inf	7.66893	0.001	p_Proteobacteria;p_Proteobacteria_unclassified
Otu0012833	0.00134636	0.000806049	0.00224886	3.98124e-12	9.46683e-19	Inf	7.66893	0.007	p_Proteobacteria;c_Alphaproteobacteria;o_Rhodospirillales;f_Rhodospirillaceae;f_Rhodospirillaceae_unclassified
Otu0014925	0.00134636	0.000806049	0.00224886	3.98124e-12	9.46683e-19	Inf	7.66893	0.006	p_Proteobacteria;c_Alphaproteobacteria;c_Alphaproteobacteria_unclassified
Otu0016694	0.00134636	0.000806049	0.00224886	3.98124e-12	9.46683e-19	Inf	7.66893	0.012	p_Chloroflexi;c_SAR202;c_SAR202_unclassified
Otu0017535	0.00134636	0.000806049	0.00224886	3.98124e-12	9.46683e-19	Inf	7.66893	0.007	p_Nitrospirae;c_Nitrospira;o_Nitrospirales;f_Nitrospiraceae;f_Nitrospiraceae_unclassified
Otu0020998	0.00134636	0.000806049	0.00224886	3.98124e-12	9.46683e-19	Inf	7.66893	0.004	p_Proteobacteria;c_Alphaproteobacteria;c_Alphaproteobacteria_unclassified
Otu0003977	0.00134636	0.000654788	0.00276837	3.98124e-12	9.46683e-19	Inf	5.72166	0.017	k_Bacteria_unclassified
Otu0007138	0.00134636	0.000654788	0.00276837	3.98124e-12	9.46683e-19	Inf	5.72166	0.027	p_Chloroflexi;c_Anaerolineae;o_Caldilineales;f_Caldilineaceae;f_Caldilineaceae_unclassified
Otu0022326	0.00134636	0.000654788	0.00276837	3.98124e-12	9.46683e-19	Inf	5.72166	0.035	p_Proteobacteria;c_Deltaproteobacteria;o_Bdellovibrionales;f_Bacteriovoracaceae;g_Bacteriovorax;g_Bacteriovorax_unclassified
Otu0023118	0.00134636	0.000654788	0.00276837	3.98124e-12	9.46683e-19	Inf	5.72166	0.03	p_Proteobacteria;c_Gammaproteobacteria;c_Gammaproteobacteria_unclassified
Otu0007427	0.00134636	0.000720206	0.00251691	1.08221e-11	9.46683e-19	Inf	7.22183	0.008	p_PAUC34f;p_PAUC34f_unclassified
Otu0009555	0.00134636	0.000720206	0.00251691	1.08221e-11	9.46683e-19	Inf	7.22183	0.009	p_Cyanobacteria;c_Synechococcophycideae;o_Synechococcales;f_Synechococcaceae;f_Synechococcaceae_unclassified
Otu0000417	0.00134636	0.000720206	0.00251691	1.08221e-11	9.46683e-19	Inf	7.22183	0.01	p_Proteobacteria;c_Gammaproteobacteria;c_Gammaproteobacteria_unclassified
Otu0003599	0.00134636	0.000720206	0.00251691	1.08221e-11	9.46683e-19	Inf	7.22183	0.005	p_Nitrospirae;c_Nitrospira;o_Nitrospirales;f_Nitrospiraceae;f_Nitrospiraceae_unclassified
Otu0003959	0.00134636	0.000720206	0.00251691	1.08221e-11	9.46683e-19	Inf	7.22183	0.007	p_Proteobacteria;c_Gammaproteobacteria;c_Gammaproteobacteria_unclassified
Otu0004414	0.00134636	0.000720206	0.00251691	1.08221e-11	9.46683e-19	Inf	7.22183	0.01	p_Acidobacteria;c_Acidobacteria-6;o_BPC015;o_BPC015_unclassified
Otu0007407	0.00134636	0.000720206	0.00251691	1.08221e-11	9.46683e-19	Inf	7.22183	0.016	p_Proteobacteria;c_Gammaproteobacteria;c_Gammaproteobacteria_unclassified
Otu0007527	0.00134636	0.000720206	0.00251691	1.08221e-11	9.46683e-19	Inf	7.22183	0.015	p_Acidobacteria;c_Solibacteres;o_Solibacterales;f_PAUC26f;f_PAUC26f_unclassified
Otu0007670	0.00134636	0.000720206	0.00251691	1.08221e-11	9.46683e-19	Inf	7.22183	0.01	k_Bacteria_unclassified
Otu0008029	0.00134636	0.000720206	0.00251691	1.08221e-11	9.46683e-19	Inf	7.22183	0.018	p_Chloroflexi;c_SAR202;c_SAR202_unclassified
Otu0008083	0.00134636	0.000720206	0.00251691	1.08221e-11	9.46683e-19	Inf	7.22183	0.013	k_Bacteria_unclassified
Otu0008355	0.00134636	0.000720206	0.00251691	1.08221e-11	9.46683e-19	Inf	7.22183	0.012	p_Proteobacteria;c_Alphaproteobacteria;c_Alphaproteobacteria_unclassified
Otu0008510	0.00134636	0.000720206	0.00251691	1.08221e-11	9.46683e-19	Inf	7.22183	0.009	p_Chloroflexi;c_Anaerolineae;o_Caldilineales;f_Caldilineaceae;f_Caldilineaceae_unclassified
Otu0008837	0.00134636	0.000720206	0.00251691	1.08221e-11	9.46683e-19	Inf	7.22183	0.015	p_Chloroflexi;c_SAR202;c_SAR202_unclassified
Otu0008896	0.00134636	0.000720206	0.00251691	1.08221e-11	9.46683e-19	Inf	7.22183	0.008	p_Acidobacteria;c_Solibacteres;o_Solibacterales;f_PAUC26f;f_PAUC26f_unclassified
Otu0009113	0.00134636	0.000720206	0.00251691	1.08221e-11	9.46683e-19	Inf	7.22183	0.012	p_Gemmatimonadetes;c_Gemm-2;c_Gemm-2_unclassified
Otu0010060	0.00134636	0.000720206	0.00251691	1.08221e-11	9.46683e-19	Inf	7.22183	0.015	p_Proteobacteria;p_Proteobacteria_unclassified
Otu0010172	0.00134636	0.000720206	0.00251691	1.08221e-11	9.46683e-19	Inf	7.22183	0.007	p_Proteobacteria;c_Alphaproteobacteria;c_Alphaproteobacteria_unclassified
Otu0010174	0.00134636	0.000720206	0.00251691	1.08221e-11	9.46683e-19	Inf	7.22183	0.011	p_Proteobacteria;p_Proteobacteria_unclassified
Otu0010341	0.00134636	0.000720206	0.00251691	1.08221e-11	9.46683e-19	Inf	7.22183	0.006	p_Acidobacteria;c_Acidobacteria-6;o_BPC015;o_BPC015_unclassified
Otu0010607	0.00134636	0.000720206	0.00251691	1.08221e-11	9.46683e-19	Inf	7.22183	0.013	k_Bacteria_unclassified
Otu0010726	0.00134636	0.000720206	0.00251691	1.08221e-11	9.46683e-19	Inf	7.22183	0.013	k_Bacteria_unclassified
Otu0010864	0.00134636	0.000720206	0.00251691	1.08221e-11	9.46683e-19	Inf	7.22183	0.011	p_Proteobacteria;c_Gammaproteobacteria;o_HTCC2188;f_HTCC2089;f_HTCC2089_unclassified
Otu0010984	0.00134636	0.000720206	0.00251691	1.08221e-11	9.46683e-19	Inf	7.22183	0.013	p_Chloroflexi;c_SAR202;c_SAR202_unclassified
Otu0011201	0.00134636	0.000720206	0.00251691	1.08221e-11	9.46683e-19	Inf	7.22183	0.018	k_Bacteria_unclassified
Otu0011276	0.00134636	0.000720206	0.00251691	1.08221e-11	9.46683e-19	Inf	7.22183	0.012	p_Chloroflexi;c_SAR202;c_SAR202_unclassified
Otu0011433	0.00134636	0.000720206	0.00251691	1.08221e-11	9.46683e-19	Inf	7.22183	0.013	p_Chloroflexi;c_SAR202;c_SAR202_unclassified
Otu0012336	0.00134636	0.000720206	0.00251691	1.08221e-11	9.46683e-19	Inf	7.22183	0.015	p_Gemmatimonadetes;c_Gemm-2;c_Gemm-2_unclassified
Otu0012525	0.00134636	0.000720206	0.00251691	1.08221e-11	9.46683e-19	Inf	7.22183	0.006	p_Cyanobacteria;c_Synechococcophycideae;o_Synechococcales;f_Synechococcaceae;g_Synechococcus;g_Synechococcus_unclassified
Otu0012761	0.00134636	0.000720206	0.00251691	1.08221e-11	9.46683e-19	Inf	7.22183	0.013	p_Proteobacteria;c_Gammaproteobacteria;o_HTCC2188;f_HTCC2089;f_HTCC2089_unclassified
Otu0013001	0.00134636	0.000720206	0.00251691	1.08221e-11	9.46683e-19	Inf	7.22183	0.011	p_Chloroflexi;c_SAR202;c_SAR202_unclassified
Otu0014162	0.00134636	0.000720206	0.00251691	1.08221e-11	9.46683e-19	Inf	7.22183	0.006	p_Chloroflexi;c_SAR202;c_SAR202_unclassified
Otu0015190	0.00134636	0.000720206	0.00251691	1.08221e-11	9.46683e-19	Inf	7.22183	0.008	p_Chloroflexi;c_Anaerolineae;o_SBR1031;f_A4b;f_A4b_unclassified
Otu0002172	0.00112197	0.000543724	0.00231518	3.98124e-12	9.46683e-19	Inf	5.64135	0.028	p_Proteobacteria;c_Gammaproteobacteria;c_Gammaproteobacteria_unclassified
Otu0002347	0.00112197	0.000543724	0.00231518	3.98124e-12	9.46683e-19	Inf	5.64135	0.026	p_Proteobacteria;p_Proteobacteria_unclassified
Otu0003358	0.00112197	0.000626184	0.0020103	3.98124e-12	9.46683e-19	Inf	6.39077	0.007	p_Proteobacteria;c_Alphaproteobacteria;c_Alphaproteobacteria_unclassified
Otu0003699	0.00112197	0.000626184	0.0020103	3.98124e-12	9.46683e-19	Inf	6.39077	0.012	p_Proteobacteria;c_Gammaproteobacteria;c_Gammaproteobacteria_unclassified
Otu0003771	0.00112197	0.000543724	0.00231518	3.98124e-12	9.46683e-19	Inf	5.64135	0.023	p_Chloroflexi;c_SAR202;c_SAR202_unclassified
Otu0003822	0.00112197	0.000626184	0.0020103	3.98124e-12	9.46683e-19	Inf	6.39077	0.004	p_Gemmatimonadetes;c_Gemm-2;c_Gemm-2_unclassified
Otu0004013	0.00112197	0.000543724	0.00231518	3.98124e-12	9.46683e-19	Inf	5.64135	0.029	p_Proteobacteria;p_Proteobacteria_unclassified
Otu0004896	0.00112197	0.000626184	0.0020103	3.98124e-12	9.46683e-19	Inf	6.39077	0.014	p_Proteobacteria;c_Gammaproteobacteria;o_HTCC2188;f_HTCC2089;f_HTCC2089_unclassified
Otu0005354	0.00112197	0.000626184	0.0020103	3.98124e-12	9.46683e-19	Inf	6.39077	0.007	p_Acidobacteria;c_Acidobacteria-6;o_iii1-15;o_iii1-15_unclassified
Otu0005560	0.00112197	0.000626184	0.0020103	3.98124e-12	9.46683e-19	Inf	6.39077	0.009	p_Actinobacteria;c_Acidimicrobiia;o_Acidimicrobiales;f_wb1_P06;f_wb1_P06_unclassified
Otu0005637	0.00112197	0.000626184	0.0020103	3.98124e-12	9.46683e-19	Inf	6.39077	0.007	p_Chloroflexi;c_Anaerolineae;o_Caldilineales;f_Caldilineaceae;f_Caldilineaceae_unclassified
Otu0005663	0.00112197	0.000543724	0.00231518	3.98124e-12	9.46683e-19	Inf	5.64135	0.028	p_Actinobacteria;c_Acidimicrobiia;o_Acidimicrobiales;f_wb1_P06;f_wb1_P06_unclassified
Otu0005687	0.00112197	0.000626184	0.0020103	3.98124e-12	9.46683e-19	Inf	6.39077	0.015	p_Acidobacteria;p_Acidobacteria_unclassified
Otu0005925	0.00112197	0.000543724	0.00231518	3.98124e-12	9.46683e-19	Inf	5.64135	0.022	k_Bacteria_unclassified
Otu0006027	0.00112197	0.000543724	0.00231518	3.98124e-12	9.46683e-19	Inf	5.64135	0.026	k_Bacteria_unclassified
Otu0006071	0.00112197	0.000626184	0.0020103	3.98124e-12	9.46683e-19	Inf	6.39077	0.009	p_Chloroflexi;c_SAR202;c_SAR202_unclassified
Otu0006414	0.00112197	0.000543724	0.00231518	3.98124e-12	9.46683e-19	Inf	5.64135	0.034	k_Bacteria_unclassified
Otu0006516	0.00112197	0.000543724	0.00231518	3.98124e-12	9.46683e-19	Inf	5.64135	0.024	k_Bacteria_unclassified
Otu0006538	0.00112197	0.000626184	0.0020103	3.98124e-12	9.46683e-19	Inf	6.39077	0.014	k_Bacteria_unclassified
Otu0006651	0.00112197	0.000543724	0.00231518	3.98124e-12	9.46683e-19	Inf	5.64135	0.024	p_Actinobacteria;c_Acidimicrobiia;o_Acidimicrobiales;o_Acidimicrobiales_unclassified
Otu0006897	0.00112197	0.000543724	0.00231518	3.98124e-12	9.46683e-19	Inf	5.64135	0.032	p_Acidobacteria;c_Sva0725;o_Sva0725;o_Sva0725_unclassified
Otu0006944	0.00112197	0.000543724	0.00231518	3.98124e-12	9.46683e-19	Inf	5.64135	0.022	p_Chloroflexi;c_Anaerolineae;o_Caldilineales;f_Caldilineaceae;f_Caldilineaceae_unclassified
Otu0006992	0.00112197	0.000626184	0.0020103	3.98124e-12	9.46683e-19	Inf	6.39077	0.016	p_Acidobacteria;c_Acidobacteria-6;o_iii1-15;o_iii1-15_unclassified
Otu0007126	0.00112197	0.000626184	0.0020103	3.98124e-12	9.46683e-19	Inf	6.39077	0.015	p_Proteobacteria;c_Gammaproteobacteria;c_Gammaproteobacteria_unclassified
Otu0007371	0.00112197	0.000543724	0.00231518	3.98124e-12	9.46683e-19	Inf	5.64135	0.026	p_Proteobacteria;c_Gammaproteobacteria;c_Gammaproteobacteria_unclassified
Otu0007395	0.00112197	0.000543724	0.00231518	3.98124e-12	9.46683e-19	Inf	5.64135	0.026	p_Acidobacteria;c_Solibacteres;o_Solibacterales;f_PAUC26f;f_PAUC26f_unclassified
Otu0007413	0.00112197	0.000626184	0.0020103	3.98124e-12	9.46683e-19	Inf	6.39077	0.013	k_Bacteria_unclassified
Otu0007482	0.00112197	0.000543724	0.00231518	3.98124e-12	9.46683e-19	Inf	5.64135	0.033	p_Acidobacteria;c_Acidobacteria-6;o_iii1-15;o_iii1-15_unclassified
Otu0007641	0.00112197	0.000626184	0.0020103	3.98124e-12	9.46683e-19	Inf	6.39077	0.013	p_Poribacteria;p_Poribacteria_unclassified
Otu0007748	0.00112197	0.000626184	0.0020103	3.98124e-12	9.46683e-19	Inf	6.39077	0.019	p_Acidobacteria;c_Acidobacteria-6;o_iii1-15;o_iii1-15_unclassified
Otu0007765	0.00112197	0.000626184	0.0020103	3.98124e-12	9.46683e-19	Inf	6.39077	0.01	p_AncK6;p_AncK6_unclassified
Otu0007810	0.00112197	0.000543724	0.00231518	3.98124e-12	9.46683e-19	Inf	5.64135	0.022	k_Bacteria_unclassified
Otu0007827	0.00112197	0.000626184	0.0020103	3.98124e-12	9.46683e-19	Inf	6.39077	0.015	p_Chloroflexi;c_SAR202;c_SAR202_unclassified
Otu0007902	0.00112197	0.000626184	0.0020103	3.98124e-12	9.46683e-19	Inf	6.39077	0.019	p_Proteobacteria;p_Proteobacteria_unclassified
Otu0007939	0.00112197	0.000543724	0.00231518	3.98124e-12	9.46683e-19	Inf	5.64135	0.028	p_Actinobacteria;c_Acidimicrobiia;o_Acidimicrobiales;f_wb1_P06;f_wb1_P06_unclassified
Otu0007950	0.00112197	0.000626184	0.0020103	3.98124e-12	9.46683e-19	Inf	6.39077	0.012	p_Acidobacteria;c_Sva0725;o_Sva0725;o_Sva0725_unclassified
Otu0008132	0.00112197	0.000626184	0.0020103	3.98124e-12	9.46683e-19	Inf	6.39077	0.008	p_Chloroflexi;c_SAR202;c_SAR202_unclassified
Otu0008183	0.00112197	0.000626184	0.0020103	3.98124e-12	9.46683e-19	Inf	6.39077	0.006	p_AncK6;p_AncK6_unclassified
Otu0008260	0.00112197	0.000626184	0.0020103	3.98124e-12	9.46683e-19	Inf	6.39077	0.007	p_Gemmatimonadetes;c_Gemm-4;c_Gemm-4_unclassified
Otu0008264	0.00112197	0.000626184	0.0020103	3.98124e-12	9.46683e-19	Inf	6.39077	0.017	p_Chloroflexi;c_SAR202;c_SAR202_unclassified
Otu0008348	0.00112197	0.000626184	0.0020103	3.98124e-12	9.46683e-19	Inf	6.39077	0.008	p_Proteobacteria;p_Proteobacteria_unclassified
Otu0008373	0.00112197	0.000626184	0.0020103	3.98124e-12	9.46683e-19	Inf	6.39077	0.015	p_Chloroflexi;c_Anaerolineae;o_Caldilineales;f_Caldilineaceae;f_Caldilineaceae_unclassified
Otu0008433	0.00112197	0.000626184	0.0020103	3.98124e-12	9.46683e-19	Inf	6.39077	0.014	p_Actinobacteria;c_Acidimicrobiia;o_Acidimicrobiales;o_Acidimicrobiales_unclassified
Otu0008472	0.00112197	0.000543724	0.00231518	3.98124e-12	9.46683e-19	Inf	5.64135	0.024	p_SBR1093;c_EC214;c_EC214_unclassified
Otu0008668	0.00112197	0.000543724	0.00231518	3.98124e-12	9.46683e-19	Inf	5.64135	0.022	p_Chloroflexi;c_Anaerolineae;o_Caldilineales;f_Caldilineaceae;f_Caldilineaceae_unclassified
Otu0008732	0.00112197	0.000626184	0.0020103	3.98124e-12	9.46683e-19	Inf	6.39077	0.016	p_Proteobacteria;c_Gammaproteobacteria;c_Gammaproteobacteria_unclassified
Otu0008747	0.00112197	0.000543724	0.00231518	3.98124e-12	9.46683e-19	Inf	5.64135	0.037	p_Proteobacteria;c_Gammaproteobacteria;c_Gammaproteobacteria_unclassified
Otu0008975	0.00112197	0.000626184	0.0020103	3.98124e-12	9.46683e-19	Inf	6.39077	0.014	p_Proteobacteria;c_Deltaproteobacteria;o_Bdellovibrionales;f_Bdellovibrionaceae;g_Bdellovibrio;g_Bdellovibrio_unclassified
Otu0009071	0.00112197	0.000626184	0.0020103	3.98124e-12	9.46683e-19	Inf	6.39077	0.013	p_Proteobacteria;c_Gammaproteobacteria;c_Gammaproteobacteria_unclassified
Otu0009078	0.00112197	0.000626184	0.0020103	3.98124e-12	9.46683e-19	Inf	6.39077	0.018	p_Proteobacteria;c_Gammaproteobacteria;c_Gammaproteobacteria_unclassified
Otu0009125	0.00112197	0.000626184	0.0020103	3.98124e-12	9.46683e-19	Inf	6.39077	0.009	k_Bacteria_unclassified
Otu0009447	0.00112197	0.000626184	0.0020103	3.98124e-12	9.46683e-19	Inf	6.39077	0.017	p_Chloroflexi;c_SAR202;c_SAR202_unclassified
Otu0009464	0.00112197	0.000626184	0.0020103	3.98124e-12	9.46683e-19	Inf	6.39077	0.009	p_Gemmatimonadetes;c_Gemm-2;c_Gemm-2_unclassified
Otu0009476	0.00112197	0.000543724	0.00231518	3.98124e-12	9.46683e-19	Inf	5.64135	0.033	p_PAUC34f;p_PAUC34f_unclassified
Otu0009526	0.00112197	0.000626184	0.0020103	3.98124e-12	9.46683e-19	Inf	6.39077	0.013	p_PAUC34f;p_PAUC34f_unclassified
Otu0009581	0.00112197	0.000543724	0.00231518	3.98124e-12	9.46683e-19	Inf	5.64135	0.025	p_Proteobacteria;c_Gammaproteobacteria;c_Gammaproteobacteria_unclassified
Otu0009724	0.00112197	0.000626184	0.0020103	3.98124e-12	9.46683e-19	Inf	6.39077	0.006	p_Acidobacteria;c_Sva0725;o_Sva0725;o_Sva0725_unclassified
Otu0009786	0.00112197	0.000626184	0.0020103	3.98124e-12	9.46683e-19	Inf	6.39077	0.018	p_Chloroflexi;c_SAR202;c_SAR202_unclassified
Otu0009856	0.00112197	0.000626184	0.0020103	3.98124e-12	9.46683e-19	Inf	6.39077	0.007	p_Proteobacteria;c_Alphaproteobacteria;o_Rhodospirillales;f_Rhodospirillaceae;f_Rhodospirillaceae_unclassified
Otu0009881	0.00112197	0.000543724	0.00231518	3.98124e-12	9.46683e-19	Inf	5.64135	0.023	p_Chloroflexi;c_SAR202;c_SAR202_unclassified
Otu0009907	0.00112197	0.000626184	0.0020103	3.98124e-12	9.46683e-19	Inf	6.39077	0.016	p_Chloroflexi;c_TK17;o_TK18;o_TK18_unclassified
Otu0009965	0.00112197	0.000543724	0.00231518	3.98124e-12	9.46683e-19	Inf	5.64135	0.038	p_Gemmatimonadetes;c_Gemm-2;c_Gemm-2_unclassified
Otu0010053	0.00112197	0.000626184	0.0020103	3.98124e-12	9.46683e-19	Inf	6.39077	0.008	p_Proteobacteria;c_Gammaproteobacteria;c_Gammaproteobacteria_unclassified
Otu0010068	0.00112197	0.000543724	0.00231518	3.98124e-12	9.46683e-19	Inf	5.64135	0.036	p_Proteobacteria;c_Gammaproteobacteria;c_Gammaproteobacteria_unclassified
Otu0010170	0.00112197	0.000543724	0.00231518	3.98124e-12	9.46683e-19	Inf	5.64135	0.025	p_Chloroflexi;c_SAR202;c_SAR202_unclassified
Otu0010260	0.00112197	0.000543724	0.00231518	3.98124e-12	9.46683e-19	Inf	5.64135	0.039	p_Chloroflexi;c_SAR202;c_SAR202_unclassified
Otu0010390	0.00112197	0.000626184	0.0020103	3.98124e-12	9.46683e-19	Inf	6.39077	0.007	p_PAUC34f;p_PAUC34f_unclassified
Otu0010447	0.00112197	0.000626184	0.0020103	3.98124e-12	9.46683e-19	Inf	6.39077	0.007	p_Proteobacteria;p_Proteobacteria_unclassified
Otu0010491	0.00112197	0.000626184	0.0020103	3.98124e-12	9.46683e-19	Inf	6.39077	0.014	p_Proteobacteria;p_Proteobacteria_unclassified
Otu0010620	0.00112197	0.000543724	0.00231518	3.98124e-12	9.46683e-19	Inf	5.64135	0.026	p_Proteobacteria;c_Alphaproteobacteria;c_Alphaproteobacteria_unclassified
Otu0010930	0.00112197	0.000543724	0.00231518	3.98124e-12	9.46683e-19	Inf	5.64135	0.028	p_Acidobacteria;c_BPC102;o_B110;o_B110_unclassified
Otu0011110	0.00112197	0.000543724	0.00231518	3.98124e-12	9.46683e-19	Inf	5.64135	0.032	p_Proteobacteria;c_Gammaproteobacteria;c_Gammaproteobacteria_unclassified
Otu0011306	0.00112197	0.000626184	0.0020103	3.98124e-12	9.46683e-19	Inf	6.39077	0.011	p_Proteobacteria;c_Alphaproteobacteria;c_Alphaproteobacteria_unclassified
Otu0011308	0.00112197	0.000543724	0.00231518	3.98124e-12	9.46683e-19	Inf	5.64135	0.025	k_Bacteria_unclassified
Otu0011640	0.00112197	0.000543724	0.00231518	3.98124e-12	9.46683e-19	Inf	5.64135	0.023	p_Acidobacteria;c_Acidobacteria-6;o_BPC015;o_BPC015_unclassified
Otu0011645	0.00112197	0.000626184	0.0020103	3.98124e-12	9.46683e-19	Inf	6.39077	0.011	k_Bacteria_unclassified
Otu0012108	0.00112197	0.000543724	0.00231518	3.98124e-12	9.46683e-19	Inf	5.64135	0.026	p_Chloroflexi;c_TK17;o_TK18;o_TK18_unclassified
Otu0012199	0.00112197	0.000626184	0.0020103	3.98124e-12	9.46683e-19	Inf	6.39077	0.018	p_Chloroflexi;c_SAR202;c_SAR202_unclassified
Otu0012279	0.00112197	0.000626184	0.0020103	3.98124e-12	9.46683e-19	Inf	6.39077	0.015	p_Chloroflexi;c_SAR202;c_SAR202_unclassified
Otu0012511	0.00112197	0.000543724	0.00231518	3.98124e-12	9.46683e-19	Inf	5.64135	0.018	p_Proteobacteria;c_Gammaproteobacteria;o_HTCC2188;f_HTCC2089;f_HTCC2089_unclassified
Otu0012668	0.00112197	0.000543724	0.00231518	3.98124e-12	9.46683e-19	Inf	5.64135	0.032	p_Proteobacteria;c_Gammaproteobacteria;c_Gammaproteobacteria_unclassified
Otu0012922	0.00112197	0.000626184	0.0020103	3.98124e-12	9.46683e-19	Inf	6.39077	0.012	p_Chloroflexi;c_SAR202;c_SAR202_unclassified
Otu0013383	0.00112197	0.000543724	0.00231518	3.98124e-12	9.46683e-19	Inf	5.64135	0.028	p_Chloroflexi;c_SAR202;c_SAR202_unclassified
Otu0013478	0.00112197	0.000626184	0.0020103	3.98124e-12	9.46683e-19	Inf	6.39077	0.013	p_Proteobacteria;c_Alphaproteobacteria;c_Alphaproteobacteria_unclassified
Otu0013562	0.00112197	0.000543724	0.00231518	3.98124e-12	9.46683e-19	Inf	5.64135	0.012	p_Cyanobacteria;c_Synechococcophycideae;c_Synechococcophycideae_unclassified
Otu0013626	0.00112197	0.000626184	0.0020103	3.98124e-12	9.46683e-19	Inf	6.39077	0.011	p_Proteobacteria;p_Proteobacteria_unclassified
Otu0013835	0.00112197	0.000626184	0.0020103	3.98124e-12	9.46683e-19	Inf	6.39077	0.016	p_Proteobacteria;c_Alphaproteobacteria;o_Rhodospirillales;f_Rhodospirillaceae;f_Rhodospirillaceae_unclassified
Otu0014064	0.00112197	0.000626184	0.0020103	3.98124e-12	9.46683e-19	Inf	6.39077	0.01	p_Chloroflexi;c_SAR202;c_SAR202_unclassified
Otu0014694	0.00112197	0.000543724	0.00231518	3.98124e-12	9.46683e-19	Inf	5.64135	0.026	p_Proteobacteria;c_Gammaproteobacteria;c_Gammaproteobacteria_unclassified
Otu0015012	0.00112197	0.000626184	0.0020103	3.98124e-12	9.46683e-19	Inf	6.39077	0.006	p_Proteobacteria;c_Alphaproteobacteria;c_Alphaproteobacteria_unclassified
Otu0015648	0.00112197	0.000543724	0.00231518	3.98124e-12	9.46683e-19	Inf	5.64135	0.036	k_Bacteria_unclassified
Otu0015837	0.00112197	0.000543724	0.00231518	3.98124e-12	9.46683e-19	Inf	5.64135	0.02	p_Proteobacteria;p_Proteobacteria_unclassified
Otu0016285	0.00112197	0.000543724	0.00231518	3.98124e-12	9.46683e-19	Inf	5.64135	0.029	p_Proteobacteria;p_Proteobacteria_unclassified
Otu0017301	0.00112197	0.000626184	0.0020103	3.98124e-12	9.46683e-19	Inf	6.39077	0.005	p_Proteobacteria;c_Alphaproteobacteria;c_Alphaproteobacteria_unclassified
Otu0017969	0.00112197	0.000543724	0.00231518	3.98124e-12	9.46683e-19	Inf	5.64135	0.027	p_Chloroflexi;c_SAR202;c_SAR202_unclassified
Otu0018697	0.00112197	0.000626184	0.0020103	3.98124e-12	9.46683e-19	Inf	6.39077	0.01	p_Chloroflexi;c_SAR202;c_SAR202_unclassified
Otu0019740	0.00112197	0.000543724	0.00231518	3.98124e-12	9.46683e-19	Inf	5.64135	0.028	p_Chloroflexi;c_TK17;o_TK18;o_TK18_unclassified
Otu0020774	0.00112197	0.000543724	0.00231518	3.98124e-12	9.46683e-19	Inf	5.64135	0.033	p_Chloroflexi;c_TK17;o_TK18;o_TK18_unclassified
Otu0023520	0.00112197	0.000543724	0.00231518	3.98124e-12	9.46683e-19	Inf	5.64135	0.024	p_Actinobacteria;c_Acidimicrobiia;o_Acidimicrobiales;f_wb1_P06;f_wb1_P06_unclassified
Otu0024117	0.00112197	0.000543724	0.00231518	3.98124e-12	9.46683e-19	Inf	5.64135	0.026	p_Crenarchaeota;c_Thaumarchaeota;o_Cenarchaeales;f_Cenarchaeaceae;g_Nitrosopumilus;s_pIVWA5;
Otu0024819	0.00112197	0.000626184	0.0020103	3.98124e-12	9.46683e-19	Inf	6.39077	0.011	p_Proteobacteria;p_Proteobacteria_unclassified
Otu0039933	0.00112197	0.000543724	0.00231518	3.98124e-12	9.46683e-19	Inf	5.64135	0.032	p_Crenarchaeota;c_Thaumarchaeota;o_Cenarchaeales;f_Cenarchaeaceae;g_Nitrosopumilus;g_Nitrosopumilus_unclassified
Otu0000707	0.000897575	0.000457043	0.00176273	3.98124e-12	9.46683e-19	Inf	5.11261	0.022	p_Chloroflexi;c_SAR202;c_SAR202_unclassified
Otu0002303	0.000897575	0.000457043	0.00176273	3.98124e-12	9.46683e-19	Inf	5.11261	0.04	p_Proteobacteria;c_Gammaproteobacteria;c_Gammaproteobacteria_unclassified
Otu0004017	0.000897575	0.000457043	0.00176273	3.98124e-12	9.46683e-19	Inf	5.11261	0.026	p_Chloroflexi;c_SAR202;c_SAR202_unclassified
Otu0004266	0.000897575	0.000457043	0.00176273	3.98124e-12	9.46683e-19	Inf	5.11261	0.032	p_Acidobacteria;c_Solibacteres;o_Solibacterales;f_PAUC26f;f_PAUC26f_unclassified
Otu0004659	0.000897575	0.000457043	0.00176273	3.98124e-12	9.46683e-19	Inf	5.11261	0.026	p_Proteobacteria;p_Proteobacteria_unclassified
Otu0005388	0.000897575	0.000457043	0.00176273	3.98124e-12	9.46683e-19	Inf	5.11261	0.024	k_Bacteria_unclassified
Otu0006297	0.000897575	0.000457043	0.00176273	3.98124e-12	9.46683e-19	Inf	5.11261	0.031	p_Chloroflexi;c_Anaerolineae;o_Caldilineales;f_Caldilineaceae;f_Caldilineaceae_unclassified
Otu0006468	0.000897575	0.000457043	0.00176273	3.98124e-12	9.46683e-19	Inf	5.11261	0.022	p_Proteobacteria;c_Gammaproteobacteria;c_Gammaproteobacteria_unclassified
Otu0006542	0.000897575	0.000457043	0.00176273	3.98124e-12	9.46683e-19	Inf	5.11261	0.026	p_Proteobacteria;c_Gammaproteobacteria;c_Gammaproteobacteria_unclassified
Otu0006548	0.000897575	0.000457043	0.00176273	3.98124e-12	9.46683e-19	Inf	5.11261	0.036	p_Acidobacteria;c_Solibacteres;o_Solibacterales;f_PAUC26f;f_PAUC26f_unclassified
Otu0006560	0.000897575	0.000457043	0.00176273	3.98124e-12	9.46683e-19	Inf	5.11261	0.024	p_Proteobacteria;c_Gammaproteobacteria;c_Gammaproteobacteria_unclassified
Otu0006868	0.000897575	0.000457043	0.00176273	3.98124e-12	9.46683e-19	Inf	5.11261	0.03	p_Chloroflexi;c_Anaerolineae;o_Caldilineales;f_Caldilineaceae;f_Caldilineaceae_unclassified
Otu0007036	0.000897575	0.000457043	0.00176273	3.98124e-12	9.46683e-19	Inf	5.11261	0.033	k_Bacteria_unclassified
Otu0007079	0.000897575	0.000457043	0.00176273	3.98124e-12	9.46683e-19	Inf	5.11261	0.029	p_Proteobacteria;p_Proteobacteria_unclassified
Otu0007172	0.000897575	0.000457043	0.00176273	3.98124e-12	9.46683e-19	Inf	5.11261	0.023	p_Acidobacteria;c_Sva0725;o_Sva0725;o_Sva0725_unclassified
Otu0007411	0.000897575	0.000457043	0.00176273	3.98124e-12	9.46683e-19	Inf	5.11261	0.029	p_Actinobacteria;c_Acidimicrobiia;o_Acidimicrobiales;f_TK06;f_TK06_unclassified
Otu0007434	0.000897575	0.000457043	0.00176273	3.98124e-12	9.46683e-19	Inf	5.11261	0.033	p_Proteobacteria;c_Deltaproteobacteria;c_Deltaproteobacteria_unclassified
Otu0007444	0.000897575	0.000457043	0.00176273	3.98124e-12	9.46683e-19	Inf	5.11261	0.031	k_Bacteria_unclassified
Otu0007458	0.000897575	0.000457043	0.00176273	3.98124e-12	9.46683e-19	Inf	5.11261	0.033	p_Proteobacteria;c_Gammaproteobacteria;c_Gammaproteobacteria_unclassified
Otu0007498	0.000897575	0.000457043	0.00176273	3.98124e-12	9.46683e-19	Inf	5.11261	0.029	p_Chloroflexi;c_SAR202;c_SAR202_unclassified
Otu0007530	0.000897575	0.000457043	0.00176273	3.98124e-12	9.46683e-19	Inf	5.11261	0.02	k_Bacteria_unclassified
Otu0007536	0.000897575	0.000457043	0.00176273	3.98124e-12	9.46683e-19	Inf	5.11261	0.037	p_Chloroflexi;c_SAR202;c_SAR202_unclassified
Otu0007570	0.000897575	0.000457043	0.00176273	3.98124e-12	9.46683e-19	Inf	5.11261	0.046	p_Proteobacteria;c_Gammaproteobacteria;c_Gammaproteobacteria_unclassified
Otu0007745	0.000897575	0.000457043	0.00176273	3.98124e-12	9.46683e-19	Inf	5.11261	0.018	k_Bacteria_unclassified
Otu0007792	0.000897575	0.000457043	0.00176273	3.98124e-12	9.46683e-19	Inf	5.11261	0.03	p_Chloroflexi;c_Anaerolineae;o_Caldilineales;f_Caldilineaceae;f_Caldilineaceae_unclassified
Otu0007812	0.000897575	0.000457043	0.00176273	3.98124e-12	9.46683e-19	Inf	5.11261	0.04	k_Bacteria_unclassified
Otu0007951	0.000897575	0.000457043	0.00176273	3.98124e-12	9.46683e-19	Inf	5.11261	0.03	p_Chloroflexi;c_Anaerolineae;o_Caldilineales;f_Caldilineaceae;f_Caldilineaceae_unclassified
Otu0007973	0.000897575	0.000457043	0.00176273	3.98124e-12	9.46683e-19	Inf	5.11261	0.031	p_Proteobacteria;p_Proteobacteria_unclassified
Otu0007974	0.000897575	0.000457043	0.00176273	3.98124e-12	9.46683e-19	Inf	5.11261	0.032	k_Bacteria_unclassified
Otu0008108	0.000897575	0.000457043	0.00176273	3.98124e-12	9.46683e-19	Inf	5.11261	0.039	p_Proteobacteria;c_Gammaproteobacteria;c_Gammaproteobacteria_unclassified
Otu0008150	0.000897575	0.000457043	0.00176273	3.98124e-12	9.46683e-19	Inf	5.11261	0.03	p_Chloroflexi;c_Anaerolineae;o_Caldilineales;f_Caldilineaceae;f_Caldilineaceae_unclassified
Otu0008162	0.000897575	0.000457043	0.00176273	3.98124e-12	9.46683e-19	Inf	5.11261	0.03	p_Chloroflexi;c_Anaerolineae;o_Caldilineales;f_Caldilineaceae;f_Caldilineaceae_unclassified
Otu0008171	0.000897575	0.000457043	0.00176273	3.98124e-12	9.46683e-19	Inf	5.11261	0.03	p_Acidobacteria;c_Sva0725;o_Sva0725;o_Sva0725_unclassified
Otu0008187	0.000897575	0.000457043	0.00176273	3.98124e-12	9.46683e-19	Inf	5.11261	0.028	p_Proteobacteria;p_Proteobacteria_unclassified
Otu0008429	0.000897575	0.000457043	0.00176273	3.98124e-12	9.46683e-19	Inf	5.11261	0.03	p_Chloroflexi;c_Anaerolineae;o_Caldilineales;f_Caldilineaceae;f_Caldilineaceae_unclassified
Otu0008440	0.000897575	0.000457043	0.00176273	3.98124e-12	9.46683e-19	Inf	5.11261	0.035	k_Bacteria_unclassified
Otu0008576	0.000897575	0.000457043	0.00176273	3.98124e-12	9.46683e-19	Inf	5.11261	0.036	p_Proteobacteria;c_Gammaproteobacteria;c_Gammaproteobacteria_unclassified
Otu0008584	0.000897575	0.000457043	0.00176273	3.98124e-12	9.46683e-19	Inf	5.11261	0.02	p_Proteobacteria;c_Gammaproteobacteria;c_Gammaproteobacteria_unclassified
Otu0008687	0.000897575	0.000457043	0.00176273	3.98124e-12	9.46683e-19	Inf	5.11261	0.027	k_Bacteria_unclassified
Otu0008702	0.000897575	0.000457043	0.00176273	3.98124e-12	9.46683e-19	Inf	5.11261	0.02	p_Chloroflexi;c_SAR202;c_SAR202_unclassified
Otu0008763	0.000897575	0.000457043	0.00176273	3.98124e-12	9.46683e-19	Inf	5.11261	0.031	p_Nitrospirae;c_Nitrospira;o_Nitrospirales;f_Nitrospiraceae;f_Nitrospiraceae_unclassified
Otu0008792	0.000897575	0.000457043	0.00176273	3.98124e-12	9.46683e-19	Inf	5.11261	0.029	p_Acidobacteria;c_Sva0725;o_Sva0725;o_Sva0725_unclassified
Otu0008794	0.000897575	0.000457043	0.00176273	3.98124e-12	9.46683e-19	Inf	5.11261	0.03	p_Chloroflexi;c_Anaerolineae;o_Caldilineales;f_Caldilineaceae;f_Caldilineaceae_unclassified
Otu0008815	0.000897575	0.000457043	0.00176273	3.98124e-12	9.46683e-19	Inf	5.11261	0.034	p_Proteobacteria;c_Gammaproteobacteria;c_Gammaproteobacteria_unclassified
Otu0008880	0.000897575	0.000457043	0.00176273	3.98124e-12	9.46683e-19	Inf	5.11261	0.032	p_Proteobacteria;c_Gammaproteobacteria;o_HTCC2188;f_HTCC2089;f_HTCC2089_unclassified
Otu0008996	0.000897575	0.000457043	0.00176273	3.98124e-12	9.46683e-19	Inf	5.11261	0.03	p_PAUC34f;p_PAUC34f_unclassified
Otu0009117	0.000897575	0.000457043	0.00176273	3.98124e-12	9.46683e-19	Inf	5.11261	0.04	k_Bacteria_unclassified
Otu0009118	0.000897575	0.000457043	0.00176273	3.98124e-12	9.46683e-19	Inf	5.11261	0.03	p_Chloroflexi;c_Anaerolineae;o_Caldilineales;f_Caldilineaceae;f_Caldilineaceae_unclassified
Otu0009287	0.000897575	0.000457043	0.00176273	3.98124e-12	9.46683e-19	Inf	5.11261	0.029	p_Actinobacteria;p_Actinobacteria_unclassified
Otu0009293	0.000897575	0.000457043	0.00176273	3.98124e-12	9.46683e-19	Inf	5.11261	0.027	p_Gemmatimonadetes;c_Gemm-2;c_Gemm-2_unclassified
Otu0009334	0.000897575	0.000457043	0.00176273	3.98124e-12	9.46683e-19	Inf	5.11261	0.03	p_Chloroflexi;c_Anaerolineae;o_Caldilineales;f_Caldilineaceae;f_Caldilineaceae_unclassified
Otu0009451	0.000897575	0.000457043	0.00176273	3.98124e-12	9.46683e-19	Inf	5.11261	0.036	k_Bacteria_unclassified
Otu0009588	0.000897575	0.000457043	0.00176273	3.98124e-12	9.46683e-19	Inf	5.11261	0.029	p_Cyanobacteria;c_Synechococcophycideae;o_Synechococcales;f_Synechococcaceae;f_Synechococcaceae_unclassified
Otu0009729	0.000897575	0.000457043	0.00176273	3.98124e-12	9.46683e-19	Inf	5.11261	0.033	p_Chloroflexi;c_SAR202;c_SAR202_unclassified
Otu0009838	0.000897575	0.000457043	0.00176273	3.98124e-12	9.46683e-19	Inf	5.11261	0.03	p_AncK6;p_AncK6_unclassified
Otu0009873	0.000897575	0.000457043	0.00176273	3.98124e-12	9.46683e-19	Inf	5.11261	0.024	p_Proteobacteria;c_Alphaproteobacteria;c_Alphaproteobacteria_unclassified
Otu0009905	0.000897575	0.000457043	0.00176273	3.98124e-12	9.46683e-19	Inf	5.11261	0.03	p_Chloroflexi;c_Anaerolineae;o_Caldilineales;f_Caldilineaceae;f_Caldilineaceae_unclassified
Otu0009936	0.000897575	0.000457043	0.00176273	3.98124e-12	9.46683e-19	Inf	5.11261	0.036	p_Proteobacteria;p_Proteobacteria_unclassified
Otu0009951	0.000897575	0.000457043	0.00176273	3.98124e-12	9.46683e-19	Inf	5.11261	0.031	p_Proteobacteria;c_Gammaproteobacteria;c_Gammaproteobacteria_unclassified
Otu0010106	0.000897575	0.000457043	0.00176273	3.98124e-12	9.46683e-19	Inf	5.11261	0.03	p_Chloroflexi;c_Anaerolineae;o_Caldilineales;f_Caldilineaceae;f_Caldilineaceae_unclassified
Otu0010152	0.000897575	0.000457043	0.00176273	3.98124e-12	9.46683e-19	Inf	5.11261	0.03	p_Chloroflexi;c_Anaerolineae;o_Caldilineales;f_Caldilineaceae;f_Caldilineaceae_unclassified
Otu0010165	0.000897575	0.000457043	0.00176273	3.98124e-12	9.46683e-19	Inf	5.11261	0.024	k_Bacteria_unclassified
Otu0010425	0.000897575	0.000457043	0.00176273	3.98124e-12	9.46683e-19	Inf	5.11261	0.024	p_Chloroflexi;c_SAR202;c_SAR202_unclassified
Otu0010489	0.000897575	0.000457043	0.00176273	3.98124e-12	9.46683e-19	Inf	5.11261	0.023	p_Proteobacteria;c_Gammaproteobacteria;c_Gammaproteobacteria_unclassified
Otu0010573	0.000897575	0.000457043	0.00176273	3.98124e-12	9.46683e-19	Inf	5.11261	0.024	p_Acidobacteria;c_Solibacteres;o_Solibacterales;f_PAUC26f;f_PAUC26f_unclassified
Otu0010676	0.000897575	0.000457043	0.00176273	3.98124e-12	9.46683e-19	Inf	5.11261	0.025	p_Acidobacteria;c_Sva0725;o_Sva0725;o_Sva0725_unclassified
Otu0010735	0.000897575	0.000457043	0.00176273	3.98124e-12	9.46683e-19	Inf	5.11261	0.022	p_Proteobacteria;p_Proteobacteria_unclassified
Otu0010815	0.000897575	0.000457043	0.00176273	3.98124e-12	9.46683e-19	Inf	5.11261	0.029	p_Acidobacteria;c_Sva0725;o_Sva0725;o_Sva0725_unclassified
Otu0010831	0.000897575	0.000457043	0.00176273	3.98124e-12	9.46683e-19	Inf	5.11261	0.018	p_Proteobacteria;p_Proteobacteria_unclassified
Otu0011016	0.000897575	0.000457043	0.00176273	3.98124e-12	9.46683e-19	Inf	5.11261	0.028	p_Acidobacteria;c_Acidobacteria-6;o_iii1-15;o_iii1-15_unclassified
Otu0011121	0.000897575	0.000457043	0.00176273	3.98124e-12	9.46683e-19	Inf	5.11261	0.034	p_Proteobacteria;c_Alphaproteobacteria;c_Alphaproteobacteria_unclassified
Otu0011303	0.000897575	0.000457043	0.00176273	3.98124e-12	9.46683e-19	Inf	5.11261	0.02	p_Chloroflexi;c_SAR202;c_SAR202_unclassified
Otu0011620	0.000897575	0.000457043	0.00176273	3.98124e-12	9.46683e-19	Inf	5.11261	0.022	p_Chloroflexi;c_SAR202;c_SAR202_unclassified
Otu0011754	0.000897575	0.000457043	0.00176273	3.98124e-12	9.46683e-19	Inf	5.11261	0.025	p_Proteobacteria;p_Proteobacteria_unclassified
Otu0011978	0.000897575	0.000457043	0.00176273	3.98124e-12	9.46683e-19	Inf	5.11261	0.034	p_Chloroflexi;c_Anaerolineae;o_Caldilineales;f_Caldilineaceae;f_Caldilineaceae_unclassified
Otu0012273	0.000897575	0.000457043	0.00176273	3.98124e-12	9.46683e-19	Inf	5.11261	0.035	p_Actinobacteria;c_Acidimicrobiia;o_Acidimicrobiales;o_Acidimicrobiales_unclassified
Otu0012557	0.000897575	0.000457043	0.00176273	3.98124e-12	9.46683e-19	Inf	5.11261	0.022	p_Proteobacteria;c_Gammaproteobacteria;c_Gammaproteobacteria_unclassified
Otu0012779	0.000897575	0.000457043	0.00176273	3.98124e-12	9.46683e-19	Inf	5.11261	0.024	p_Acidobacteria;p_Acidobacteria_unclassified
Otu0013010	0.000897575	0.000457043	0.00176273	3.98124e-12	9.46683e-19	Inf	5.11261	0.03	p_Chloroflexi;c_SAR202;c_SAR202_unclassified
Otu0013017	0.000897575	0.000457043	0.00176273	3.98124e-12	9.46683e-19	Inf	5.11261	0.033	p_Chloroflexi;c_SAR202;c_SAR202_unclassified
Otu0013136	0.000897575	0.000457043	0.00176273	3.98124e-12	9.46683e-19	Inf	5.11261	0.027	p_Chloroflexi;c_SAR202;c_SAR202_unclassified
Otu0013558	0.000897575	0.000457043	0.00176273	3.98124e-12	9.46683e-19	Inf	5.11261	0.026	p_PAUC34f;p_PAUC34f_unclassified
Otu0013664	0.000897575	0.000457043	0.00176273	3.98124e-12	9.46683e-19	Inf	5.11261	0.029	p_Cyanobacteria;c_Synechococcophycideae;c_Synechococcophycideae_unclassified
Otu0013681	0.000897575	0.000457043	0.00176273	3.98124e-12	9.46683e-19	Inf	5.11261	0.026	p_Proteobacteria;c_Deltaproteobacteria;o_[Entotheonellales];f_[Entotheonellaceae];f_[Entotheonellaceae]_unclassified
Otu0013714	0.000897575	0.000457043	0.00176273	3.98124e-12	9.46683e-19	Inf	5.11261	0.024	p_Chloroflexi;c_SAR202;c_SAR202_unclassified
Otu0013795	0.000897575	0.000457043	0.00176273	3.98124e-12	9.46683e-19	Inf	5.11261	0.027	p_Proteobacteria;c_Deltaproteobacteria;o_[Entotheonellales];f_[Entotheonellaceae];f_[Entotheonellaceae]_unclassified
Otu0014173	0.000897575	0.000457043	0.00176273	3.98124e-12	9.46683e-19	Inf	5.11261	0.036	p_Chloroflexi;c_SAR202;c_SAR202_unclassified
Otu0014244	0.000897575	0.000457043	0.00176273	3.98124e-12	9.46683e-19	Inf	5.11261	0.04	p_Chloroflexi;c_SAR202;c_SAR202_unclassified
Otu0014530	0.000897575	0.000457043	0.00176273	3.98124e-12	9.46683e-19	Inf	5.11261	0.026	p_Proteobacteria;p_Proteobacteria_unclassified
Otu0014635	0.000897575	0.000457043	0.00176273	3.98124e-12	9.46683e-19	Inf	5.11261	0.025	k_Bacteria_unclassified
Otu0014819	0.000897575	0.000457043	0.00176273	3.98124e-12	9.46683e-19	Inf	5.11261	0.016	p_Actinobacteria;c_Acidimicrobiia;o_Acidimicrobiales;f_wb1_P06;f_wb1_P06_unclassified
Otu0015051	0.000897575	0.000457043	0.00176273	3.98124e-12	9.46683e-19	Inf	5.11261	0.027	p_Proteobacteria;c_Alphaproteobacteria;o_Rhodospirillales;o_Rhodospirillales_unclassified
Otu0015276	0.000897575	0.000457043	0.00176273	3.98124e-12	9.46683e-19	Inf	5.11261	0.027	p_Acidobacteria;c_Solibacteres;o_Solibacterales;f_PAUC26f;f_PAUC26f_unclassified
Otu0016034	0.000897575	0.000457043	0.00176273	3.98124e-12	9.46683e-19	Inf	5.11261	0.02	p_Chloroflexi;p_Chloroflexi_unclassified
Otu0016045	0.000897575	0.000457043	0.00176273	3.98124e-12	9.46683e-19	Inf	5.11261	0.028	k_Bacteria_unclassified
Otu0016451	0.000897575	0.000457043	0.00176273	3.98124e-12	9.46683e-19	Inf	5.11261	0.029	p_Proteobacteria;c_Alphaproteobacteria;o_Rhodospirillales;f_Rhodospirillaceae;f_Rhodospirillaceae_unclassified
Otu0017051	0.000897575	0.000457043	0.00176273	3.98124e-12	9.46683e-19	Inf	5.11261	0.029	p_Chloroflexi;c_SAR202;c_SAR202_unclassified
Otu0017984	0.000897575	0.000457043	0.00176273	3.98124e-12	9.46683e-19	Inf	5.11261	0.035	p_Proteobacteria;c_Gammaproteobacteria;c_Gammaproteobacteria_unclassified
Otu0018756	0.000897575	0.000457043	0.00176273	3.98124e-12	9.46683e-19	Inf	5.11261	0.031	p_Proteobacteria;c_Deltaproteobacteria;o_[Entotheonellales];f_[Entotheonellaceae];f_[Entotheonellaceae]_unclassified
Otu0019137	0.000897575	0.000457043	0.00176273	3.98124e-12	9.46683e-19	Inf	5.11261	0.027	p_Chloroflexi;c_SAR202;c_SAR202_unclassified
Otu0019223	0.000897575	0.000457043	0.00176273	3.98124e-12	9.46683e-19	Inf	5.11261	0.029	p_Cyanobacteria;c_Synechococcophycideae;c_Synechococcophycideae_unclassified
Otu0019558	0.000897575	0.000378849	0.00212655	3.98124e-12	9.46683e-19	Inf	4.13526	0.048	p_Proteobacteria;c_Alphaproteobacteria;c_Alphaproteobacteria_unclassified
Otu0020238	0.000897575	0.000457043	0.00176273	3.98124e-12	9.46683e-19	Inf	5.11261	0.036	p_Proteobacteria;c_Alphaproteobacteria;c_Alphaproteobacteria_unclassified
Otu0021129	0.000897575	0.000457043	0.00176273	3.98124e-12	9.46683e-19	Inf	5.11261	0.028	p_Chloroflexi;c_SAR202;c_SAR202_unclassified
Otu0021254	0.000897575	0.000457043	0.00176273	3.98124e-12	9.46683e-19	Inf	5.11261	0.023	p_Chloroflexi;c_SAR202;c_SAR202_unclassified
Otu0021691	0.000897575	0.000457043	0.00176273	3.98124e-12	9.46683e-19	Inf	5.11261	0.027	p_Proteobacteria;c_Deltaproteobacteria;o_[Entotheonellales];f_[Entotheonellaceae];f_[Entotheonellaceae]_unclassified
Otu0022251	0.000897575	0.000457043	0.00176273	3.98124e-12	9.46683e-19	Inf	5.11261	0.026	k_Bacteria_unclassified
Otu0023574	0.000897575	0.000457043	0.00176273	3.98124e-12	9.46683e-19	Inf	5.11261	0.027	p_Chloroflexi;c_SAR202;c_SAR202_unclassified
Otu0023862	0.000897575	0.000457043	0.00176273	3.98124e-12	9.46683e-19	Inf	5.11261	0.035	p_Bacteroidetes;p_Bacteroidetes_unclassified
Otu0025709	0.000897575	0.000457043	0.00176273	3.98124e-12	9.46683e-19	Inf	5.11261	0.031	p_Proteobacteria;p_Proteobacteria_unclassified
Otu0026931	0.000897575	0.000457043	0.00176273	3.98124e-12	9.46683e-19	Inf	5.11261	0.024	p_Gemmatimonadetes;c_Gemm-2;c_Gemm-2_unclassified
Otu0027127	0.000897575	0.000457043	0.00176273	3.98124e-12	9.46683e-19	Inf	5.11261	0.025	p_Proteobacteria;p_Proteobacteria_unclassified
Otu0027717	0.000897575	0.000457043	0.00176273	3.98124e-12	9.46683e-19	Inf	5.11261	0.03	p_Proteobacteria;c_Alphaproteobacteria;c_Alphaproteobacteria_unclassified
Otu0028803	0.000897575	0.000457043	0.00176273	3.98124e-12	9.46683e-19	Inf	5.11261	0.023	p_Crenarchaeota;c_Thaumarchaeota;o_Cenarchaeales;f_Cenarchaeaceae;g_Nitrosopumilus;s_pIVWA5;
Otu0003306	0.000673182	0.000301005	0.00150554	3.98124e-12	9.46683e-19	Inf	3.83445	0.046	p_Crenarchaeota;c_Thaumarchaeota;o_Cenarchaeales;f_Cenarchaeaceae;g_Nitrosopumilus;s_pIVWA5;
Otu0003955	0.000673182	0.000301005	0.00150554	3.98124e-12	9.46683e-19	Inf	3.83445	0.049	p_Chloroflexi;c_SAR202;c_SAR202_unclassified
Otu0006394	0.000673182	0.000301005	0.00150554	3.98124e-12	9.46683e-19	Inf	3.83445	0.039	p_Acidobacteria;c_PAUC37f;c_PAUC37f_unclassified
Otu0007433	0.000673182	0.000301005	0.00150554	3.98124e-12	9.46683e-19	Inf	3.83445	0.048	p_Acidobacteria;c_Sva0725;o_Sva0725;o_Sva0725_unclassified
Otu0007822	0.000673182	0.000301005	0.00150554	3.98124e-12	9.46683e-19	Inf	3.83445	0.049	p_Actinobacteria;c_Acidimicrobiia;o_Acidimicrobiales;f_wb1_P06;f_wb1_P06_unclassified
Otu0008437	0.000673182	0.000301005	0.00150554	3.98124e-12	9.46683e-19	Inf	3.83445	0.048	p_Actinobacteria;p_Actinobacteria_unclassified
Otu0009689	0.000673182	0.000301005	0.00150554	3.98124e-12	9.46683e-19	Inf	3.83445	0.049	k_Bacteria_unclassified
Otu0009755	0.000673182	0.000301005	0.00150554	3.98124e-12	9.46683e-19	Inf	3.83445	0.049	k_Bacteria_unclassified
Otu0010856	0.000673182	0.000301005	0.00150554	3.98124e-12	9.46683e-19	Inf	3.83445	0.046	p_Chloroflexi;c_Anaerolineae;o_Caldilineales;f_Caldilineaceae;f_Caldilineaceae_unclassified
Otu0011725	0.000673182	0.000301005	0.00150554	3.98124e-12	9.46683e-19	Inf	3.83445	0.047	p_Chloroflexi;c_SAR202;c_SAR202_unclassified
Otu0011950	0.000673182	0.000301005	0.00150554	3.98124e-12	9.46683e-19	Inf	3.83445	0.048	p_Proteobacteria;c_Gammaproteobacteria;c_Gammaproteobacteria_unclassified
Otu0012022	0.000673182	0.000301005	0.00150554	3.98124e-12	9.46683e-19	Inf	3.83445	0.044	p_[Thermi];c_Deinococci;o_Deinococcales;f_Trueperaceae;g_B-42;g_B-42_unclassified
Otu0012076	0.000673182	0.000301005	0.00150554	3.98124e-12	9.46683e-19	Inf	3.83445	0.04	p_Chloroflexi;c_Anaerolineae;o_Caldilineales;f_Caldilineaceae;f_Caldilineaceae_unclassified
Otu0012724	0.000673182	0.000301005	0.00150554	3.98124e-12	9.46683e-19	Inf	3.83445	0.046	k_Bacteria_unclassified
Otu0014096	0.000673182	0.000301005	0.00150554	3.98124e-12	9.46683e-19	Inf	3.83445	0.046	p_Proteobacteria;c_Alphaproteobacteria;c_Alphaproteobacteria_unclassified
Otu0016131	0.000673182	0.000301005	0.00150554	3.98124e-12	9.46683e-19	Inf	3.83445	0.049	p_Proteobacteria;p_Proteobacteria_unclassified
Otu0016754	0.000673182	0.000301005	0.00150554	3.98124e-12	9.46683e-19	Inf	3.83445	0.048	p_Cyanobacteria;c_Synechococcophycideae;o_Synechococcales;f_Synechococcaceae;f_Synechococcaceae_unclassified
Otu0018321	0.000673182	0.000301005	0.00150554	3.98124e-12	9.46683e-19	Inf	3.83445	0.048	p_Cyanobacteria;c_Synechococcophycideae;o_Synechococcales;f_Synechococcaceae;g_Synechococcus;g_Synechococcus_unclassified
Otu0019968	0.000673182	0.000301005	0.00150554	3.98124e-12	9.46683e-19	Inf	3.83445	0.048	p_Cyanobacteria;c_Synechococcophycideae;o_Synechococcales;f_Synechococcaceae;f_Synechococcaceae_unclassified
Otu0020979	0.000673182	0.000301005	0.00150554	3.98124e-12	9.46683e-19	Inf	3.83445	0.049	p_Proteobacteria;c_Gammaproteobacteria;c_Gammaproteobacteria_unclassified
Otu0021112	0.000673182	0.000301005	0.00150554	3.98124e-12	9.46683e-19	Inf	3.83445	0.039	p_Chloroflexi;c_SAR202;c_SAR202_unclassified
Otu0023072	0.000673182	0.000301005	0.00150554	3.98124e-12	9.46683e-19	Inf	3.83445	0.039	p_Proteobacteria;c_Alphaproteobacteria;o_Rhodospirillales;f_Rhodospirillaceae;f_Rhodospirillaceae_unclassified
Otu0025548	0.000673182	0.000301005	0.00150554	3.98124e-12	9.46683e-19	Inf	3.83445	0.041	p_Proteobacteria;p_Proteobacteria_unclassified
Otu0032143	0.000673182	0.000301005	0.00150554	3.98124e-12	9.46683e-19	Inf	3.83445	0.046	p_Cyanobacteria;c_Synechococcophycideae;o_Synechococcales;f_Synechococcaceae;g_Synechococcus;g_Synechococcus_unclassified
Otu0000420	3.98124e-12	9.46683e-19	Inf	0.000752379	0.000354368	0.00159742	4.5018	0.047	p_Proteobacteria;c_Gammaproteobacteria;c_Gammaproteobacteria_unclassified
Otu0001044	3.98124e-12	9.46683e-19	Inf	0.000752379	0.000354368	0.00159742	4.5018	0.038	p_Proteobacteria;c_Alphaproteobacteria;c_Alphaproteobacteria_unclassified
Otu0002151	3.98124e-12	9.46683e-19	Inf	0.000752379	0.000354368	0.00159742	4.5018	0.034	p_Proteobacteria;c_Gammaproteobacteria;c_Gammaproteobacteria_unclassified
Otu0002992	3.98124e-12	9.46683e-19	Inf	0.000752379	0.000354368	0.00159742	4.5018	0.035	p_Bacteroidetes;c_Flavobacteriia;o_Flavobacteriales;f_Flavobacteriaceae;f_Flavobacteriaceae_unclassified
Otu0003391	3.98124e-12	9.46683e-19	Inf	0.000752379	0.000354368	0.00159742	4.5018	0.038	p_SAR406;c_AB16;o_Arctic96B-7;f_A714017;g_SGSH944;g_SGSH944_unclassified
Otu0003423	3.98124e-12	9.46683e-19	Inf	0.000752379	0.000354368	0.00159742	4.5018	0.042	p_Proteobacteria;c_Alphaproteobacteria;c_Alphaproteobacteria_unclassified
Otu0003844	3.98124e-12	9.46683e-19	Inf	0.000752379	0.000354368	0.00159742	4.5018	0.038	p_Proteobacteria;c_Alphaproteobacteria;o_Rhodospirillales;f_Rhodospirillaceae;f_Rhodospirillaceae_unclassified
Otu0004047	3.98124e-12	9.46683e-19	Inf	0.000752379	0.000354368	0.00159742	4.5018	0.04	p_Proteobacteria;c_Alphaproteobacteria;o_Rhodospirillales;f_Rhodospirillaceae;f_Rhodospirillaceae_unclassified
Otu0004062	3.98124e-12	9.46683e-19	Inf	0.000752379	0.000354368	0.00159742	4.5018	0.029	p_Proteobacteria;c_Gammaproteobacteria;o_Vibrionales;f_Vibrionaceae;g_Photobacterium;g_Photobacterium_unclassified
Otu0004070	3.98124e-12	9.46683e-19	Inf	0.000752379	0.000354368	0.00159742	4.5018	0.037	p_Proteobacteria;p_Proteobacteria_unclassified
Otu0004421	3.98124e-12	9.46683e-19	Inf	0.000752379	0.000354368	0.00159742	4.5018	0.043	p_Proteobacteria;c_Gammaproteobacteria;c_Gammaproteobacteria_unclassified
Otu0004586	3.98124e-12	9.46683e-19	Inf	0.000752379	0.000354368	0.00159742	4.5018	0.032	p_Cyanobacteria;c_Synechococcophycideae;o_Synechococcales;f_Synechococcaceae;g_Synechococcus;g_Synechococcus_unclassified
Otu0004888	3.98124e-12	9.46683e-19	Inf	0.000752379	0.000354368	0.00159742	4.5018	0.034	p_Proteobacteria;c_Alphaproteobacteria;o_Rhodospirillales;f_Rhodospirillaceae;f_Rhodospirillaceae_unclassified
Otu0005136	3.98124e-12	9.46683e-19	Inf	0.000752379	0.000354368	0.00159742	4.5018	0.038	p_Proteobacteria;c_Gammaproteobacteria;c_Gammaproteobacteria_unclassified
Otu0005317	3.98124e-12	9.46683e-19	Inf	0.000752379	0.000354368	0.00159742	4.5018	0.042	p_Proteobacteria;c_Gammaproteobacteria;c_Gammaproteobacteria_unclassified
Otu0006031	3.98124e-12	9.46683e-19	Inf	0.000752379	0.000354368	0.00159742	4.5018	0.038	p_Proteobacteria;c_Deltaproteobacteria;o_NB1-j;f_JTB38;f_JTB38_unclassified
Otu0006044	3.98124e-12	9.46683e-19	Inf	0.000752379	0.000354368	0.00159742	4.5018	0.03	p_Proteobacteria;c_Gammaproteobacteria;c_Gammaproteobacteria_unclassified
Otu0006349	3.98124e-12	9.46683e-19	Inf	0.000752379	0.000354368	0.00159742	4.5018	0.043	p_Acidobacteria;c_Sva0725;o_Sva0725;o_Sva0725_unclassified
Otu0006489	3.98124e-12	9.46683e-19	Inf	0.000752379	0.000354368	0.00159742	4.5018	0.038	p_Proteobacteria;p_Proteobacteria_unclassified
Otu0006515	3.98124e-12	9.46683e-19	Inf	0.000752379	0.000354368	0.00159742	4.5018	0.037	p_Bacteroidetes;c_Flavobacteriia;o_Flavobacteriales;f_Flavobacteriaceae;f_Flavobacteriaceae_unclassified
Otu0007271	3.98124e-12	9.46683e-19	Inf	0.000752379	0.000354368	0.00159742	4.5018	0.043	p_Proteobacteria;c_Gammaproteobacteria;c_Gammaproteobacteria_unclassified
Otu0007376	3.98124e-12	9.46683e-19	Inf	0.000752379	0.000354368	0.00159742	4.5018	0.03	p_Proteobacteria;c_Deltaproteobacteria;c_Deltaproteobacteria_unclassified
Otu0007852	3.98124e-12	9.46683e-19	Inf	0.000752379	0.000354368	0.00159742	4.5018	0.038	p_Proteobacteria;p_Proteobacteria_unclassified
Otu0008663	3.98124e-12	9.46683e-19	Inf	0.000752379	0.000354368	0.00159742	4.5018	0.031	p_Proteobacteria;c_Gammaproteobacteria;c_Gammaproteobacteria_unclassified
Otu0009386	3.98124e-12	9.46683e-19	Inf	0.000752379	0.000354368	0.00159742	4.5018	0.037	p_Proteobacteria;c_Alphaproteobacteria;o_Rhizobiales;o_Rhizobiales_unclassified
Otu0010394	3.98124e-12	9.46683e-19	Inf	0.000752379	0.000354368	0.00159742	4.5018	0.034	k_Bacteria_unclassified
Otu0010471	3.98124e-12	9.46683e-19	Inf	0.000752379	0.000354368	0.00159742	4.5018	0.037	p_Bacteroidetes;c_[Saprospirae];o_[Saprospirales];f_Saprospiraceae;f_Saprospiraceae_unclassified
Otu0011031	3.98124e-12	9.46683e-19	Inf	0.000752379	0.000354368	0.00159742	4.5018	0.03	p_Cyanobacteria;c_Synechococcophycideae;o_Synechococcales;f_Synechococcaceae;f_Synechococcaceae_unclassified
Otu0011672	3.98124e-12	9.46683e-19	Inf	0.000752379	0.000354368	0.00159742	4.5018	0.038	p_Proteobacteria;c_Gammaproteobacteria;c_Gammaproteobacteria_unclassified
Otu0012592	3.98124e-12	9.46683e-19	Inf	0.000752379	0.000354368	0.00159742	4.5018	0.045	p_Proteobacteria;c_Alphaproteobacteria;o_Rickettsiales;f_Pelagibacteraceae;f_Pelagibacteraceae_unclassified
Otu0013242	3.98124e-12	9.46683e-19	Inf	0.000752379	0.000354368	0.00159742	4.5018	0.03	p_Cyanobacteria;c_Synechococcophycideae;o_Synechococcales;f_Synechococcaceae;f_Synechococcaceae_unclassified
Otu0013750	3.98124e-12	9.46683e-19	Inf	0.000752379	0.000354368	0.00159742	4.5018	0.034	p_Proteobacteria;c_Deltaproteobacteria;c_Deltaproteobacteria_unclassified
Otu0015185	3.98124e-12	9.46683e-19	Inf	0.000752379	0.000354368	0.00159742	4.5018	0.03	p_Cyanobacteria;c_Synechococcophycideae;o_Synechococcales;f_Synechococcaceae;f_Synechococcaceae_unclassified
Otu0015883	3.98124e-12	9.46683e-19	Inf	0.000752379	0.000354368	0.00159742	4.5018	0.037	p_Proteobacteria;p_Proteobacteria_unclassified
Otu0020172	3.98124e-12	9.46683e-19	Inf	0.000752379	0.000354368	0.00159742	4.5018	0.037	p_Bacteroidetes;p_Bacteroidetes_unclassified
Otu0041539	3.98124e-12	9.46683e-19	Inf	0.000752379	0.000354368	0.00159742	4.5018	0.04	k_Bacteria_unclassified
Otu0002060	3.98124e-12	9.46683e-19	Inf	0.000752379	0.000354368	0.00159742	4.5018	0.039	p_Proteobacteria;c_Alphaproteobacteria;o_Rhodobacterales;f_Rhodobacteraceae;f_Rhodobacteraceae_unclassified
Otu0002191	3.98124e-12	9.46683e-19	Inf	0.000752379	0.000354368	0.00159742	4.5018	0.048	p_Actinobacteria;p_Actinobacteria_unclassified
Otu0002997	3.98124e-12	9.46683e-19	Inf	0.000752379	0.000354368	0.00159742	4.5018	0.032	p_Bacteroidetes;c_Flavobacteriia;o_Flavobacteriales;f_Flavobacteriaceae;f_Flavobacteriaceae_unclassified
Otu0003571	3.98124e-12	9.46683e-19	Inf	0.000752379	0.000354368	0.00159742	4.5018	0.021	p_Bacteroidetes;c_Flavobacteriia;o_Flavobacteriales;f_Flavobacteriaceae;f_Flavobacteriaceae_unclassified
Otu0003598	3.98124e-12	9.46683e-19	Inf	0.000752379	0.000354368	0.00159742	4.5018	0.048	p_Actinobacteria;c_Thermoleophilia;o_Gaiellales;f_Gaiellaceae;f_Gaiellaceae_unclassified
Otu0004359	3.98124e-12	9.46683e-19	Inf	0.000752379	0.000354368	0.00159742	4.5018	0.03	p_Proteobacteria;c_Alphaproteobacteria;c_Alphaproteobacteria_unclassified
Otu0004362	3.98124e-12	9.46683e-19	Inf	0.000752379	0.000354368	0.00159742	4.5018	0.039	p_Nitrospirae;c_Nitrospira;o_Nitrospirales;f_Nitrospiraceae;f_Nitrospiraceae_unclassified
Otu0004411	3.98124e-12	9.46683e-19	Inf	0.000752379	0.000354368	0.00159742	4.5018	0.026	p_Firmicutes;c_Clostridia;o_Clostridiales;f_Clostridiaceae;g_Clostridium;g_Clostridium_unclassified
Otu0004601	3.98124e-12	9.46683e-19	Inf	0.000752379	0.000354368	0.00159742	4.5018	0.025	p_Planctomycetes;c_Planctomycetia;o_Pirellulales;f_Pirellulaceae;f_Pirellulaceae_unclassified
Otu0004933	3.98124e-12	9.46683e-19	Inf	0.000752379	0.000354368	0.00159742	4.5018	0.045	p_SAR406;c_AB16;o_ZA3648c;f_AEGEAN_185;f_AEGEAN_185_unclassified
Otu0004970	3.98124e-12	9.46683e-19	Inf	0.000752379	0.000354368	0.00159742	4.5018	0.035	p_Bacteroidetes;p_Bacteroidetes_unclassified
Otu0005265	3.98124e-12	9.46683e-19	Inf	0.000752379	0.000354368	0.00159742	4.5018	0.034	p_Proteobacteria;c_Deltaproteobacteria;o_NB1-j;f_NB1-i;f_NB1-i_unclassified
Otu0005651	3.98124e-12	9.46683e-19	Inf	0.000752379	0.000354368	0.00159742	4.5018	0.039	p_Bacteroidetes;c_[Saprospirae];o_[Saprospirales];f_Saprospiraceae;g_Aquirestis;s_calciphila;
Otu0006156	3.98124e-12	9.46683e-19	Inf	0.000752379	0.000354368	0.00159742	4.5018	0.037	p_Actinobacteria;c_Actinobacteria;o_Actinomycetales;f_Nocardioidaceae;g_Nocardioides;s_fulvus;
Otu0006900	3.98124e-12	9.46683e-19	Inf	0.000752379	0.000354368	0.00159742	4.5018	0.039	p_Acidobacteria;c_Acidobacteria-6;o_BPC015;o_BPC015_unclassified
Otu0007001	3.98124e-12	9.46683e-19	Inf	0.000752379	0.000354368	0.00159742	4.5018	0.029	p_Planctomycetes;c_C6;o_d113;o_d113_unclassified
Otu0007197	3.98124e-12	9.46683e-19	Inf	0.000752379	0.000354368	0.00159742	4.5018	0.046	p_Proteobacteria;c_Deltaproteobacteria;o_Myxococcales;f_Polyangiaceae;f_Polyangiaceae_unclassified
Otu0007349	3.98124e-12	9.46683e-19	Inf	0.000752379	0.000354368	0.00159742	4.5018	0.034	p_Planctomycetes;c_Planctomycetia;o_Pirellulales;f_Pirellulaceae;f_Pirellulaceae_unclassified
Otu0007606	3.98124e-12	9.46683e-19	Inf	0.000752379	0.000354368	0.00159742	4.5018	0.037	p_Planctomycetes;c_Planctomycetia;o_Pirellulales;f_Pirellulaceae;f_Pirellulaceae_unclassified
Otu0007737	3.98124e-12	9.46683e-19	Inf	0.000752379	0.000354368	0.00159742	4.5018	0.046	p_Proteobacteria;c_Alphaproteobacteria;o_Rhodospirillales;f_Rhodospirillaceae;f_Rhodospirillaceae_unclassified
Otu0008005	3.98124e-12	9.46683e-19	Inf	0.000752379	0.000354368	0.00159742	4.5018	0.035	p_Proteobacteria;c_Alphaproteobacteria;c_Alphaproteobacteria_unclassified
Otu0009493	3.98124e-12	9.46683e-19	Inf	0.000752379	0.000354368	0.00159742	4.5018	0.032	p_Bacteroidetes;c_Cytophagia;o_Cytophagales;f_Flammeovirgaceae;g_JTB248;g_JTB248_unclassified
Otu0009567	3.98124e-12	9.46683e-19	Inf	0.000752379	0.000354368	0.00159742	4.5018	0.039	p_Proteobacteria;c_Gammaproteobacteria;c_Gammaproteobacteria_unclassified
Otu0010397	3.98124e-12	9.46683e-19	Inf	0.000752379	0.000354368	0.00159742	4.5018	0.046	k_Bacteria_unclassified
Otu0011260	3.98124e-12	9.46683e-19	Inf	0.000752379	0.000354368	0.00159742	4.5018	0.021	p_Proteobacteria;c_Alphaproteobacteria;o_Rhizobiales;f_Hyphomicrobiaceae;f_Hyphomicrobiaceae_unclassified
Otu0013005	3.98124e-12	9.46683e-19	Inf	0.000752379	0.000354368	0.00159742	4.5018	0.035	p_Chloroflexi;c_Anaerolineae;c_Anaerolineae_unclassified
Otu0015298	3.98124e-12	9.46683e-19	Inf	0.000752379	0.000354368	0.00159742	4.5018	0.034	p_Planctomycetes;c_Planctomycetia;o_Pirellulales;f_Pirellulaceae;f_Pirellulaceae_unclassified
Otu0023131	3.98124e-12	9.46683e-19	Inf	0.000752379	0.000354368	0.00159742	4.5018	0.039	p_Cyanobacteria;c_Oscillatoriophycideae;o_Chroococcales;f_Xenococcaceae;f_Xenococcaceae_unclassified
Otu0028992	3.98124e-12	9.46683e-19	Inf	0.000752379	0.000354368	0.00159742	4.5018	0.049	p_Proteobacteria;c_Alphaproteobacteria;c_Alphaproteobacteria_unclassified
Otu0000921	3.98124e-12	9.46683e-19	Inf	0.000752379	0.000354368	0.00159742	4.5018	0.045	p_Proteobacteria;c_Gammaproteobacteria;c_Gammaproteobacteria_unclassified
Otu0002419	3.98124e-12	9.46683e-19	Inf	0.000752379	0.000354368	0.00159742	4.5018	0.032	p_Actinobacteria;c_Acidimicrobiia;o_Acidimicrobiales;f_JdFBGBact;f_JdFBGBact_unclassified
Otu0003727	3.98124e-12	9.46683e-19	Inf	0.000752379	0.000354368	0.00159742	4.5018	0.043	p_Proteobacteria;c_Gammaproteobacteria;c_Gammaproteobacteria_unclassified
Otu0004371	3.98124e-12	9.46683e-19	Inf	0.000752379	0.000354368	0.00159742	4.5018	0.032	p_Proteobacteria;c_Alphaproteobacteria;o_Rhodospirillales;o_Rhodospirillales_unclassified
Otu0004849	3.98124e-12	9.46683e-19	Inf	0.000752379	0.000354368	0.00159742	4.5018	0.032	p_Planctomycetes;c_Planctomycetia;o_Pirellulales;f_Pirellulaceae;f_Pirellulaceae_unclassified
Otu0006715	3.98124e-12	9.46683e-19	Inf	0.000752379	0.000354368	0.00159742	4.5018	0.032	p_Proteobacteria;c_Alphaproteobacteria;o_Rhodospirillales;f_Rhodospirillaceae;g_Rhodovibrio;g_Rhodovibrio_unclassified
Otu0007556	3.98124e-12	9.46683e-19	Inf	0.000752379	0.000354368	0.00159742	4.5018	0.032	p_Proteobacteria;c_Gammaproteobacteria;c_Gammaproteobacteria_unclassified
Otu0012773	3.98124e-12	9.46683e-19	Inf	0.000752379	0.000354368	0.00159742	4.5018	0.019	p_Proteobacteria;c_Gammaproteobacteria;c_Gammaproteobacteria_unclassified
Otu0014247	3.98124e-12	9.46683e-19	Inf	0.000752379	0.000354368	0.00159742	4.5018	0.033	p_Cyanobacteria;c_Synechococcophycideae;o_Pseudanabaenales;f_Pseudanabaenaceae;g_Halomicronema;g_Halomicronema_unclassified
Otu0001401	3.98124e-12	9.46683e-19	Inf	0.00100317	0.000447151	0.00225059	4.8809	0.04	p_SAR406;c_AB16;o_Arctic96B-7;f_A714017;g_ZA3312c;g_ZA3312c_unclassified
Otu0003010	3.98124e-12	9.46683e-19	Inf	0.00100317	0.000447151	0.00225059	4.8809	0.047	p_Proteobacteria;c_Alphaproteobacteria;o_Sphingomonadales;f_Erythrobacteraceae;g_Erythrobacter;g_Erythrobacter_unclassified
Otu0003338	3.98124e-12	9.46683e-19	Inf	0.00100317	0.000535182	0.0018804	6.00241	0.01	p_Proteobacteria;c_Gammaproteobacteria;c_Gammaproteobacteria_unclassified
Otu0003954	3.98124e-12	9.46683e-19	Inf	0.00100317	0.000447151	0.00225059	4.8809	0.044	p_Planctomycetes;c_Planctomycetia;o_Planctomycetales;f_Planctomycetaceae;g_Planctomyces;g_Planctomyces_unclassified
Otu0004230	3.98124e-12	9.46683e-19	Inf	0.00100317	0.000535182	0.0018804	6.00241	0.02	p_Planctomycetes;c_Planctomycetia;o_Pirellulales;f_Pirellulaceae;f_Pirellulaceae_unclassified
Otu0004276	3.98124e-12	9.46683e-19	Inf	0.00100317	0.000447151	0.00225059	4.8809	0.044	p_Planctomycetes;c_Planctomycetia;o_Pirellulales;f_Pirellulaceae;f_Pirellulaceae_unclassified
Otu0005319	3.98124e-12	9.46683e-19	Inf	0.00100317	0.000447151	0.00225059	4.8809	0.047	p_Proteobacteria;c_Gammaproteobacteria;o_Alteromonadales;f_HTCC2188;g_HTCC;g_HTCC_unclassified
Otu0005911	3.98124e-12	9.46683e-19	Inf	0.00100317	0.000535182	0.0018804	6.00241	0.02	p_Proteobacteria;c_Gammaproteobacteria;c_Gammaproteobacteria_unclassified
Otu0007247	3.98124e-12	9.46683e-19	Inf	0.00100317	0.000447151	0.00225059	4.8809	0.047	p_Proteobacteria;c_Alphaproteobacteria;c_Alphaproteobacteria_unclassified
Otu0007949	3.98124e-12	9.46683e-19	Inf	0.00100317	0.000447151	0.00225059	4.8809	0.039	p_Acidobacteria;c_Acidobacteria-6;o_CCU21;o_CCU21_unclassified
Otu0008270	3.98124e-12	9.46683e-19	Inf	0.00100317	0.000447151	0.00225059	4.8809	0.035	p_Bacteroidetes;c_Flavobacteriia;o_Flavobacteriales;f_Flavobacteriaceae;f_Flavobacteriaceae_unclassified
Otu0008767	3.98124e-12	9.46683e-19	Inf	0.00100317	0.000447151	0.00225059	4.8809	0.044	p_Proteobacteria;c_Gammaproteobacteria;o_HTCC2188;f_HTCC2089;f_HTCC2089_unclassified
Otu0009298	3.98124e-12	9.46683e-19	Inf	0.00100317	0.000447151	0.00225059	4.8809	0.04	p_Planctomycetes;c_OM190;o_CL500-15;o_CL500-15_unclassified
Otu0011879	3.98124e-12	9.46683e-19	Inf	0.00100317	0.000447151	0.00225059	4.8809	0.045	p_Proteobacteria;c_Gammaproteobacteria;o_Thiotrichales;f_Piscirickettsiaceae;f_Piscirickettsiaceae_unclassified
Otu0011953	3.98124e-12	9.46683e-19	Inf	0.00100317	0.000535182	0.0018804	6.00241	0.02	p_Proteobacteria;c_Betaproteobacteria;o_Nitrosomonadales;f_Nitrosomonadaceae;f_Nitrosomonadaceae_unclassified
Otu0014556	3.98124e-12	9.46683e-19	Inf	0.00100317	0.000447151	0.00225059	4.8809	0.045	p_Proteobacteria;c_Gammaproteobacteria;c_Gammaproteobacteria_unclassified
Otu0001630	3.98124e-12	9.46683e-19	Inf	0.00100317	0.000535182	0.0018804	6.00241	0.011	p_Proteobacteria;c_Alphaproteobacteria;o_Rhodobacterales;f_Rhodobacteraceae;g_Paracoccus;s_aminovorans;
Otu0001699	3.98124e-12	9.46683e-19	Inf	0.00100317	0.000447151	0.00225059	4.8809	0.034	p_Bacteroidetes;c_Flavobacteriia;o_Flavobacteriales;f_Flavobacteriaceae;f_Flavobacteriaceae_unclassified
Otu0002447	3.98124e-12	9.46683e-19	Inf	0.00100317	0.000535182	0.0018804	6.00241	0.019	p_Planctomycetes;c_Planctomycetia;o_Pirellulales;f_Pirellulaceae;f_Pirellulaceae_unclassified
Otu0003760	3.98124e-12	9.46683e-19	Inf	0.00100317	0.000535182	0.0018804	6.00241	0.019	p_Proteobacteria;p_Proteobacteria_unclassified
Otu0003925	3.98124e-12	9.46683e-19	Inf	0.00100317	0.000447151	0.00225059	4.8809	0.033	p_Proteobacteria;c_Gammaproteobacteria;c_Gammaproteobacteria_unclassified
Otu0004124	3.98124e-12	9.46683e-19	Inf	0.00100317	0.000535182	0.0018804	6.00241	0.019	p_Proteobacteria;c_Alphaproteobacteria;o_Rhodospirillales;f_Rhodospirillaceae;f_Rhodospirillaceae_unclassified
Otu0004789	3.98124e-12	9.46683e-19	Inf	0.00100317	0.000535182	0.0018804	6.00241	0.016	p_Proteobacteria;c_Alphaproteobacteria;c_Alphaproteobacteria_unclassified
Otu0004993	3.98124e-12	9.46683e-19	Inf	0.00100317	0.000535182	0.0018804	6.00241	0.017	p_Cyanobacteria;c_Synechococcophycideae;o_Synechococcales;f_Synechococcaceae;g_Synechococcus;g_Synechococcus_unclassified
Otu0006504	3.98124e-12	9.46683e-19	Inf	0.00100317	0.000447151	0.00225059	4.8809	0.026	p_Cyanobacteria;c_Synechococcophycideae;o_Synechococcales;f_Synechococcaceae;f_Synechococcaceae_unclassified
Otu0010127	3.98124e-12	9.46683e-19	Inf	0.00100317	0.000447151	0.00225059	4.8809	0.03	p_Cyanobacteria;c_Synechococcophycideae;o_Synechococcales;f_Synechococcaceae;f_Synechococcaceae_unclassified
Otu0011212	3.98124e-12	9.46683e-19	Inf	0.00100317	0.000447151	0.00225059	4.8809	0.026	p_Cyanobacteria;c_Synechococcophycideae;o_Synechococcales;f_Synechococcaceae;g_Prochlorococcus;g_Prochlorococcus_unclassified
Otu0011290	3.98124e-12	9.46683e-19	Inf	0.00100317	0.000535182	0.0018804	6.00241	0.02	p_Proteobacteria;c_Deltaproteobacteria;o_Myxococcales;f_OM27;f_OM27_unclassified
Otu0011482	3.98124e-12	9.46683e-19	Inf	0.00100317	0.000447151	0.00225059	4.8809	0.039	p_Proteobacteria;p_Proteobacteria_unclassified
Otu0014259	3.98124e-12	9.46683e-19	Inf	0.00100317	0.000447151	0.00225059	4.8809	0.035	p_Chlamydiae;c_Chlamydiia;o_Chlamydiales;o_Chlamydiales_unclassified
Otu0016959	3.98124e-12	9.46683e-19	Inf	0.00100317	0.000447151	0.00225059	4.8809	0.048	p_Proteobacteria;c_Alphaproteobacteria;c_Alphaproteobacteria_unclassified
Otu0000085	3.98124e-12	9.46683e-19	Inf	0.00100317	0.000447151	0.00225059	4.8809	0.035	p_Proteobacteria;c_Betaproteobacteria;c_Betaproteobacteria_unclassified
Otu0001804	3.98124e-12	9.46683e-19	Inf	0.00100317	0.000447151	0.00225059	4.8809	0.042	p_Proteobacteria;c_Deltaproteobacteria;o_Myxococcales;f_Haliangiaceae;f_Haliangiaceae_unclassified
Otu0002696	3.98124e-12	9.46683e-19	Inf	0.00100317	0.000447151	0.00225059	4.8809	0.039	p_Proteobacteria;c_Gammaproteobacteria;o_HTCC2188;f_HTCC2089;f_HTCC2089_unclassified
Otu0003253	3.98124e-12	9.46683e-19	Inf	0.00100317	0.000447151	0.00225059	4.8809	0.039	p_Proteobacteria;c_Deltaproteobacteria;c_Deltaproteobacteria_unclassified
Otu0004267	3.98124e-12	9.46683e-19	Inf	0.00100317	0.000447151	0.00225059	4.8809	0.035	p_Proteobacteria;c_Gammaproteobacteria;c_Gammaproteobacteria_unclassified
Otu0004646	3.98124e-12	9.46683e-19	Inf	0.00100317	0.000535182	0.0018804	6.00241	0.016	p_Proteobacteria;c_Alphaproteobacteria;o_Rickettsiales;f_Pelagibacteraceae;f_Pelagibacteraceae_unclassified
Otu0005126	3.98124e-12	9.46683e-19	Inf	0.00100317	0.000447151	0.00225059	4.8809	0.042	p_Proteobacteria;c_Deltaproteobacteria;o_NB1-j;f_JTB38;f_JTB38_unclassified
Otu0005336	3.98124e-12	9.46683e-19	Inf	0.00100317	0.000535182	0.0018804	6.00241	0.014	p_Proteobacteria;c_Deltaproteobacteria;o_NB1-j;f_NB1-i;f_NB1-i_unclassified
Otu0005357	3.98124e-12	9.46683e-19	Inf	0.00100317	0.000447151	0.00225059	4.8809	0.045	p_Actinobacteria;c_Actinobacteria;o_Actinomycetales;f_Corynebacteriaceae;g_Corynebacterium;g_Corynebacterium_unclassified
Otu0005694	3.98124e-12	9.46683e-19	Inf	0.00100317	0.000535182	0.0018804	6.00241	0.015	p_Proteobacteria;c_Gammaproteobacteria;o_Alteromonadales;o_Alteromonadales_unclassified
Otu0006545	3.98124e-12	9.46683e-19	Inf	0.00100317	0.000447151	0.00225059	4.8809	0.031	p_Actinobacteria;c_Acidimicrobiia;o_Acidimicrobiales;f_OCS155;f_OCS155_unclassified
Otu0007242	3.98124e-12	9.46683e-19	Inf	0.00100317	0.000447151	0.00225059	4.8809	0.039	p_Planctomycetes;c_Planctomycetia;o_Planctomycetales;f_Planctomycetaceae;g_Planctomyces;g_Planctomyces_unclassified
Otu0007821	3.98124e-12	9.46683e-19	Inf	0.00100317	0.000447151	0.00225059	4.8809	0.039	p_Bacteroidetes;c_Cytophagia;o_Cytophagales;o_Cytophagales_unclassified
Otu0007866	3.98124e-12	9.46683e-19	Inf	0.00100317	0.000447151	0.00225059	4.8809	0.042	p_Proteobacteria;c_Gammaproteobacteria;o_HTCC2188;f_HTCC2089;f_HTCC2089_unclassified
Otu0008739	3.98124e-12	9.46683e-19	Inf	0.00100317	0.000535182	0.0018804	6.00241	0.015	p_Planctomycetes;c_Planctomycetia;o_Pirellulales;f_Pirellulaceae;f_Pirellulaceae_unclassified
Otu0009165	3.98124e-12	9.46683e-19	Inf	0.00100317	0.000447151	0.00225059	4.8809	0.043	p_Proteobacteria;c_Deltaproteobacteria;c_Deltaproteobacteria_unclassified
Otu0009315	3.98124e-12	9.46683e-19	Inf	0.00100317	0.000447151	0.00225059	4.8809	0.029	p_Proteobacteria;c_Alphaproteobacteria;o_Rickettsiales;f_AEGEAN_112;f_AEGEAN_112_unclassified
Otu0009671	3.98124e-12	9.46683e-19	Inf	0.00100317	0.000447151	0.00225059	4.8809	0.034	p_Proteobacteria;p_Proteobacteria_unclassified
Otu0009700	3.98124e-12	9.46683e-19	Inf	0.00100317	0.000447151	0.00225059	4.8809	0.038	p_Proteobacteria;p_Proteobacteria_unclassified
Otu0010116	3.98124e-12	9.46683e-19	Inf	0.00100317	0.000447151	0.00225059	4.8809	0.042	p_Proteobacteria;c_Gammaproteobacteria;o_HTCC2188;f_HTCC2089;f_HTCC2089_unclassified
Otu0010551	3.98124e-12	9.46683e-19	Inf	0.00100317	0.000447151	0.00225059	4.8809	0.033	k_Bacteria_unclassified
Otu0010948	3.98124e-12	9.46683e-19	Inf	0.00100317	0.000447151	0.00225059	4.8809	0.044	p_Proteobacteria;c_Deltaproteobacteria;o_Myxococcales;f_OM27;f_OM27_unclassified
Otu0011555	3.98124e-12	9.46683e-19	Inf	0.00100317	0.000447151	0.00225059	4.8809	0.049	p_Cyanobacteria;c_Synechococcophycideae;o_Synechococcales;f_Synechococcaceae;g_Prochlorococcus;g_Prochlorococcus_unclassified
Otu0011983	3.98124e-12	9.46683e-19	Inf	0.00100317	0.000447151	0.00225059	4.8809	0.048	p_Proteobacteria;c_Alphaproteobacteria;o_Rhodobacterales;f_Rhodobacteraceae;f_Rhodobacteraceae_unclassified
Otu0012267	3.98124e-12	9.46683e-19	Inf	0.00100317	0.000447151	0.00225059	4.8809	0.038	p_Proteobacteria;c_Gammaproteobacteria;c_Gammaproteobacteria_unclassified
Otu0012291	3.98124e-12	9.46683e-19	Inf	0.00100317	0.000447151	0.00225059	4.8809	0.038	p_Bacteroidetes;c_Flavobacteriia;o_Flavobacteriales;o_Flavobacteriales_unclassified
Otu0012775	3.98124e-12	9.46683e-19	Inf	0.00100317	0.000447151	0.00225059	4.8809	0.033	p_Proteobacteria;p_Proteobacteria_unclassified
Otu0014513	3.98124e-12	9.46683e-19	Inf	0.00100317	0.000447151	0.00225059	4.8809	0.044	p_Proteobacteria;c_Deltaproteobacteria;o_Myxococcales;f_OM27;f_OM27_unclassified
Otu0017626	3.98124e-12	9.46683e-19	Inf	0.00100317	0.000447151	0.00225059	4.8809	0.033	k_Bacteria_unclassified
Otu0026755	3.98124e-12	9.46683e-19	Inf	0.00100317	0.000447151	0.00225059	4.8809	0.038	k_Bacteria_unclassified
Otu0028018	3.98124e-12	9.46683e-19	Inf	0.00100317	0.000447151	0.00225059	4.8809	0.033	p_Proteobacteria;c_Alphaproteobacteria;o_Caulobacterales;f_Caulobacteraceae;f_Caulobacteraceae_unclassified
Otu0038659	3.98124e-12	9.46683e-19	Inf	0.00100317	0.000447151	0.00225059	4.8809	0.038	p_Proteobacteria;c_Gammaproteobacteria;o_Legionellales;f_Coxiellaceae;g_Aquicella;g_Aquicella_unclassified
Otu0002456	3.98124e-12	9.46683e-19	Inf	0.00100317	0.000535182	0.0018804	6.00241	0.017	p_Proteobacteria;c_Alphaproteobacteria;o_Rhodobacterales;f_Rhodobacteraceae;f_Rhodobacteraceae_unclassified
Otu0003617	3.98124e-12	9.46683e-19	Inf	0.00100317	0.000447151	0.00225059	4.8809	0.037	p_Proteobacteria;c_Alphaproteobacteria;o_Rhodobacterales;f_Rhodobacteraceae;f_Rhodobacteraceae_unclassified
Otu0004575	3.98124e-12	9.46683e-19	Inf	0.00100317	0.000447151	0.00225059	4.8809	0.048	p_SBR1093;c_VHS-B5-50;c_VHS-B5-50_unclassified
Otu0004776	3.98124e-12	9.46683e-19	Inf	0.00100317	0.000447151	0.00225059	4.8809	0.028	p_Bacteroidetes;c_Flavobacteriia;o_Flavobacteriales;f_Flavobacteriaceae;f_Flavobacteriaceae_unclassified
Otu0004943	3.98124e-12	9.46683e-19	Inf	0.00100317	0.000447151	0.00225059	4.8809	0.04	p_Proteobacteria;c_Alphaproteobacteria;o_Rhodobacterales;f_Rhodobacteraceae;f_Rhodobacteraceae_unclassified
Otu0007164	3.98124e-12	9.46683e-19	Inf	0.00100317	0.000447151	0.00225059	4.8809	0.044	p_Proteobacteria;c_Gammaproteobacteria;c_Gammaproteobacteria_unclassified
Otu0012069	3.98124e-12	9.46683e-19	Inf	0.00100317	0.000447151	0.00225059	4.8809	0.034	p_Proteobacteria;c_Alphaproteobacteria;o_Rhodobacterales;f_Rhodobacteraceae;f_Rhodobacteraceae_unclassified
Otu0015233	3.98124e-12	9.46683e-19	Inf	0.00100317	0.000447151	0.00225059	4.8809	0.035	p_Proteobacteria;c_Gammaproteobacteria;c_Gammaproteobacteria_unclassified
Otu0017454	3.98124e-12	9.46683e-19	Inf	0.00100317	0.000535182	0.0018804	6.00241	0.016	p_Cyanobacteria;c_Synechococcophycideae;o_Synechococcales;f_Synechococcaceae;f_Synechococcaceae_unclassified
Otu0028269	3.98124e-12	9.46683e-19	Inf	0.00100317	0.000447151	0.00225059	4.8809	0.037	p_Proteobacteria;c_Gammaproteobacteria;c_Gammaproteobacteria_unclassified
Otu0000213	3.98124e-12	9.46683e-19	Inf	0.00100317	0.000447151	0.00225059	4.8809	0.036	p_Proteobacteria;c_Gammaproteobacteria;o_Vibrionales;f_Vibrionaceae;g_Vibrio;g_Vibrio_unclassified
Otu0001792	3.98124e-12	9.46683e-19	Inf	0.00125397	0.000569888	0.00275919	4.95084	0.048	p_Proteobacteria;c_Alphaproteobacteria;o_Rhodobacterales;f_Rhodobacteraceae;f_Rhodobacteraceae_unclassified
Otu0002512	3.98124e-12	9.46683e-19	Inf	0.00125397	0.000637942	0.00246485	6.67082	0.017	p_Proteobacteria;c_Gammaproteobacteria;c_Gammaproteobacteria_unclassified
Otu0009174	3.98124e-12	9.46683e-19	Inf	0.00125397	0.000569888	0.00275919	4.95084	0.035	p_Acidobacteria;p_Acidobacteria_unclassified
Otu0010945	3.98124e-12	9.46683e-19	Inf	0.00125397	0.000569888	0.00275919	4.95084	0.03	p_Proteobacteria;c_Alphaproteobacteria;c_Alphaproteobacteria_unclassified
Otu0012353	3.98124e-12	9.46683e-19	Inf	0.00125397	0.000569888	0.00275919	4.95084	0.044	p_Proteobacteria;p_Proteobacteria_unclassified
Otu0001767	3.98124e-12	9.46683e-19	Inf	0.00125397	0.000516389	0.00304505	4.82225	0.046	p_Verrucomicrobia;c_Opitutae;o_Puniceicoccales;f_Puniceicoccaceae;g_Coraliomargarita;g_Coraliomargarita_unclassified
Otu0002058	3.98124e-12	9.46683e-19	Inf	0.00125397	0.000637942	0.00246485	6.67082	0.018	k_Bacteria_unclassified
Otu0002650	3.98124e-12	9.46683e-19	Inf	0.00125397	0.000637942	0.00246485	6.67082	0.019	p_Proteobacteria;c_Gammaproteobacteria;o_Alteromonadales;o_Alteromonadales_unclassified
Otu0002960	3.98124e-12	9.46683e-19	Inf	0.00125397	0.000730793	0.00215168	7.50302	0.011	p_Proteobacteria;c_Gammaproteobacteria;c_Gammaproteobacteria_unclassified
Otu0003297	3.98124e-12	9.46683e-19	Inf	0.00125397	0.000637942	0.00246485	6.67082	0.011	p_Proteobacteria;c_Gammaproteobacteria;o_Alteromonadales;o_Alteromonadales_unclassified
Otu0003386	3.98124e-12	9.46683e-19	Inf	0.00125397	0.000730793	0.00215168	7.50302	0.012	p_Proteobacteria;p_Proteobacteria_unclassified
Otu0003543	3.98124e-12	9.46683e-19	Inf	0.00125397	0.000516389	0.00304505	4.82225	0.041	p_Proteobacteria;p_Proteobacteria_unclassified
Otu0004718	3.98124e-12	9.46683e-19	Inf	0.00125397	0.000730793	0.00215168	7.50302	0.016	p_Bacteroidetes;c_[Saprospirae];o_[Saprospirales];f_Saprospiraceae;g_Lewinella;s_nigricans;
Otu0004797	3.98124e-12	9.46683e-19	Inf	0.00125397	0.000730793	0.00215168	7.50302	0.007	p_Planctomycetes;c_Planctomycetia;o_Pirellulales;f_Pirellulaceae;g_Planctomycete;s_LF1;
Otu0005764	3.98124e-12	9.46683e-19	Inf	0.00125397	0.000637942	0.00246485	6.67082	0.012	p_Cyanobacteria;c_Synechococcophycideae;o_Synechococcales;f_Synechococcaceae;f_Synechococcaceae_unclassified
Otu0006223	3.98124e-12	9.46683e-19	Inf	0.00125397	0.000637942	0.00246485	6.67082	0.02	p_Chloroflexi;c_TK17;c_TK17_unclassified
Otu0006774	3.98124e-12	9.46683e-19	Inf	0.00125397	0.000637942	0.00246485	6.67082	0.014	p_Proteobacteria;c_Gammaproteobacteria;o_Vibrionales;f_Vibrionaceae;g_Enterovibrio;g_Enterovibrio_unclassified
Otu0006810	3.98124e-12	9.46683e-19	Inf	0.00125397	0.000569888	0.00275919	4.95084	0.038	p_Proteobacteria;c_Deltaproteobacteria;o_Myxococcales;f_Haliangiaceae;f_Haliangiaceae_unclassified
Otu0009203	3.98124e-12	9.46683e-19	Inf	0.00125397	0.000516389	0.00304505	4.82225	0.045	p_Proteobacteria;c_Alphaproteobacteria;c_Alphaproteobacteria_unclassified
Otu0012265	3.98124e-12	9.46683e-19	Inf	0.00125397	0.000637942	0.00246485	6.67082	0.016	p_Proteobacteria;c_Gammaproteobacteria;c_Gammaproteobacteria_unclassified
Otu0017147	3.98124e-12	9.46683e-19	Inf	0.00125397	0.000516389	0.00304505	4.82225	0.042	p_Proteobacteria;c_Deltaproteobacteria;o_Myxococcales;f_OM27;f_OM27_unclassified
Otu0025133	3.98124e-12	9.46683e-19	Inf	0.00125397	0.000569888	0.00275919	4.95084	0.045	p_Proteobacteria;c_Alphaproteobacteria;o_Kiloniellales;o_Kiloniellales_unclassified
Otu0000429	3.98124e-12	9.46683e-19	Inf	0.00125397	0.000730793	0.00215168	7.50302	0.009	p_Proteobacteria;c_Deltaproteobacteria;o_Bdellovibrionales;f_Bacteriovoracaceae;g_Bacteriovorax;g_Bacteriovorax_unclassified
Otu0001672	3.98124e-12	9.46683e-19	Inf	0.00125397	0.000637942	0.00246485	6.67082	0.023	p_Planctomycetes;c_Planctomycetia;o_Planctomycetales;f_Planctomycetaceae;g_Planctomyces;g_Planctomyces_unclassified
Otu0002026	3.98124e-12	9.46683e-19	Inf	0.00125397	0.000637942	0.00246485	6.67082	0.026	p_Proteobacteria;c_Alphaproteobacteria;o_Rhodospirillales;f_Rhodospirillaceae;f_Rhodospirillaceae_unclassified
Otu0002874	3.98124e-12	9.46683e-19	Inf	0.00125397	0.000637942	0.00246485	6.67082	0.007	p_Cyanobacteria;c_Synechococcophycideae;o_Synechococcales;f_Synechococcaceae;f_Synechococcaceae_unclassified
Otu0003063	3.98124e-12	9.46683e-19	Inf	0.00125397	0.000516389	0.00304505	4.82225	0.035	p_Proteobacteria;c_Alphaproteobacteria;o_Rhodospirillales;f_Rhodospirillaceae;f_Rhodospirillaceae_unclassified
Otu0003975	3.98124e-12	9.46683e-19	Inf	0.00125397	0.000637942	0.00246485	6.67082	0.015	p_Planctomycetes;c_Planctomycetia;o_Pirellulales;f_Pirellulaceae;f_Pirellulaceae_unclassified
Otu0004135	3.98124e-12	9.46683e-19	Inf	0.00125397	0.000516389	0.00304505	4.82225	0.044	p_Proteobacteria;c_Alphaproteobacteria;o_Rhodobacterales;f_Rhodobacteraceae;f_Rhodobacteraceae_unclassified
Otu0004384	3.98124e-12	9.46683e-19	Inf	0.00125397	0.000730793	0.00215168	7.50302	0.01	p_Proteobacteria;c_Alphaproteobacteria;c_Alphaproteobacteria_unclassified
Otu0004392	3.98124e-12	9.46683e-19	Inf	0.00125397	0.000569888	0.00275919	4.95084	0.045	p_Proteobacteria;c_Gammaproteobacteria;c_Gammaproteobacteria_unclassified
Otu0004784	3.98124e-12	9.46683e-19	Inf	0.00125397	0.000569888	0.00275919	4.95084	0.045	p_Verrucomicrobia;c_Verrucomicrobiae;o_Verrucomicrobiales;f_Verrucomicrobiaceae;g_Verrucomicrobium;g_Verrucomicrobium_unclassified
Otu0005442	3.98124e-12	9.46683e-19	Inf	0.00125397	0.000730793	0.00215168	7.50302	0.006	p_Verrucomicrobia;c_Verrucomicrobiae;o_Verrucomicrobiales;f_Verrucomicrobiaceae;g_MSBL3;g_MSBL3_unclassified
Otu0005866	3.98124e-12	9.46683e-19	Inf	0.00125397	0.000637942	0.00246485	6.67082	0.017	p_Proteobacteria;c_Deltaproteobacteria;o_NB1-j;f_NB1-i;f_NB1-i_unclassified
Otu0005937	3.98124e-12	9.46683e-19	Inf	0.00125397	0.000637942	0.00246485	6.67082	0.025	p_Cyanobacteria;c_Synechococcophycideae;o_Synechococcales;f_Synechococcaceae;f_Synechococcaceae_unclassified
Otu0007618	3.98124e-12	9.46683e-19	Inf	0.00125397	0.000637942	0.00246485	6.67082	0.017	p_Cyanobacteria;c_Synechococcophycideae;o_Synechococcales;f_Synechococcaceae;g_Prochlorococcus;g_Prochlorococcus_unclassified
Otu0007770	3.98124e-12	9.46683e-19	Inf	0.00125397	0.000730793	0.00215168	7.50302	0.012	p_Proteobacteria;c_Deltaproteobacteria;o_PB19;o_PB19_unclassified
Otu0008911	3.98124e-12	9.46683e-19	Inf	0.00125397	0.000569888	0.00275919	4.95084	0.048	p_Proteobacteria;c_Gammaproteobacteria;c_Gammaproteobacteria_unclassified
Otu0009523	3.98124e-12	9.46683e-19	Inf	0.00125397	0.000637942	0.00246485	6.67082	0.011	p_Planctomycetes;c_Planctomycetia;o_Pirellulales;f_Pirellulaceae;g_Planctomycete;s_LF1;
Otu0011667	3.98124e-12	9.46683e-19	Inf	0.00125397	0.000516389	0.00304505	4.82225	0.042	p_Proteobacteria;c_Gammaproteobacteria;c_Gammaproteobacteria_unclassified
Otu0011903	3.98124e-12	9.46683e-19	Inf	0.00125397	0.000569888	0.00275919	4.95084	0.034	p_Cyanobacteria;c_Synechococcophycideae;o_Synechococcales;f_Synechococcaceae;g_Synechococcus;g_Synechococcus_unclassified
Otu0012451	3.98124e-12	9.46683e-19	Inf	0.00125397	0.000637942	0.00246485	6.67082	0.014	p_ZB3;c_BS119;c_BS119_unclassified
Otu0013511	3.98124e-12	9.46683e-19	Inf	0.00125397	0.000569888	0.00275919	4.95084	0.043	p_Proteobacteria;c_Gammaproteobacteria;c_Gammaproteobacteria_unclassified
Otu0015141	3.98124e-12	9.46683e-19	Inf	0.00125397	0.000516389	0.00304505	4.82225	0.038	p_Actinobacteria;c_Actinobacteria;o_Actinomycetales;o_Actinomycetales_unclassified
Otu0016540	3.98124e-12	9.46683e-19	Inf	0.00125397	0.000569888	0.00275919	4.95084	0.037	k_Bacteria_unclassified
Otu0000954	3.98124e-12	9.46683e-19	Inf	0.00125397	0.000516389	0.00304505	4.82225	0.033	p_Bacteroidetes;c_Flavobacteriia;o_Flavobacteriales;f_Flavobacteriaceae;f_Flavobacteriaceae_unclassified
Otu0002521	3.98124e-12	9.46683e-19	Inf	0.00125397	0.000637942	0.00246485	6.67082	0.007	p_Proteobacteria;c_Gammaproteobacteria;c_Gammaproteobacteria_unclassified
Otu0002578	3.98124e-12	9.46683e-19	Inf	0.00125397	0.000637942	0.00246485	6.67082	0.026	p_Proteobacteria;c_Gammaproteobacteria;c_Gammaproteobacteria_unclassified
Otu0003242	3.98124e-12	9.46683e-19	Inf	0.00125397	0.000569888	0.00275919	4.95084	0.042	p_Planctomycetes;c_Planctomycetia;o_Pirellulales;f_Pirellulaceae;f_Pirellulaceae_unclassified
Otu0003382	3.98124e-12	9.46683e-19	Inf	0.00125397	0.000516389	0.00304505	4.82225	0.045	k_Bacteria_unclassified
Otu0003389	3.98124e-12	9.46683e-19	Inf	0.00125397	0.000516389	0.00304505	4.82225	0.042	p_Proteobacteria;c_Alphaproteobacteria;o_Rhodospirillales;f_Rhodospirillaceae;f_Rhodospirillaceae_unclassified
Otu0004134	3.98124e-12	9.46683e-19	Inf	0.00125397	0.000516389	0.00304505	4.82225	0.044	p_Proteobacteria;c_Gammaproteobacteria;c_Gammaproteobacteria_unclassified
Otu0004228	3.98124e-12	9.46683e-19	Inf	0.00125397	0.000516389	0.00304505	4.82225	0.043	p_Proteobacteria;c_Gammaproteobacteria;c_Gammaproteobacteria_unclassified
Otu0004576	3.98124e-12	9.46683e-19	Inf	0.00125397	0.000516389	0.00304505	4.82225	0.041	p_Proteobacteria;c_Alphaproteobacteria;o_Rickettsiales;f_Pelagibacteraceae;f_Pelagibacteraceae_unclassified
Otu0007096	3.98124e-12	9.46683e-19	Inf	0.00125397	0.000569888	0.00275919	4.95084	0.043	p_Bacteroidetes;c_Cytophagia;o_Cytophagales;o_Cytophagales_unclassified
Otu0010065	3.98124e-12	9.46683e-19	Inf	0.00125397	0.000516389	0.00304505	4.82225	0.031	p_Cyanobacteria;c_Synechococcophycideae;o_Synechococcales;f_Synechococcaceae;g_Prochlorococcus;g_Prochlorococcus_unclassified
Otu0011815	3.98124e-12	9.46683e-19	Inf	0.00125397	0.000730793	0.00215168	7.50302	0.007	p_Cyanobacteria;c_Synechococcophycideae;o_Synechococcales;f_Synechococcaceae;g_Prochlorococcus;g_Prochlorococcus_unclassified
Otu0013458	3.98124e-12	9.46683e-19	Inf	0.00125397	0.000637942	0.00246485	6.67082	0.015	p_Cyanobacteria;c_Synechococcophycideae;o_Synechococcales;f_Synechococcaceae;f_Synechococcaceae_unclassified
Otu0002531	3.98124e-12	9.46683e-19	Inf	0.00125397	0.000569888	0.00275919	4.95084	0.047	p_Proteobacteria;c_Betaproteobacteria;c_Betaproteobacteria_unclassified
Otu0006311	3.98124e-12	9.46683e-19	Inf	0.00125397	0.000569888	0.00275919	4.95084	0.047	p_Proteobacteria;c_Gammaproteobacteria;c_Gammaproteobacteria_unclassified
Otu0009180	3.98124e-12	9.46683e-19	Inf	0.00125397	0.000637942	0.00246485	6.67082	0.013	p_Cyanobacteria;c_Synechococcophycideae;o_Synechococcales;f_Synechococcaceae;f_Synechococcaceae_unclassified
Otu0010598	3.98124e-12	9.46683e-19	Inf	0.00125397	0.000516389	0.00304505	4.82225	0.038	p_Bacteroidetes;p_Bacteroidetes_unclassified
Otu0017040	3.98124e-12	9.46683e-19	Inf	0.00125397	0.000569888	0.00275919	4.95084	0.034	k_Bacteria_unclassified
Otu0002136	0.000224394	2.88471e-05	0.0017455	0.00150476	0.000650886	0.0034788	4.38668	0.048	p_Proteobacteria;c_Alphaproteobacteria;o_Rhodospirillales;f_Rhodospirillaceae;f_Rhodospirillaceae_unclassified
Otu0002171	0.000224394	3.43743e-05	0.00146483	0.00150476	0.000698988	0.0032394	4.5402	0.042	p_Planctomycetes;c_Planctomycetia;o_Pirellulales;f_Pirellulaceae;g_Planctomycete;s_LF1;
Otu0001875	3.98124e-12	9.46683e-19	Inf	0.00150476	0.000708736	0.00319484	6.54133	0.023	p_Bacteroidetes;c_[Saprospirae];o_[Saprospirales];f_Saprospiraceae;f_Saprospiraceae_unclassified
Otu0004917	3.98124e-12	9.46683e-19	Inf	0.00150476	0.000708736	0.00319484	6.54133	0.014	p_Planctomycetes;c_Planctomycetia;o_Pirellulales;f_Pirellulaceae;f_Pirellulaceae_unclassified
Otu0003784	3.98124e-12	9.46683e-19	Inf	0.00150476	0.000659053	0.00343568	4.91748	0.047	p_Proteobacteria;c_Alphaproteobacteria;c_Alphaproteobacteria_unclassified
Otu0004610	3.98124e-12	9.46683e-19	Inf	0.00150476	0.000708736	0.00319484	6.54133	0.02	p_Proteobacteria;c_Gammaproteobacteria;o_HTCC2188;f_HTCC2089;f_HTCC2089_unclassified
Otu0004714	3.98124e-12	9.46683e-19	Inf	0.00150476	0.000708736	0.00319484	6.54133	0.015	p_Planctomycetes;c_Planctomycetia;o_Pirellulales;f_Pirellulaceae;f_Pirellulaceae_unclassified
Otu0005598	3.98124e-12	9.46683e-19	Inf	0.00150476	0.000708736	0.00319484	6.54133	0.015	p_Proteobacteria;c_Gammaproteobacteria;c_Gammaproteobacteria_unclassified
Otu0006045	3.98124e-12	9.46683e-19	Inf	0.00150476	0.000708736	0.00319484	6.54133	0.016	p_Proteobacteria;c_Alphaproteobacteria;o_Rhodobacterales;f_Rhodobacteraceae;g_Paracoccus;s_aminovorans;
Otu0008050	3.98124e-12	9.46683e-19	Inf	0.00150476	0.000708736	0.00319484	6.54133	0.011	p_Cyanobacteria;c_Synechococcophycideae;o_Synechococcales;f_Synechococcaceae;g_Prochlorococcus;g_Prochlorococcus_unclassified
Otu0008137	3.98124e-12	9.46683e-19	Inf	0.00150476	0.000708736	0.00319484	6.54133	0.011	p_Cyanobacteria;c_Synechococcophycideae;o_Synechococcales;f_Synechococcaceae;f_Synechococcaceae_unclassified
Otu0000963	3.98124e-12	9.46683e-19	Inf	0.00150476	0.000938685	0.0024122	9.00363	0.002	p_Proteobacteria;c_Alphaproteobacteria;o_Rhodobacterales;f_Rhodobacteraceae;f_Rhodobacteraceae_unclassified
Otu0001928	3.98124e-12	9.46683e-19	Inf	0.00150476	0.000659053	0.00343568	4.91748	0.041	p_Proteobacteria;c_Alphaproteobacteria;o_Rhizobiales;f_Phyllobacteriaceae;f_Phyllobacteriaceae_unclassified
Otu0001978	3.98124e-12	9.46683e-19	Inf	0.00150476	0.000708736	0.00319484	6.54133	0.018	p_Actinobacteria;c_Acidimicrobiia;o_Acidimicrobiales;f_wb1_P06;f_wb1_P06_unclassified
Otu0002131	3.98124e-12	9.46683e-19	Inf	0.00150476	0.000659053	0.00343568	4.91748	0.042	p_Actinobacteria;c_Acidimicrobiia;o_Acidimicrobiales;f_wb1_P06;f_wb1_P06_unclassified
Otu0002289	3.98124e-12	9.46683e-19	Inf	0.00150476	0.000708736	0.00319484	6.54133	0.013	p_Proteobacteria;c_Alphaproteobacteria;o_Rhodobacterales;f_Rhodobacteraceae;g_Loktanella;g_Loktanella_unclassified
Otu0002430	3.98124e-12	9.46683e-19	Inf	0.00150476	0.000659053	0.00343568	4.91748	0.042	p_Bacteroidetes;c_Flavobacteriia;o_Flavobacteriales;f_Flavobacteriaceae;f_Flavobacteriaceae_unclassified
Otu0002852	3.98124e-12	9.46683e-19	Inf	0.00150476	0.000659053	0.00343568	4.91748	0.041	p_Proteobacteria;c_Alphaproteobacteria;o_Rhodobacterales;f_Rhodobacteraceae;f_Rhodobacteraceae_unclassified
Otu0002865	3.98124e-12	9.46683e-19	Inf	0.00150476	0.000708736	0.00319484	6.54133	0.015	p_Proteobacteria;p_Proteobacteria_unclassified
Otu0003335	3.98124e-12	9.46683e-19	Inf	0.00150476	0.000708736	0.00319484	6.54133	0.021	p_Proteobacteria;c_Gammaproteobacteria;c_Gammaproteobacteria_unclassified
Otu0003445	3.98124e-12	9.46683e-19	Inf	0.00150476	0.000659053	0.00343568	4.91748	0.04	p_Proteobacteria;c_Alphaproteobacteria;c_Alphaproteobacteria_unclassified
Otu0003521	3.98124e-12	9.46683e-19	Inf	0.00150476	0.000841772	0.00268992	8.55288	0.012	p_Verrucomicrobia;c_Verruco-5;o_R76-B128;o_R76-B128_unclassified
Otu0005085	3.98124e-12	9.46683e-19	Inf	0.00150476	0.000708736	0.00319484	6.54133	0.018	p_Planctomycetes;c_OM190;o_CL500-15;o_CL500-15_unclassified
Otu0007218	3.98124e-12	9.46683e-19	Inf	0.00150476	0.000659053	0.00343568	4.91748	0.045	p_Proteobacteria;c_Alphaproteobacteria;o_Rickettsiales;f_Pelagibacteraceae;f_Pelagibacteraceae_unclassified
Otu0011526	3.98124e-12	9.46683e-19	Inf	0.00150476	0.00057935	0.00390834	4.79404	0.036	p_Cyanobacteria;c_Synechococcophycideae;o_Synechococcales;f_Synechococcaceae;g_Prochlorococcus;g_Prochlorococcus_unclassified
Otu0000042	3.98124e-12	9.46683e-19	Inf	0.00150476	0.000841772	0.00268992	8.55288	0.006	p_Proteobacteria;c_Alphaproteobacteria;o_Rhodospirillales;f_Rhodospirillaceae;f_Rhodospirillaceae_unclassified
Otu0000662	3.98124e-12	9.46683e-19	Inf	0.00150476	0.000841772	0.00268992	8.55288	0.011	p_Proteobacteria;c_Deltaproteobacteria;o_Desulfobacterales;f_Desulfobulbaceae;g_Desulfotalea;g_Desulfotalea_unclassified
Otu0001124	3.98124e-12	9.46683e-19	Inf	0.00150476	0.000708736	0.00319484	6.54133	0.016	p_Proteobacteria;c_Alphaproteobacteria;c_Alphaproteobacteria_unclassified
Otu0001408	3.98124e-12	9.46683e-19	Inf	0.00150476	0.00057935	0.00390834	4.79404	0.042	p_Proteobacteria;c_Alphaproteobacteria;o_Rhodospirillales;f_Rhodospirillaceae;f_Rhodospirillaceae_unclassified
Otu0001503	3.98124e-12	9.46683e-19	Inf	0.00150476	0.000938685	0.0024122	9.00363	0.004	p_Proteobacteria;c_Deltaproteobacteria;o_Desulfobacterales;f_Desulfobulbaceae;f_Desulfobulbaceae_unclassified
Otu0002114	3.98124e-12	9.46683e-19	Inf	0.00150476	0.00057935	0.00390834	4.79404	0.032	p_Proteobacteria;c_Gammaproteobacteria;o_Alteromonadales;f_125ds10;f_125ds10_unclassified
Otu0002847	3.98124e-12	9.46683e-19	Inf	0.00150476	0.000841772	0.00268992	8.55288	0.006	p_Proteobacteria;c_Alphaproteobacteria;o_Rickettsiales;f_AEGEAN_112;f_AEGEAN_112_unclassified
Otu0003084	3.98124e-12	9.46683e-19	Inf	0.00150476	0.000659053	0.00343568	4.91748	0.045	p_Proteobacteria;c_Gammaproteobacteria;o_Alteromonadales;f_Alteromonadaceae;f_Alteromonadaceae_unclassified
Otu0003152	3.98124e-12	9.46683e-19	Inf	0.00150476	0.00057935	0.00390834	4.79404	0.045	p_Proteobacteria;c_Gammaproteobacteria;o_Alteromonadales;f_OM60;g_Congregibacter;g_Congregibacter_unclassified
Otu0003868	3.98124e-12	9.46683e-19	Inf	0.00150476	0.000659053	0.00343568	4.91748	0.047	p_Proteobacteria;c_Deltaproteobacteria;o_Desulfobacterales;f_Nitrospinaceae;g_Nitrospina;g_Nitrospina_unclassified
Otu0003982	3.98124e-12	9.46683e-19	Inf	0.00150476	0.000841772	0.00268992	8.55288	0.009	p_Proteobacteria;c_Gammaproteobacteria;o_HTCC2188;f_HTCC2089;f_HTCC2089_unclassified
Otu0004129	3.98124e-12	9.46683e-19	Inf	0.00150476	0.00057935	0.00390834	4.79404	0.043	p_Proteobacteria;c_Gammaproteobacteria;o_HTCC2188;f_HTCC2089;f_HTCC2089_unclassified
Otu0004391	3.98124e-12	9.46683e-19	Inf	0.00150476	0.00057935	0.00390834	4.79404	0.022	p_Proteobacteria;c_Deltaproteobacteria;c_Deltaproteobacteria_unclassified
Otu0004477	3.98124e-12	9.46683e-19	Inf	0.00150476	0.00057935	0.00390834	4.79404	0.038	p_Proteobacteria;c_Gammaproteobacteria;c_Gammaproteobacteria_unclassified
Otu0004829	3.98124e-12	9.46683e-19	Inf	0.00150476	0.000659053	0.00343568	4.91748	0.034	p_Proteobacteria;c_Alphaproteobacteria;o_Rickettsiales;f_Pelagibacteraceae;f_Pelagibacteraceae_unclassified
Otu0005622	3.98124e-12	9.46683e-19	Inf	0.00150476	0.00057935	0.00390834	4.79404	0.045	p_Proteobacteria;c_Alphaproteobacteria;o_Sphingomonadales;f_Erythrobacteraceae;g_Erythrobacter;g_Erythrobacter_unclassified
Otu0006184	3.98124e-12	9.46683e-19	Inf	0.00150476	0.00076814	0.00294777	6.77386	0.018	p_Cyanobacteria;c_Synechococcophycideae;o_Synechococcales;f_Synechococcaceae;f_Synechococcaceae_unclassified
Otu0006407	3.98124e-12	9.46683e-19	Inf	0.00150476	0.000659053	0.00343568	4.91748	0.046	p_Proteobacteria;c_Alphaproteobacteria;c_Alphaproteobacteria_unclassified
Otu0006690	3.98124e-12	9.46683e-19	Inf	0.00150476	0.00057935	0.00390834	4.79404	0.045	p_Proteobacteria;c_Gammaproteobacteria;c_Gammaproteobacteria_unclassified
Otu0009486	3.98124e-12	9.46683e-19	Inf	0.00150476	0.000708736	0.00319484	6.54133	0.006	p_Cyanobacteria;c_Synechococcophycideae;o_Synechococcales;f_Synechococcaceae;g_Prochlorococcus;g_Prochlorococcus_unclassified
Otu0009911	3.98124e-12	9.46683e-19	Inf	0.00150476	0.000659053	0.00343568	4.91748	0.049	p_Cyanobacteria;c_Synechococcophycideae;o_Synechococcales;f_Synechococcaceae;g_Prochlorococcus;g_Prochlorococcus_unclassified
Otu0011146	3.98124e-12	9.46683e-19	Inf	0.00150476	0.000708736	0.00319484	6.54133	0.011	p_Cyanobacteria;c_Synechococcophycideae;o_Synechococcales;f_Synechococcaceae;g_Synechococcus;g_Synechococcus_unclassified
Otu0038170	3.98124e-12	9.46683e-19	Inf	0.00150476	0.00057935	0.00390834	4.79404	0.035	k_Bacteria_unclassified
Otu0001853	3.98124e-12	9.46683e-19	Inf	0.00150476	0.00076814	0.00294777	6.77386	0.018	p_Proteobacteria;c_Epsilonproteobacteria;o_Campylobacterales;f_Campylobacteraceae;g_Arcobacter;g_Arcobacter_unclassified
Otu0002718	3.98124e-12	9.46683e-19	Inf	0.00150476	0.00057935	0.00390834	4.79404	0.04	p_Bacteroidetes;c_Flavobacteriia;o_Flavobacteriales;o_Flavobacteriales_unclassified
Otu0003048	3.98124e-12	9.46683e-19	Inf	0.00150476	0.00057935	0.00390834	4.79404	0.031	p_Nitrospirae;c_Nitrospira;o_Nitrospirales;f_Nitrospiraceae;f_Nitrospiraceae_unclassified
Otu0004368	3.98124e-12	9.46683e-19	Inf	0.00150476	0.000659053	0.00343568	4.91748	0.041	p_Proteobacteria;c_Alphaproteobacteria;c_Alphaproteobacteria_unclassified
Otu0005121	3.98124e-12	9.46683e-19	Inf	0.00150476	0.000708736	0.00319484	5.01933	0.029	p_Proteobacteria;c_Alphaproteobacteria;o_Rhodospirillales;f_Rhodospirillaceae;f_Rhodospirillaceae_unclassified
Otu0006942	3.98124e-12	9.46683e-19	Inf	0.00150476	0.000659053	0.00343568	4.91748	0.039	p_Proteobacteria;c_Gammaproteobacteria;c_Gammaproteobacteria_unclassified
Otu0008667	3.98124e-12	9.46683e-19	Inf	0.00150476	0.00057935	0.00390834	4.79404	0.032	p_Cyanobacteria;c_Synechococcophycideae;o_Synechococcales;f_Synechococcaceae;g_Prochlorococcus;g_Prochlorococcus_unclassified
Otu0008826	3.98124e-12	9.46683e-19	Inf	0.00150476	0.00057935	0.00390834	4.79404	0.04	k_Bacteria_unclassified
Otu0008886	3.98124e-12	9.46683e-19	Inf	0.00150476	0.00057935	0.00390834	4.79404	0.045	p_Proteobacteria;c_Alphaproteobacteria;c_Alphaproteobacteria_unclassified
Otu0009229	3.98124e-12	9.46683e-19	Inf	0.00150476	0.000659053	0.00343568	4.91748	0.034	p_Proteobacteria;c_Gammaproteobacteria;o_HTCC2188;f_HTCC2089;f_HTCC2089_unclassified
Otu0010386	3.98124e-12	9.46683e-19	Inf	0.00150476	0.00076814	0.00294777	6.77386	0.016	p_Planctomycetes;c_Phycisphaerae;o_Phycisphaerales;o_Phycisphaerales_unclassified
Otu0027099	3.98124e-12	9.46683e-19	Inf	0.00150476	0.000659053	0.00343568	4.91748	0.03	p_Planctomycetes;c_Phycisphaerae;o_Phycisphaerales;o_Phycisphaerales_unclassified
Otu0036858	3.98124e-12	9.46683e-19	Inf	0.00150476	0.000659053	0.00343568	4.91748	0.037	p_Actinobacteria;c_Actinobacteria;o_Actinomycetales;o_Actinomycetales_unclassified
Otu0000167	3.98124e-12	9.46683e-19	Inf	0.00150476	0.000659053	0.00343568	4.91748	0.041	p_Cyanobacteria;c_Oscillatoriophycideae;o_Oscillatoriales;f_Phormidiaceae;g_Oscillatoria;s_spongeliae;
Otu0003416	3.98124e-12	9.46683e-19	Inf	0.00150476	0.00076814	0.00294777	6.77386	0.02	p_Planctomycetes;c_Planctomycetia;o_Pirellulales;f_Pirellulaceae;f_Pirellulaceae_unclassified
Otu0003672	3.98124e-12	9.46683e-19	Inf	0.00150476	0.00057935	0.00390834	4.79404	0.025	p_Proteobacteria;c_Deltaproteobacteria;o_Bdellovibrionales;f_Bacteriovoracaceae;f_Bacteriovoracaceae_unclassified
Otu0003710	3.98124e-12	9.46683e-19	Inf	0.00150476	0.000659053	0.00343568	4.91748	0.041	k_Bacteria_unclassified
Otu0002503	3.98124e-12	9.46683e-19	Inf	0.00150476	0.00076814	0.00294777	6.77386	0.022	p_Proteobacteria;c_Alphaproteobacteria;o_Rhodobacterales;f_Rhodobacteraceae;f_Rhodobacteraceae_unclassified
Otu0009890	3.98124e-12	9.46683e-19	Inf	0.00175555	0.000913748	0.00337288	8.31707	0.004	p_Cyanobacteria;c_Synechococcophycideae;o_Synechococcales;f_Synechococcaceae;g_Prochlorococcus;g_Prochlorococcus_unclassified
Otu0000639	3.98124e-12	9.46683e-19	Inf	0.00175555	0.000811758	0.00379665	4.99878	0.047	p_Proteobacteria;c_Alphaproteobacteria;o_Sphingomonadales;f_Sphingomonadaceae;f_Sphingomonadaceae_unclassified
Otu0000765	3.98124e-12	9.46683e-19	Inf	0.00175555	0.000769988	0.00400261	6.48193	0.019	p_Nitrospirae;c_Nitrospira;o_Nitrospirales;f_Nitrospiraceae;f_Nitrospiraceae_unclassified
Otu0001341	3.98124e-12	9.46683e-19	Inf	0.00175555	0.000913748	0.00337288	8.31707	0.008	p_Proteobacteria;c_Alphaproteobacteria;o_Rhodobacterales;f_Rhodobacteraceae;f_Rhodobacteraceae_unclassified
Otu0001698	3.98124e-12	9.46683e-19	Inf	0.00175555	0.000913748	0.00337288	8.31707	0.012	p_Proteobacteria;c_Alphaproteobacteria;c_Alphaproteobacteria_unclassified
Otu0003583	3.98124e-12	9.46683e-19	Inf	0.00175555	0.000913748	0.00337288	8.31707	0.008	p_Bacteroidetes;c_Flavobacteriia;o_Flavobacteriales;f_Flavobacteriaceae;g_Tenacibaculum;s_marinus;
Otu0001468	3.98124e-12	9.46683e-19	Inf	0.00175555	0.000859133	0.00358729	6.69373	0.018	p_Proteobacteria;c_Alphaproteobacteria;o_Rhodobacterales;f_Rhodobacteraceae;f_Rhodobacteraceae_unclassified
Otu0004388	3.98124e-12	9.46683e-19	Inf	0.00175555	0.000769988	0.00400261	6.48193	0.023	p_Proteobacteria;c_Alphaproteobacteria;o_Rhodobacterales;f_Rhodobacteraceae;f_Rhodobacteraceae_unclassified
Otu0004568	3.98124e-12	9.46683e-19	Inf	0.00175555	0.000769988	0.00400261	4.91698	0.045	p_Proteobacteria;c_Alphaproteobacteria;o_Rickettsiales;f_Pelagibacteraceae;g_Pelagibacter;s_ubique;
Otu0004736	3.98124e-12	9.46683e-19	Inf	0.00175555	0.000769988	0.00400261	4.91698	0.036	p_Bacteroidetes;c_Flavobacteriia;o_Flavobacteriales;f_Flavobacteriaceae;f_Flavobacteriaceae_unclassified
Otu0007537	3.98124e-12	9.46683e-19	Inf	0.00175555	0.000913748	0.00337288	8.31707	0.006	p_Cyanobacteria;c_Synechococcophycideae;o_Synechococcales;f_Synechococcaceae;g_Prochlorococcus;g_Prochlorococcus_unclassified
Otu0011671	3.98124e-12	9.46683e-19	Inf	0.00175555	0.000769988	0.00400261	4.91698	0.04	p_Proteobacteria;p_Proteobacteria_unclassified
Otu0017576	3.98124e-12	9.46683e-19	Inf	0.00175555	0.000769988	0.00400261	6.48193	0.011	p_Cyanobacteria;c_Synechococcophycideae;o_Synechococcales;f_Synechococcaceae;f_Synechococcaceae_unclassified
Otu0001545	3.98124e-12	9.46683e-19	Inf	0.00175555	0.000732699	0.00420631	4.88924	0.043	p_Proteobacteria;c_Alphaproteobacteria;o_Rhodobacterales;f_Rhodobacteraceae;f_Rhodobacteraceae_unclassified
Otu0003547	3.98124e-12	9.46683e-19	Inf	0.00175555	0.00105657	0.00291695	10.3507	0.004	p_Bacteroidetes;c_Cytophagia;o_Cytophagales;f_Flammeovirgaceae;f_Flammeovirgaceae_unclassified
Otu0003553	3.98124e-12	9.46683e-19	Inf	0.00175555	0.000640582	0.00481119	4.77687	0.044	p_Planctomycetes;c_Phycisphaerae;o_Phycisphaerales;o_Phycisphaerales_unclassified
Otu0003658	3.98124e-12	9.46683e-19	Inf	0.00175555	0.000769988	0.00400261	6.48193	0.018	p_Acidobacteria;c_[Chloracidobacteria];o_RB41;f_Ellin6075;f_Ellin6075_unclassified
Otu0004350	3.98124e-12	9.46683e-19	Inf	0.00175555	0.000732699	0.00420631	4.88924	0.046	p_Proteobacteria;c_Gammaproteobacteria;c_Gammaproteobacteria_unclassified
Otu0004358	3.98124e-12	9.46683e-19	Inf	0.00175555	0.000859133	0.00358729	6.69373	0.017	p_Nitrospirae;c_Nitrospira;o_Nitrospirales;f_Nitrospiraceae;f_Nitrospiraceae_unclassified
Otu0004658	3.98124e-12	9.46683e-19	Inf	0.00175555	0.000859133	0.00358729	6.69373	0.017	p_Proteobacteria;c_Alphaproteobacteria;o_Rhizobiales;f_Phyllobacteriaceae;g_Aminobacter;g_Aminobacter_unclassified
Otu0004798	3.98124e-12	9.46683e-19	Inf	0.00175555	0.000769988	0.00400261	6.48193	0.019	p_Proteobacteria;c_Gammaproteobacteria;o_HTCC2188;f_HTCC2089;f_HTCC2089_unclassified
Otu0004915	3.98124e-12	9.46683e-19	Inf	0.00175555	0.000769988	0.00400261	6.48193	0.018	p_Proteobacteria;c_Alphaproteobacteria;o_Sphingomonadales;f_Erythrobacteraceae;g_Erythrobacter;g_Erythrobacter_unclassified
Otu0004932	3.98124e-12	9.46683e-19	Inf	0.00175555	0.000640582	0.00481119	4.77687	0.044	p_Actinobacteria;c_Acidimicrobiia;o_Acidimicrobiales;f_koll13;f_koll13_unclassified
Otu0005752	3.98124e-12	9.46683e-19	Inf	0.00175555	0.000859133	0.00358729	6.69373	0.019	p_Planctomycetes;c_Planctomycetia;o_Pirellulales;f_Pirellulaceae;f_Pirellulaceae_unclassified
Otu0006013	3.98124e-12	9.46683e-19	Inf	0.00175555	0.000732699	0.00420631	4.88924	0.035	p_Bacteroidetes;c_Flavobacteriia;o_Flavobacteriales;f_Flavobacteriaceae;f_Flavobacteriaceae_unclassified
Otu0007089	3.98124e-12	9.46683e-19	Inf	0.00175555	0.000732699	0.00420631	4.88924	0.036	p_Proteobacteria;p_Proteobacteria_unclassified
Otu0007926	3.98124e-12	9.46683e-19	Inf	0.00175555	0.000769988	0.00400261	6.48193	0.018	p_Proteobacteria;c_Alphaproteobacteria;c_Alphaproteobacteria_unclassified
Otu0008755	3.98124e-12	9.46683e-19	Inf	0.00175555	0.000859133	0.00358729	6.69373	0.011	p_Bacteroidetes;c_Cytophagia;o_Cytophagales;f_Flammeovirgaceae;f_Flammeovirgaceae_unclassified
Otu0009457	3.98124e-12	9.46683e-19	Inf	0.00175555	0.000640582	0.00481119	4.77687	0.036	p_Proteobacteria;c_Deltaproteobacteria;o_Myxococcales;f_Haliangiaceae;f_Haliangiaceae_unclassified
Otu0009806	3.98124e-12	9.46683e-19	Inf	0.00175555	0.000640582	0.00481119	4.77687	0.044	p_Proteobacteria;p_Proteobacteria_unclassified
Otu0015595	3.98124e-12	9.46683e-19	Inf	0.00175555	0.000640582	0.00481119	4.77687	0.047	p_Proteobacteria;p_Proteobacteria_unclassified
Otu0017281	3.98124e-12	9.46683e-19	Inf	0.00175555	0.000732699	0.00420631	4.88924	0.041	k_Bacteria_unclassified
Otu0002294	3.98124e-12	9.46683e-19	Inf	0.00175555	0.000640582	0.00481119	4.77687	0.048	p_Fusobacteria;c_Fusobacteriia;o_Fusobacteriales;f_Fusobacteriaceae;g_Propionigenium;g_Propionigenium_unclassified
Otu0002702	3.98124e-12	9.46683e-19	Inf	0.00175555	0.00105657	0.00291695	10.3507	0.004	p_Proteobacteria;c_Gammaproteobacteria;c_Gammaproteobacteria_unclassified
Otu0003516	3.98124e-12	9.46683e-19	Inf	0.00175555	0.000769988	0.00400261	4.91698	0.038	p_Bacteroidetes;p_Bacteroidetes_unclassified
Otu0003627	3.98124e-12	9.46683e-19	Inf	0.00175555	0.000859133	0.00358729	6.69373	0.013	p_Planctomycetes;c_Planctomycetia;o_Pirellulales;f_Pirellulaceae;f_Pirellulaceae_unclassified
Otu0003907	3.98124e-12	9.46683e-19	Inf	0.00175555	0.000732699	0.00420631	4.88924	0.042	p_Planctomycetes;c_Planctomycetia;o_Planctomycetales;f_Planctomycetaceae;g_Planctomyces;g_Planctomyces_unclassified
Otu0004502	3.98124e-12	9.46683e-19	Inf	0.00175555	0.000640582	0.00481119	4.77687	0.04	p_Actinobacteria;p_Actinobacteria_unclassified
Otu0006513	3.98124e-12	9.46683e-19	Inf	0.00175555	0.000913748	0.00337288	8.31707	0.006	p_Proteobacteria;c_Alphaproteobacteria;c_Alphaproteobacteria_unclassified
Otu0006543	3.98124e-12	9.46683e-19	Inf	0.00175555	0.000732699	0.00420631	4.88924	0.043	p_Proteobacteria;c_Alphaproteobacteria;o_Rhodobacterales;f_Rhodobacteraceae;g_Octadecabacter;g_Octadecabacter_unclassified
Otu0007273	3.98124e-12	9.46683e-19	Inf	0.00175555	0.000859133	0.00358729	6.69373	0.013	p_Proteobacteria;c_Gammaproteobacteria;o_Legionellales;f_Coxiellaceae;f_Coxiellaceae_unclassified
Otu0007799	3.98124e-12	9.46683e-19	Inf	0.00175555	0.000913748	0.00337288	6.87604	0.018	p_Firmicutes;c_Bacilli;o_Bacillales;f_Bacillaceae;f_Bacillaceae_unclassified
Otu0019473	3.98124e-12	9.46683e-19	Inf	0.00175555	0.000769988	0.00400261	4.91698	0.038	k_Bacteria_unclassified
Otu0019978	3.98124e-12	9.46683e-19	Inf	0.00175555	0.000640582	0.00481119	4.77687	0.033	p_Bacteroidetes;c_Cytophagia;o_Cytophagales;f_Flammeovirgaceae;f_Flammeovirgaceae_unclassified
Otu0000556	3.98124e-12	9.46683e-19	Inf	0.00175555	0.000732699	0.00420631	4.88924	0.046	p_Proteobacteria;c_Alphaproteobacteria;c_Alphaproteobacteria_unclassified
Otu0024327	3.98124e-12	9.46683e-19	Inf	0.00175555	0.000732699	0.00420631	4.88924	0.033	p_Chlamydiae;c_Chlamydiia;o_Chlamydiales;o_Chlamydiales_unclassified
Otu0004028	0.000224394	3.00738e-05	0.0016743	0.00200635	0.000858797	0.00468728	5.01533	0.046	p_Planctomycetes;c_Phycisphaerae;o_Phycisphaerales;o_Phycisphaerales_unclassified
Otu0000090	0.000448788	0.00011972	0.00168235	0.00225714	0.00120976	0.00421131	5.63076	0.027	p_Proteobacteria;c_Gammaproteobacteria;c_Gammaproteobacteria_unclassified
Otu0004314	1.08221e-11	9.46683e-19	Inf	0.00200635	0.00119822	0.0033595	10.739	0.006	p_Nitrospirae;c_Nitrospira;o_Nitrospirales;f_Nitrospiraceae;f_Nitrospiraceae_unclassified
Otu0004711	1.08221e-11	9.46683e-19	Inf	0.00200635	0.00119822	0.0033595	10.739	0.003	k_Bacteria_unclassified
Otu0005209	1.08221e-11	9.46683e-19	Inf	0.00200635	0.00119822	0.0033595	10.739	0.006	p_Proteobacteria;c_Gammaproteobacteria;o_HTCC2188;f_HTCC2089;f_HTCC2089_unclassified
Otu0002490	3.98124e-12	9.46683e-19	Inf	0.00200635	0.00107036	0.0037608	8.54231	0.009	p_Proteobacteria;c_Gammaproteobacteria;c_Gammaproteobacteria_unclassified
Otu0001069	3.98124e-12	9.46683e-19	Inf	0.00200635	0.000828635	0.0048579	6.44617	0.013	p_Planctomycetes;c_Planctomycetia;o_Pirellulales;f_Pirellulaceae;f_Pirellulaceae_unclassified
Otu0004364	3.98124e-12	9.46683e-19	Inf	0.00200635	0.000799522	0.00503478	4.86831	0.048	p_Proteobacteria;c_Gammaproteobacteria;c_Gammaproteobacteria_unclassified
Otu0001727	3.98124e-12	9.46683e-19	Inf	0.00200635	0.00107036	0.0037608	8.54231	0.005	p_Euryarchaeota;c_Thermoplasmata;o_E2;f_Marine_group_II;f_Marine_group_II_unclassified
Otu0001771	3.98124e-12	9.46683e-19	Inf	0.00200635	0.00128117	0.00314198	11.9891	0.002	p_Proteobacteria;c_Gammaproteobacteria;c_Gammaproteobacteria_unclassified
Otu0002656	3.98124e-12	9.46683e-19	Inf	0.00200635	0.000860103	0.00468016	4.90381	0.036	p_Proteobacteria;c_Gammaproteobacteria;c_Gammaproteobacteria_unclassified
Otu0003035	3.98124e-12	9.46683e-19	Inf	0.00200635	0.00112935	0.00356437	10.1489	0.002	p_Proteobacteria;c_Deltaproteobacteria;o_Spirobacillales;o_Spirobacillales_unclassified
Otu0003526	3.98124e-12	9.46683e-19	Inf	0.00200635	0.000894302	0.00450119	4.97331	0.048	p_Verrucomicrobia;c_Verrucomicrobiae;o_Verrucomicrobiales;f_Verrucomicrobiaceae;g_MSBL3;g_MSBL3_unclassified
Otu0008756	3.98124e-12	9.46683e-19	Inf	0.00200635	0.00107036	0.0037608	8.54231	0.007	p_Proteobacteria;c_Deltaproteobacteria;c_Deltaproteobacteria_unclassified
Otu0010030	3.98124e-12	9.46683e-19	Inf	0.00200635	0.000701385	0.00573924	4.76516	0.034	p_Proteobacteria;p_Proteobacteria_unclassified
Otu0002416	3.98124e-12	9.46683e-19	Inf	0.00200635	0.000860103	0.00468016	4.90381	0.033	p_Proteobacteria;c_Alphaproteobacteria;o_Rhodobacterales;f_Rhodobacteraceae;g_Pseudoruegeria;g_Pseudoruegeria_unclassified
Otu0002947	3.98124e-12	9.46683e-19	Inf	0.00200635	0.000972917	0.00413747	6.6815	0.02	p_Chloroflexi;c_Ellin6529;c_Ellin6529_unclassified
Otu0003821	3.98124e-12	9.46683e-19	Inf	0.00200635	0.000860103	0.00468016	4.90381	0.035	p_Proteobacteria;c_Alphaproteobacteria;c_Alphaproteobacteria_unclassified
Otu0003926	3.98124e-12	9.46683e-19	Inf	0.00200635	0.00107036	0.0037608	8.54231	0.011	p_Bacteroidetes;p_Bacteroidetes_unclassified
Otu0005178	3.98124e-12	9.46683e-19	Inf	0.00200635	0.000931702	0.0043205	4.9989	0.031	p_Planctomycetes;c_OM190;o_CL500-15;o_CL500-15_unclassified
Otu0005310	3.98124e-12	9.46683e-19	Inf	0.00200635	0.000701385	0.00573924	4.76516	0.049	p_Proteobacteria;c_Deltaproteobacteria;o_NB1-j;f_NB1-i;f_NB1-i_unclassified
Otu0006108	3.98124e-12	9.46683e-19	Inf	0.00200635	0.00107036	0.0037608	8.54231	0.007	p_Cyanobacteria;c_Synechococcophycideae;o_Synechococcales;f_Synechococcaceae;f_Synechococcaceae_unclassified
Otu0008126	3.98124e-12	9.46683e-19	Inf	0.00200635	0.00101876	0.00395128	6.82149	0.018	p_Proteobacteria;p_Proteobacteria_unclassified
Otu0008672	3.98124e-12	9.46683e-19	Inf	0.00200635	0.000701385	0.00573924	4.76516	0.034	p_Proteobacteria;c_Gammaproteobacteria;c_Gammaproteobacteria_unclassified
Otu0008938	3.98124e-12	9.46683e-19	Inf	0.00200635	0.000701385	0.00573924	4.76516	0.034	p_Bacteroidetes;c_[Saprospirae];o_[Saprospirales];f_Saprospiraceae;g_Saprospira;g_Saprospira_unclassified
Otu0001968	3.98124e-12	9.46683e-19	Inf	0.00200635	0.000931702	0.0043205	6.63296	0.021	p_Nitrospirae;c_Nitrospira;o_Nitrospirales;f_Nitrospiraceae;f_Nitrospiraceae_unclassified
Otu0002260	3.98124e-12	9.46683e-19	Inf	0.00200635	0.00101876	0.00395128	6.82149	0.021	p_Proteobacteria;c_Alphaproteobacteria;o_Rhizobiales;o_Rhizobiales_unclassified
Otu0004054	3.98124e-12	9.46683e-19	Inf	0.00200635	0.00112935	0.00356437	8.84083	0.015	p_Planctomycetes;c_Planctomycetia;o_Planctomycetales;f_Planctomycetaceae;g_Planctomyces;g_Planctomyces_unclassified
Otu0005183	3.98124e-12	9.46683e-19	Inf	0.00200635	0.000972917	0.00413747	6.6815	0.023	p_Proteobacteria;p_Proteobacteria_unclassified
Otu0001429	3.98124e-12	9.46683e-19	Inf	0.00200635	0.000931702	0.0043205	6.63296	0.016	p_Proteobacteria;c_Alphaproteobacteria;o_Rhodobacterales;f_Rhodobacteraceae;f_Rhodobacteraceae_unclassified
Otu0001887	3.98124e-12	9.46683e-19	Inf	0.00200635	0.000860103	0.00468016	4.90381	0.045	p_Actinobacteria;c_Acidimicrobiia;o_Acidimicrobiales;f_koll13;g_mixed;s_culture_isolate_koll13;
Otu0002746	3.98124e-12	9.46683e-19	Inf	0.00200635	0.000931702	0.0043205	6.63296	0.022	p_Proteobacteria;c_Gammaproteobacteria;c_Gammaproteobacteria_unclassified
Otu0003287	3.98124e-12	9.46683e-19	Inf	0.00200635	0.000931702	0.0043205	6.63296	0.021	p_Proteobacteria;c_Alphaproteobacteria;o_Rhodobacterales;o_Rhodobacterales_unclassified
Otu0003333	3.98124e-12	9.46683e-19	Inf	0.00200635	0.000931702	0.0043205	6.63296	0.025	p_Planctomycetes;c_Planctomycetia;o_Pirellulales;f_Pirellulaceae;f_Pirellulaceae_unclassified
Otu0004703	3.98124e-12	9.46683e-19	Inf	0.00200635	0.000931702	0.0043205	6.63296	0.022	p_Bacteroidetes;c_[Rhodothermi];o_[Rhodothermales];f_[Balneolaceae];g_KSA1;g_KSA1_unclassified
Otu0004881	3.98124e-12	9.46683e-19	Inf	0.00200635	0.000931702	0.0043205	6.63296	0.023	p_Proteobacteria;c_Alphaproteobacteria;o_Rhizobiales;f_Hyphomicrobiaceae;g_Rhodobium;s_orientis;
Otu0007404	3.98124e-12	9.46683e-19	Inf	0.00200635	0.000701385	0.00573924	4.76516	0.039	p_Proteobacteria;c_Alphaproteobacteria;o_Rhodobacterales;f_Rhodobacteraceae;f_Rhodobacteraceae_unclassified
Otu0010265	3.98124e-12	9.46683e-19	Inf	0.00200635	0.000701385	0.00573924	4.76516	0.026	p_Bacteroidetes;c_Flavobacteriia;o_Flavobacteriales;o_Flavobacteriales_unclassified
Otu0001680	3.98124e-12	9.46683e-19	Inf	0.00200635	0.000931702	0.0043205	6.63296	0.024	p_Proteobacteria;p_Proteobacteria_unclassified
Otu0008555	3.98124e-12	9.46683e-19	Inf	0.00200635	0.000931702	0.0043205	6.63296	0.023	p_Planctomycetes;c_Planctomycetia;o_Planctomycetales;f_Planctomycetaceae;g_Planctomyces;g_Planctomyces_unclassified
Otu0018961	3.98124e-12	9.46683e-19	Inf	0.00200635	0.000931702	0.0043205	6.63296	0.013	k_Bacteria_unclassified
Otu0008541	3.98124e-12	9.46683e-19	Inf	0.00200635	0.000931702	0.0043205	6.63296	0.012	p_Cyanobacteria;c_Synechococcophycideae;o_Synechococcales;f_Synechococcaceae;g_Prochlorococcus;g_Prochlorococcus_unclassified
Otu0002000	0.000224394	2.98369e-05	0.00168759	0.00225714	0.00115101	0.00442627	7.98308	0.015	p_Proteobacteria;c_Gammaproteobacteria;o_Oceanospirillales;o_Oceanospirillales_unclassified
Otu0003077	0.000448788	0.00012364	0.00162901	0.00250793	0.00140765	0.00446823	6.74896	0.008	p_Proteobacteria;c_Gammaproteobacteria;o_Legionellales;f_Francisellaceae;g_Francisella;g_Francisella_unclassified
Otu0001532	0.000673182	0.000176571	0.00256653	0.00275872	0.00129133	0.00589357	4.66717	0.041	p_Verrucomicrobia;c_Opitutae;o_Puniceicoccales;f_Puniceicoccaceae;g_MB11C04;g_MB11C04_unclassified
Otu0012295	3.98124e-12	9.46683e-19	Inf	0.00225714	0.00118619	0.00429499	8.51101	0.002	p_Cyanobacteria;c_Synechococcophycideae;o_Synechococcales;f_Synechococcaceae;f_Synechococcaceae_unclassified
Otu0001020	3.98124e-12	9.46683e-19	Inf	0.00225714	0.000996278	0.00511371	6.58976	0.019	p_Euryarchaeota;c_Thermoplasmata;o_E2;f_Marine_group_II;f_Marine_group_II_unclassified
Otu0003346	3.98124e-12	9.46683e-19	Inf	0.00225714	0.00123575	0.00412275	8.72877	0.01	p_Acidobacteria;c_Sva0725;o_Sva0725;o_Sva0725_unclassified
Otu0004309	3.98124e-12	9.46683e-19	Inf	0.00225714	0.000938133	0.00543065	4.89019	0.047	p_Planctomycetes;c_Planctomycetia;o_Pirellulales;f_Pirellulaceae;f_Pirellulaceae_unclassified
Otu0000160	3.98124e-12	9.46683e-19	Inf	0.00225714	0.000996278	0.00511371	6.58976	0.023	p_Proteobacteria;c_Gammaproteobacteria;c_Gammaproteobacteria_unclassified
Otu0002129	3.98124e-12	9.46683e-19	Inf	0.00225714	0.000863262	0.00590165	4.85248	0.047	p_Proteobacteria;c_Alphaproteobacteria;c_Alphaproteobacteria_unclassified
Otu0002208	3.98124e-12	9.46683e-19	Inf	0.00225714	0.00129123	0.0039456	10.4649	0.006	p_Proteobacteria;c_Alphaproteobacteria;c_Alphaproteobacteria_unclassified
Otu0003171	3.98124e-12	9.46683e-19	Inf	0.00225714	0.000966253	0.00527261	4.90097	0.038	p_Proteobacteria;c_Alphaproteobacteria;c_Alphaproteobacteria_unclassified
Otu0003762	3.98124e-12	9.46683e-19	Inf	0.00225714	0.0011006	0.00462901	6.76532	0.023	p_Proteobacteria;c_Deltaproteobacteria;o_[Entotheonellales];f_[Entotheonellaceae];g_Candidatus_Entotheonella;g_Candidatus_Entotheonella_unclassified
Otu0004572	3.98124e-12	9.46683e-19	Inf	0.00225714	0.000863262	0.00590165	4.85248	0.044	p_Proteobacteria;c_Deltaproteobacteria;o_NB1-j;f_JTB38;f_JTB38_unclassified
Otu0004796	3.98124e-12	9.46683e-19	Inf	0.00225714	0.00102846	0.0049537	4.98542	0.043	p_Proteobacteria;c_Alphaproteobacteria;o_Sphingomonadales;f_Erythrobacteraceae;f_Erythrobacteraceae_unclassified
Otu0006222	3.98124e-12	9.46683e-19	Inf	0.00225714	0.000996278	0.00511371	6.58976	0.029	p_Proteobacteria;c_Alphaproteobacteria;o_Rhizobiales;o_Rhizobiales_unclassified
Otu0007075	3.98124e-12	9.46683e-19	Inf	0.00225714	0.00118619	0.00429499	9.9881	0.003	p_Cyanobacteria;c_Synechococcophycideae;o_Synechococcales;f_Synechococcaceae;g_Prochlorococcus;g_Prochlorococcus_unclassified
Otu0007143	3.98124e-12	9.46683e-19	Inf	0.00225714	0.0010631	0.00479226	6.6501	0.019	p_SAR406;c_AB16;o_Arctic96B-7;f_A714017;g_SargSea-WGS;g_SargSea-WGS_unclassified
Otu0008480	3.98124e-12	9.46683e-19	Inf	0.00225714	0.00118619	0.00429499	6.93919	0.011	p_Proteobacteria;c_Gammaproteobacteria;o_Legionellales;f_Endoecteinascidiaceae;f_Endoecteinascidiaceae_unclassified
Otu0009704	3.98124e-12	9.46683e-19	Inf	0.00225714	0.000938133	0.00543065	4.89019	0.044	p_Chlamydiae;c_Chlamydiia;o_Chlamydiales;o_Chlamydiales_unclassified
Otu0000286	3.98124e-12	9.46683e-19	Inf	0.00225714	0.00135429	0.00376188	10.9282	0.004	p_Proteobacteria;p_Proteobacteria_unclassified
Otu0001958	3.98124e-12	9.46683e-19	Inf	0.00225714	0.000996278	0.00511371	6.58976	0.024	p_Bacteroidetes;c_Flavobacteriia;o_Flavobacteriales;o_Flavobacteriales_unclassified
Otu0002096	3.98124e-12	9.46683e-19	Inf	0.00225714	0.00129123	0.0039456	10.4649	0.005	p_Proteobacteria;c_Gammaproteobacteria;c_Gammaproteobacteria_unclassified
Otu0002170	3.98124e-12	9.46683e-19	Inf	0.00225714	0.00135429	0.00376188	10.9282	0.004	p_Planctomycetes;c_Planctomycetia;o_Planctomycetales;f_Planctomycetaceae;g_Planctomyces;g_Planctomyces_unclassified
Otu0009097	3.98124e-12	9.46683e-19	Inf	0.00225714	0.000863262	0.00590165	4.85248	0.037	p_Proteobacteria;c_Gammaproteobacteria;c_Gammaproteobacteria_unclassified
Otu0009431	3.98124e-12	9.46683e-19	Inf	0.00225714	0.0008868	0.00574501	6.42189	0.022	p_Chloroflexi;c_Anaerolineae;o_SBR1031;f_A4b;f_A4b_unclassified
Otu0011485	3.98124e-12	9.46683e-19	Inf	0.00225714	0.000966253	0.00527261	4.90097	0.039	k_Bacteria_unclassified
Otu0021020	3.98124e-12	9.46683e-19	Inf	0.00225714	0.000762166	0.00668447	4.7566	0.03	p_Actinobacteria;c_Actinobacteria;o_Actinomycetales;f_Corynebacteriaceae;g_Corynebacterium;s_kroppenstedtii;
Otu0001851	3.98124e-12	9.46683e-19	Inf	0.00225714	0.0011006	0.00462901	6.76532	0.018	p_Proteobacteria;c_Alphaproteobacteria;o_Rickettsiales;f_Pelagibacteraceae;f_Pelagibacteraceae_unclassified
Otu0002182	3.98124e-12	9.46683e-19	Inf	0.00225714	0.00114142	0.00446347	6.81009	0.018	p_Proteobacteria;c_Deltaproteobacteria;o_NB1-j;f_JTB38;f_JTB38_unclassified
Otu0002505	3.98124e-12	9.46683e-19	Inf	0.00225714	0.00102846	0.0049537	8.15209	0.014	p_Proteobacteria;c_Gammaproteobacteria;c_Gammaproteobacteria_unclassified
Otu0007253	3.98124e-12	9.46683e-19	Inf	0.00225714	0.000863262	0.00590165	4.85248	0.042	p_Cyanobacteria;c_Synechococcophycideae;o_Synechococcales;f_Synechococcaceae;g_Prochlorococcus;g_Prochlorococcus_unclassified
Otu0015484	3.98124e-12	9.46683e-19	Inf	0.00225714	0.000863262	0.00590165	4.85248	0.042	p_Proteobacteria;c_Alphaproteobacteria;o_Rhizobiales;f_Bradyrhizobiaceae;f_Bradyrhizobiaceae_unclassified
Otu0021678	3.98124e-12	9.46683e-19	Inf	0.00225714	0.000863262	0.00590165	4.85248	0.042	k_Bacteria_unclassified
Otu0004145	3.98124e-12	9.46683e-19	Inf	0.00225714	0.000762166	0.00668447	4.7566	0.043	p_Proteobacteria;c_Gammaproteobacteria;c_Gammaproteobacteria_unclassified
Otu0007142	3.98124e-12	9.46683e-19	Inf	0.00225714	0.00102846	0.0049537	8.15209	0.003	p_Cyanobacteria;c_Synechococcophycideae;o_Synechococcales;f_Synechococcaceae;g_Prochlorococcus;g_Prochlorococcus_unclassified
Otu0013314	3.98124e-12	9.46683e-19	Inf	0.00225714	0.000762166	0.00668447	4.7566	0.043	p_Proteobacteria;c_Gammaproteobacteria;c_Gammaproteobacteria_unclassified
Otu0001907	0.000224394	2.83804e-05	0.0017742	0.00250793	0.00122607	0.00512999	7.86902	0.004	p_Planctomycetes;c_Planctomycetia;o_Pirellulales;f_Pirellulaceae;g_planctomycete;s_MS30D8;
Otu0005872	0.000224394	2.95301e-05	0.00170513	0.00250793	0.00113941	0.00552017	6.61707	0.026	p_Proteobacteria;c_Gammaproteobacteria;c_Gammaproteobacteria_unclassified
Otu0004137	0.000224394	3.06169e-05	0.0016446	0.00250793	0.00100655	0.0062488	5.17118	0.048	p_Proteobacteria;c_Gammaproteobacteria;c_Gammaproteobacteria_unclassified
Otu0001407	3.98124e-12	9.46683e-19	Inf	0.00250793	0.00152079	0.00413583	12.4616	0.004	p_Proteobacteria;c_Gammaproteobacteria;o_Thiohalorhabdales;f_Thiohalorhabdaceae;f_Thiohalorhabdaceae_unclassified
Otu0006078	3.98124e-12	9.46683e-19	Inf	0.00250793	0.0012033	0.00522707	8.35835	0.005	p_Cyanobacteria;c_Synechococcophycideae;o_Synechococcales;f_Synechococcaceae;f_Synechococcaceae_unclassified
Otu0008123	3.98124e-12	9.46683e-19	Inf	0.00250793	0.0012033	0.00522707	8.35835	0.005	p_Cyanobacteria;c_Synechococcophycideae;o_Synechococcales;f_Synechococcaceae;g_Prochlorococcus;g_Prochlorococcus_unclassified
Otu0001697	3.98124e-12	9.46683e-19	Inf	0.00250793	0.00166534	0.00377683	14.7072	0.001	p_Proteobacteria;c_Gammaproteobacteria;o_[Marinicellales];f_[Marinicellaceae];f_[Marinicellaceae]_unclassified
Otu0003545	3.98124e-12	9.46683e-19	Inf	0.00250793	0.0012033	0.00522707	8.35835	0.008	p_Proteobacteria;c_Alphaproteobacteria;o_Rhodospirillales;f_Rhodospirillaceae;g_Rhodovibrio;g_Rhodovibrio_unclassified
Otu0007720	3.98124e-12	9.46683e-19	Inf	0.00250793	0.00105743	0.00594811	6.55784	0.022	p_Proteobacteria;c_Deltaproteobacteria;o_Myxococcales;f_Cystobacterineae;f_Cystobacterineae_unclassified
Otu0001425	3.98124e-12	9.46683e-19	Inf	0.00250793	0.00146159	0.00430335	10.725	0.005	p_Bacteroidetes;c_Flavobacteriia;o_Flavobacteriales;f_Flavobacteriaceae;f_Flavobacteriaceae_unclassified
Otu0001784	3.98124e-12	9.46683e-19	Inf	0.00250793	0.00113978	0.00551838	6.62056	0.023	p_Proteobacteria;c_Gammaproteobacteria;o_Alteromonadales;f_Alteromonadaceae;g_Glaciecola;g_Glaciecola_unclassified
Otu0002790	3.98124e-12	9.46683e-19	Inf	0.00250793	0.00127588	0.0049297	8.45212	0.006	p_Proteobacteria;c_Alphaproteobacteria;c_Alphaproteobacteria_unclassified
Otu0003004	3.98124e-12	9.46683e-19	Inf	0.00250793	0.00108339	0.0058056	8.11049	0.007	p_Acidobacteria;c_Sva0725;o_Sva0725;o_Sva0725_unclassified
Otu0003071	3.98124e-12	9.46683e-19	Inf	0.00250793	0.00108339	0.0058056	8.11049	0.009	p_Proteobacteria;c_Gammaproteobacteria;c_Gammaproteobacteria_unclassified
Otu0004738	3.98124e-12	9.46683e-19	Inf	0.00250793	0.000925563	0.00679556	4.84012	0.048	p_Proteobacteria;c_Alphaproteobacteria;o_Kiloniellales;f_Kiloniellaceae;f_Kiloniellaceae_unclassified
Otu0010861	3.98124e-12	9.46683e-19	Inf	0.00250793	0.00082305	0.00764197	4.75002	0.042	p_Proteobacteria;c_Gammaproteobacteria;c_Gammaproteobacteria_unclassified
Otu0003864	3.98124e-12	9.46683e-19	Inf	0.00250793	0.00127588	0.0049297	6.8881	0.022	p_Proteobacteria;c_Deltaproteobacteria;o_Myxococcales;f_Haliangiaceae;f_Haliangiaceae_unclassified
Otu0005896	3.98124e-12	9.46683e-19	Inf	0.00250793	0.00131642	0.00477788	8.62538	0.005	p_Proteobacteria;c_Alphaproteobacteria;o_Rhodospirillales;f_Rhodospirillaceae;f_Rhodospirillaceae_unclassified
Otu0021294	3.98124e-12	9.46683e-19	Inf	0.00250793	0.00082305	0.00764197	4.75002	0.037	p_Chlamydiae;c_Chlamydiia;o_Chlamydiales;o_Chlamydiales_unclassified
Otu0003842	3.98124e-12	9.46683e-19	Inf	0.00250793	0.00113978	0.00551838	6.62056	0.017	p_Verrucomicrobia;c_Verrucomicrobiae;o_Verrucomicrobiales;f_Verrucomicrobiaceae;g_Verrucomicrobium;g_Verrucomicrobium_unclassified
Otu0001423	0.000224394	3.05781e-05	0.00164669	0.00275872	0.00126911	0.00599675	6.93954	0.02	p_Proteobacteria;c_Alphaproteobacteria;c_Alphaproteobacteria_unclassified
Otu0012560	3.98124e-12	9.46683e-19	Inf	0.00275872	0.000884067	0.00860858	4.74478	0.038	p_Proteobacteria;c_Alphaproteobacteria;o_Rhizobiales;f_Hyphomicrobiaceae;g_Pedomicrobium;s_australicum;
Otu0001930	3.98124e-12	9.46683e-19	Inf	0.00275872	0.00111717	0.00681239	6.53329	0.028	p_Bacteroidetes;c_Flavobacteriia;o_Flavobacteriales;f_Flavobacteriaceae;f_Flavobacteriaceae_unclassified
Otu0002753	3.98124e-12	9.46683e-19	Inf	0.00275872	0.00111717	0.00681239	6.53329	0.025	k_Bacteria_unclassified
Otu0002442	3.98124e-12	9.46683e-19	Inf	0.00275872	0.00135072	0.00563443	8.39942	0.005	p_Cyanobacteria;c_Synechococcophycideae;o_Synechococcales;f_Synechococcaceae;g_Synechococcus;g_Synechococcus_unclassified
Otu0002959	3.98124e-12	9.46683e-19	Inf	0.00275872	0.000884067	0.00860858	4.74478	0.044	p_Proteobacteria;c_Gammaproteobacteria;c_Gammaproteobacteria_unclassified
Otu0003323	3.98124e-12	9.46683e-19	Inf	0.00275872	0.000884067	0.00860858	4.74478	0.047	p_Proteobacteria;c_Alphaproteobacteria;o_Rhizobiales;f_Phyllobacteriaceae;f_Phyllobacteriaceae_unclassified
Otu0003709	3.98124e-12	9.46683e-19	Inf	0.00275872	0.00118451	0.00642509	4.95664	0.036	p_Proteobacteria;c_Alphaproteobacteria;o_Kiloniellales;o_Kiloniellales_unclassified
Otu0008547	3.98124e-12	9.46683e-19	Inf	0.00275872	0.0012614	0.00603341	8.30406	0.007	p_Cyanobacteria;c_Synechococcophycideae;o_Synechococcales;f_Synechococcaceae;g_Synechococcus;g_Synechococcus_unclassified
Otu0000607	3.98124e-12	9.46683e-19	Inf	0.00275872	0.00113869	0.00668364	4.88591	0.047	p_Proteobacteria;c_Gammaproteobacteria;c_Gammaproteobacteria_unclassified
Otu0001550	3.98124e-12	9.46683e-19	Inf	0.00275872	0.00163909	0.00464316	10.9614	0.005	p_Proteobacteria;c_Alphaproteobacteria;o_Rhodospirillales;f_Rhodospirillaceae;f_Rhodospirillaceae_unclassified
Otu0002093	3.98124e-12	9.46683e-19	Inf	0.00275872	0.00131934	0.00576847	6.74559	0.021	p_Proteobacteria;c_Deltaproteobacteria;o_Myxococcales;f_Haliangiaceae;f_Haliangiaceae_unclassified
Otu0002150	3.98124e-12	9.46683e-19	Inf	0.00275872	0.0014973	0.00508285	10.3103	0.005	p_Proteobacteria;c_Deltaproteobacteria;o_[Entotheonellales];f_[Entotheonellaceae];g_Candidatus_Entotheonella;g_Candidatus_Entotheonella_unclassified
Otu0002420	3.98124e-12	9.46683e-19	Inf	0.00275872	0.00145695	0.00522361	8.6361	0.004	p_Cyanobacteria;c_Synechococcophycideae;o_Synechococcales;f_Synechococcaceae;g_Synechococcus;g_Synechococcus_unclassified
Otu0002901	3.98124e-12	9.46683e-19	Inf	0.00275872	0.00123456	0.00616461	6.68437	0.02	p_Proteobacteria;c_Deltaproteobacteria;o_[Entotheonellales];f_[Entotheonellaceae];f_[Entotheonellaceae]_unclassified
Otu0005492	3.98124e-12	9.46683e-19	Inf	0.00275872	0.00158778	0.00479322	12.1995	0.002	p_Cyanobacteria;c_Synechococcophycideae;o_Synechococcales;f_Synechococcaceae;g_Synechococcus;g_Synechococcus_unclassified
Otu0021568	3.98124e-12	9.46683e-19	Inf	0.00275872	0.00113869	0.00668364	4.88591	0.035	p_Proteobacteria;c_Gammaproteobacteria;c_Gammaproteobacteria_unclassified
Otu0003970	3.98124e-12	9.46683e-19	Inf	0.00275872	0.0014973	0.00508285	10.3103	0.006	p_Cyanobacteria;c_4C0d-2;o_MLE1-12;o_MLE1-12_unclassified
Otu0001678	3.98124e-12	9.46683e-19	Inf	0.00275872	0.00141929	0.00536225	10.1728	0.005	p_Proteobacteria;c_Alphaproteobacteria;o_Rhodobacterales;f_Rhodobacteraceae;f_Rhodobacteraceae_unclassified
Otu0003649	3.98124e-12	9.46683e-19	Inf	0.00275872	0.000987186	0.00770935	4.83019	0.04	p_Proteobacteria;c_Deltaproteobacteria;o_Myxococcales;f_Nannocystaceae;g_Plesiocystis;g_Plesiocystis_unclassified
Otu0002130	0.000224394	2.83156e-05	0.00177826	0.00300952	0.00141277	0.00641093	8.19983	0.015	p_Proteobacteria;c_Alphaproteobacteria;o_Rhizobiales;f_Hyphomicrobiaceae;g_Hyphomicrobium;g_Hyphomicrobium_unclassified
Otu0003906	0.000224394	2.59203e-05	0.00194259	0.00300952	0.00131151	0.00690595	7.76068	0.012	p_Planctomycetes;c_OM190;o_agg27;o_agg27_unclassified
Otu0002868	0.000224394	2.74433e-05	0.00183478	0.00300952	0.0010717	0.00845125	5.19558	0.046	p_Proteobacteria;c_Gammaproteobacteria;c_Gammaproteobacteria_unclassified
Otu0001138	0.000673182	0.000177905	0.00254728	0.0035111	0.00180535	0.00682852	7.08268	0.017	p_Proteobacteria;c_Alphaproteobacteria;o_Rhodospirillales;o_Rhodospirillales_unclassified
Otu0006271	3.98124e-12	9.46683e-19	Inf	0.00300952	0.00147401	0.00614461	10.0897	0.003	p_Cyanobacteria;c_Synechococcophycideae;o_Synechococcales;f_Synechococcaceae;f_Synechococcaceae_unclassified
Otu0007555	3.98124e-12	9.46683e-19	Inf	0.00300952	0.00147401	0.00614461	10.0897	0.003	p_Cyanobacteria;c_Synechococcophycideae;o_Synechococcales;f_Synechococcaceae;g_Prochlorococcus;g_Prochlorococcus_unclassified
Otu0002213	3.98124e-12	9.46683e-19	Inf	0.00300952	0.0010485	0.00863823	4.82202	0.045	p_Proteobacteria;c_Gammaproteobacteria;c_Gammaproteobacteria_unclassified
Otu0002378	3.98124e-12	9.46683e-19	Inf	0.00300952	0.00136574	0.00663169	6.61318	0.019	p_Bacteroidetes;c_Cytophagia;o_Cytophagales;f_Flammeovirgaceae;f_Flammeovirgaceae_unclassified
Otu0003973	3.98124e-12	9.46683e-19	Inf	0.00300952	0.00141747	0.00638968	6.80513	0.018	p_Proteobacteria;c_Deltaproteobacteria;o_Myxococcales;f_Nannocystaceae;g_Plesiocystis;g_Plesiocystis_unclassified
Otu0005762	3.98124e-12	9.46683e-19	Inf	0.00300952	0.00114156	0.00793409	4.85897	0.047	p_Actinobacteria;c_Actinobacteria;o_Actinomycetales;f_Mycobacteriaceae;g_Mycobacterium;g_Mycobacterium_unclassified
Otu0023000	3.98124e-12	9.46683e-19	Inf	0.00300952	0.00114156	0.00793409	4.85897	0.045	k_Bacteria_unclassified
Otu0001076	3.98124e-12	9.46683e-19	Inf	0.00300952	0.00147401	0.00614461	10.0897	0.004	p_Proteobacteria;c_Gammaproteobacteria;o_Vibrionales;f_Vibrionaceae;g_Photobacterium;s_damselae;
Otu0001323	3.98124e-12	9.46683e-19	Inf	0.00300952	0.00147401	0.00614461	8.39536	0.012	p_Proteobacteria;c_Alphaproteobacteria;o_Rhizobiales;f_Rhizobiaceae;g_Ensifer;s_adhaerens;
Otu0002816	3.98124e-12	9.46683e-19	Inf	0.00300952	0.00177283	0.00510891	12.5502	0.003	p_Proteobacteria;c_Gammaproteobacteria;c_Gammaproteobacteria_unclassified
Otu0004055	3.98124e-12	9.46683e-19	Inf	0.00300952	0.00177283	0.00510891	10.9037	0.008	p_Proteobacteria;c_Gammaproteobacteria;o_Oceanospirillales;o_Oceanospirillales_unclassified
Otu0001674	3.98124e-12	9.46683e-19	Inf	0.00300952	0.00182285	0.00496869	12.7124	0.002	p_Bacteroidetes;p_Bacteroidetes_unclassified
Otu0002374	3.98124e-12	9.46683e-19	Inf	0.00300952	0.00139106	0.00651102	6.71713	0.025	p_Proteobacteria;c_Alphaproteobacteria;o_Rhodobacterales;f_Rhodobacteraceae;f_Rhodobacteraceae_unclassified
Otu0002574	3.98124e-12	9.46683e-19	Inf	0.00300952	0.00136574	0.00663169	6.61318	0.016	p_Proteobacteria;c_Alphaproteobacteria;c_Alphaproteobacteria_unclassified
Otu0002709	3.98124e-12	9.46683e-19	Inf	0.00300952	0.00139106	0.00651102	6.71713	0.022	p_Planctomycetes;c_Phycisphaerae;o_Phycisphaerales;f_Phycisphaeraceae;f_Phycisphaeraceae_unclassified
Otu0004202	3.98124e-12	9.46683e-19	Inf	0.00300952	0.0010485	0.00863823	4.82202	0.037	p_Planctomycetes;c_Phycisphaerae;o_Phycisphaerales;f_Phycisphaeraceae;f_Phycisphaeraceae_unclassified
Otu0005696	3.98124e-12	9.46683e-19	Inf	0.00300952	0.00144509	0.00626758	6.74278	0.021	p_Proteobacteria;c_Gammaproteobacteria;c_Gammaproteobacteria_unclassified
Otu0007531	3.98124e-12	9.46683e-19	Inf	0.00300952	0.00147401	0.00614461	6.77433	0.018	p_Proteobacteria;c_Alphaproteobacteria;c_Alphaproteobacteria_unclassified
Otu0002370	3.98124e-12	9.46683e-19	Inf	0.00300952	0.00114155	0.00793409	4.85897	0.041	p_Firmicutes;c_Bacilli;o_Bacillales;f_Staphylococcaceae;f_Staphylococcaceae_unclassified
Otu0003130	3.98124e-12	9.46683e-19	Inf	0.00300952	0.00156994	0.00576912	10.2264	0.005	p_Bacteroidetes;c_Flavobacteriia;o_Flavobacteriales;f_Flavobacteriaceae;g_Eudoraea;s_adriatica;
Otu0003619	3.98124e-12	9.46683e-19	Inf	0.00300952	0.00164332	0.00551153	8.81045	0.012	k_Bacteria_unclassified
Otu0006288	3.98124e-12	9.46683e-19	Inf	0.00300952	0.00131811	0.00687137	8.26281	0.011	p_Proteobacteria;p_Proteobacteria_unclassified
Otu0003605	3.98124e-12	9.46683e-19	Inf	0.00300952	0.00164332	0.00551153	8.81045	0.004	p_Bacteroidetes;c_Flavobacteriia;o_Flavobacteriales;f_Flavobacteriaceae;f_Flavobacteriaceae_unclassified
Otu0003626	0.000224394	2.57986e-05	0.00195176	0.00326031	0.00152755	0.00695859	9.32263	0.009	p_Proteobacteria;p_Proteobacteria_unclassified
Otu0001738	0.000224394	3.14248e-05	0.00160232	0.00326031	0.0012427	0.00855364	5.40684	0.047	p_Proteobacteria;c_Alphaproteobacteria;c_Alphaproteobacteria_unclassified
Otu0001905	3.98124e-12	9.46683e-19	Inf	0.00326031	0.00152734	0.00695957	6.72212	0.022	p_Proteobacteria;c_Alphaproteobacteria;c_Alphaproteobacteria_unclassified
Otu0007024	3.98124e-12	9.46683e-19	Inf	0.00326031	0.00112241	0.00947033	6.37093	0.016	p_Proteobacteria;c_Gammaproteobacteria;o_Pseudomonadales;f_Moraxellaceae;g_Acinetobacter;s_guillouiae;
Otu0004159	3.98124e-12	9.46683e-19	Inf	0.00326031	0.00169437	0.00627349	10.2152	0.003	p_Firmicutes;c_Clostridia;o_Clostridiales;f_Clostridiaceae;g_Clostridium;s_perfringens;
Otu0004617	3.98124e-12	9.46683e-19	Inf	0.00326031	0.00166346	0.00639005	6.89164	0.029	p_Nitrospirae;c_Nitrospira;o_Nitrospirales;f_Nitrospiraceae;f_Nitrospiraceae_unclassified
Otu0012790	3.98124e-12	9.46683e-19	Inf	0.00326031	0.00110969	0.00957889	4.81516	0.043	p_Proteobacteria;c_Gammaproteobacteria;o_Xanthomonadales;f_Sinobacteraceae;g_Nevskia;g_Nevskia_unclassified
Otu0003178	3.98124e-12	9.46683e-19	Inf	0.00326031	0.00120515	0.00882015	4.85135	0.047	p_Proteobacteria;c_Gammaproteobacteria;c_Gammaproteobacteria_unclassified
Otu0003256	3.98124e-12	9.46683e-19	Inf	0.00326031	0.00155242	0.00684712	6.75109	0.021	p_Proteobacteria;c_Deltaproteobacteria;o_Myxococcales;o_Myxococcales_unclassified
Otu0003773	3.98124e-12	9.46683e-19	Inf	0.00326031	0.00157849	0.00673403	6.8348	0.021	p_Proteobacteria;c_Deltaproteobacteria;o_Desulfobacterales;f_Nitrospinaceae;g_Nitrospina;g_Nitrospina_unclassified
Otu0002449	3.98124e-12	9.46683e-19	Inf	0.00326031	0.00120515	0.00882015	4.85135	0.045	p_Proteobacteria;c_Alphaproteobacteria;o_Sphingomonadales;f_Sphingomonadaceae;g_Novosphingobium;g_Novosphingobium_unclassified
Otu0001394	0.000224394	2.97645e-05	0.0016917	0.0035111	0.00144978	0.00850325	6.84848	0.019	p_Proteobacteria;c_Gammaproteobacteria;c_Gammaproteobacteria_unclassified
Otu0002516	0.000224394	2.91766e-05	0.00172579	0.0035111	0.00142784	0.00863389	6.79056	0.022	p_Verrucomicrobia;c_Verrucomicrobiae;o_Verrucomicrobiales;f_Verrucomicrobiaceae;g_Persicirhabdus;g_Persicirhabdus_unclassified
Otu0002199	3.98124e-12	9.46683e-19	Inf	0.0035111	0.00155995	0.00790275	8.397	0.01	p_Proteobacteria;c_Deltaproteobacteria;o_NB1-j;o_NB1-j_unclassified
Otu0003432	3.98124e-12	9.46683e-19	Inf	0.0035111	0.00192186	0.00641455	13.7708	0.002	p_Proteobacteria;c_Gammaproteobacteria;o_HTCC2188;f_HTCC2089;f_HTCC2089_unclassified
Otu0009867	3.98124e-12	9.46683e-19	Inf	0.0035111	0.00199239	0.00618747	10.7421	0.002	p_Chlamydiae;c_Chlamydiia;o_Chlamydiales;f_Simkaniaceae;g_Fritschea;s_bemisiae;
Otu0002676	3.98124e-12	9.46683e-19	Inf	0.0035111	0.00118219	0.010428	6.36356	0.02	p_Bacteroidetes;p_Bacteroidetes_unclassified
Otu0006532	3.98124e-12	9.46683e-19	Inf	0.0035111	0.0018576	0.00663644	12.002	0.002	p_Cyanobacteria;c_Synechococcophycideae;o_Synechococcales;f_Synechococcaceae;g_Prochlorococcus;g_Prochlorococcus_unclassified
Otu0002081	3.98124e-12	9.46683e-19	Inf	0.0035111	0.00162352	0.00759331	6.72987	0.023	p_SBR1093;c_EC214;c_EC214_unclassified
Otu0005237	3.98124e-12	9.46683e-19	Inf	0.0035111	0.00129469	0.00952183	6.4846	0.024	k_Bacteria_unclassified
Otu0007636	3.98124e-12	9.46683e-19	Inf	0.0035111	0.00118219	0.010428	6.36356	0.019	p_Proteobacteria;c_Betaproteobacteria;c_Betaproteobacteria_unclassified
Otu0017154	3.98124e-12	9.46683e-19	Inf	0.0035111	0.00138235	0.00891801	4.92428	0.041	k_Bacteria_unclassified
Otu0002068	3.98124e-12	9.46683e-19	Inf	0.0035111	0.0014833	0.0083111	4.96017	0.049	p_Actinobacteria;c_Actinobacteria;o_Actinomycetales;o_Actinomycetales_unclassified
Otu0003067	3.98124e-12	9.46683e-19	Inf	0.0035111	0.00129469	0.00952183	6.4846	0.014	p_Bacteroidetes;c_Flavobacteriia;o_Flavobacteriales;f_Cryomorphaceae;f_Cryomorphaceae_unclassified
Otu0005341	3.98124e-12	9.46683e-19	Inf	0.0035111	0.00106786	0.0115444	4.73387	0.046	p_Verrucomicrobia;c_Verrucomicrobiae;o_Verrucomicrobiales;f_Verrucomicrobiaceae;g_Rubritalea;g_Rubritalea_unclassified
Otu0001194	3.98124e-12	9.46683e-19	Inf	0.0035111	0.00143095	0.00861517	8.20393	0.012	p_Proteobacteria;c_Alphaproteobacteria;c_Alphaproteobacteria_unclassified
Otu0000388	0.000224394	3.29006e-05	0.00153045	0.0037619	0.00170488	0.00830081	7.56305	0.01	p_Proteobacteria;c_Epsilonproteobacteria;o_Campylobacterales;f_Campylobacteraceae;g_Arcobacter;g_Arcobacter_unclassified
Otu0003765	0.000224394	3.27973e-05	0.00153527	0.0037619	0.00146233	0.00967762	5.76238	0.029	p_Proteobacteria;c_Deltaproteobacteria;o_PB19;o_PB19_unclassified
Otu0002342	0.000224394	3.25791e-05	0.00154555	0.0037619	0.00166776	0.00848555	7.37923	0.017	p_Proteobacteria;c_Deltaproteobacteria;o_NB1-j;f_NB1-i;f_NB1-i_unclassified
Otu0000382	0.000897576	0.000236268	0.00340986	0.00451428	0.00188477	0.0108123	5.48957	0.024	p_Proteobacteria;c_Alphaproteobacteria;o_Sphingomonadales;f_Erythrobacteraceae;f_Erythrobacteraceae_unclassified
Otu0001597	3.98124e-12	9.46683e-19	Inf	0.0037619	0.00148775	0.00951229	8.18206	0.007	p_Proteobacteria;c_Alphaproteobacteria;c_Alphaproteobacteria_unclassified
Otu0001746	3.98124e-12	9.46683e-19	Inf	0.0037619	0.00172983	0.00818109	8.45175	0.01	p_Proteobacteria;c_Gammaproteobacteria;o_HTCC2188;f_HTCC2089;f_HTCC2089_unclassified
Otu0002569	3.98124e-12	9.46683e-19	Inf	0.0037619	0.00163402	0.00866076	9.93872	0.003	p_Proteobacteria;c_Alphaproteobacteria;o_Rhizobiales;f_Phyllobacteriaceae;f_Phyllobacteriaceae_unclassified
Otu0002660	3.98124e-12	9.46683e-19	Inf	0.0037619	0.00158194	0.00894587	6.65339	0.023	p_Proteobacteria;c_Alphaproteobacteria;o_Rhizobiales;f_Hyphomicrobiaceae;g_Hyphomicrobium;g_Hyphomicrobium_unclassified
Otu0003856	3.98124e-12	9.46683e-19	Inf	0.0037619	0.00175054	0.00808427	6.7078	0.017	p_Proteobacteria;c_Alphaproteobacteria;o_Rhodospirillales;f_Rhodospirillaceae;f_Rhodospirillaceae_unclassified
Otu0004704	3.98124e-12	9.46683e-19	Inf	0.0037619	0.00175054	0.00808427	8.33698	0.006	p_Bacteroidetes;p_Bacteroidetes_unclassified
Otu0006987	3.98124e-12	9.46683e-19	Inf	0.0037619	0.0014589	0.00970038	6.52906	0.018	p_Proteobacteria;p_Proteobacteria_unclassified
Otu0001673	3.98124e-12	9.46683e-19	Inf	0.0037619	0.00202547	0.00698694	10.6173	0.005	p_Proteobacteria;c_Alphaproteobacteria;o_Sphingomonadales;f_Sphingomonadaceae;f_Sphingomonadaceae_unclassified
Otu0001725	3.98124e-12	9.46683e-19	Inf	0.0037619	0.00188826	0.00749465	8.76822	0.01	p_Planctomycetes;c_Planctomycetia;o_Pirellulales;f_Pirellulaceae;g_Planctomycete;s_LF1;
Otu0002643	3.98124e-12	9.46683e-19	Inf	0.0037619	0.00169003	0.00837376	6.71088	0.024	p_Proteobacteria;c_Alphaproteobacteria;o_Rhizobiales;f_Phyllobacteriaceae;f_Phyllobacteriaceae_unclassified
Otu0005220	3.98124e-12	9.46683e-19	Inf	0.0037619	0.00175054	0.00808427	8.55959	0.009	p_Planctomycetes;c_Phycisphaerae;o_Phycisphaerales;o_Phycisphaerales_unclassified
Otu0006142	3.98124e-12	9.46683e-19	Inf	0.0037619	0.00161625	0.00875598	6.57967	0.017	p_Bacteroidetes;c_Flavobacteriia;o_Flavobacteriales;f_Flavobacteriaceae;f_Flavobacteriaceae_unclassified
Otu0000985	3.98124e-12	9.46683e-19	Inf	0.0037619	0.00227079	0.00623214	14.4973	0.002	p_Proteobacteria;c_Alphaproteobacteria;o_Rickettsiales;f_Pelagibacteraceae;f_Pelagibacteraceae_unclassified
Otu0001173	3.98124e-12	9.46683e-19	Inf	0.0037619	0.00199602	0.00709006	10.4507	0.006	p_Proteobacteria;c_Alphaproteobacteria;o_Rhodobacterales;f_Rhodobacteraceae;f_Rhodobacteraceae_unclassified
Otu0002776	0.000224394	2.88703e-05	0.00174409	0.00401269	0.0022172	0.00726217	12.8447	0.003	p_Cyanobacteria;c_Synechococcophycideae;o_Synechococcales;f_Synechococcaceae;g_Synechococcus;g_Synechococcus_unclassified
Otu0001756	0.000224394	3.30047e-05	0.00152562	0.00401269	0.00152559	0.0105544	5.7179	0.036	p_Verrucomicrobia;c_Verrucomicrobiae;o_Verrucomicrobiales;f_Verrucomicrobiaceae;g_Rubritalea;g_Rubritalea_unclassified
Otu0003305	0.000448788	0.000106504	0.00189111	0.00426348	0.00256865	0.00707658	12.5897	0.003	p_Proteobacteria;c_Deltaproteobacteria;o_Myxococcales;f_OM27;f_OM27_unclassified
Otu0002090	1.08221e-11	9.46683e-19	Inf	0.00401269	0.00266036	0.00605244	17.781	0.001	p_Nitrospirae;c_Nitrospira;o_Nitrospirales;f_Nitrospiraceae;f_Nitrospiraceae_unclassified
Otu0001994	3.98124e-12	9.46683e-19	Inf	0.00401269	0.00219761	0.00732691	10.6297	0.003	p_Proteobacteria;c_Gammaproteobacteria;c_Gammaproteobacteria_unclassified
Otu0001874	3.98124e-12	9.46683e-19	Inf	0.00401269	0.00232468	0.0069264	12.6758	0.002	p_Proteobacteria;c_Gammaproteobacteria;o_HTCC2188;f_HTCC2089;f_HTCC2089_unclassified
Otu0003761	3.98124e-12	9.46683e-19	Inf	0.00401269	0.00239644	0.00671901	12.8233	0.005	p_Proteobacteria;c_Alphaproteobacteria;o_Rhizobiales;o_Rhizobiales_unclassified
Otu0001259	3.98124e-12	9.46683e-19	Inf	0.00401269	0.00175367	0.00918171	8.29072	0.003	p_Verrucomicrobia;c_Verrucomicrobiae;o_Verrucomicrobiales;f_Verrucomicrobiaceae;g_Rubritalea;g_Rubritalea_unclassified
Otu0002529	3.98124e-12	9.46683e-19	Inf	0.00401269	0.00173676	0.0092711	6.58003	0.024	p_Proteobacteria;c_Alphaproteobacteria;o_Rhodobacterales;f_Rhodobacteraceae;g_Loktanella;g_Loktanella_unclassified
Otu0015301	3.98124e-12	9.46683e-19	Inf	0.00401269	0.00119087	0.0135209	4.72896	0.043	p_Bacteroidetes;c_Cytophagia;o_Cytophagales;f_[Amoebophilaceae];f_[Amoebophilaceae]_unclassified
Otu0001709	3.98124e-12	9.46683e-19	Inf	0.00401269	0.00222759	0.0072283	12.3784	0.003	p_Proteobacteria;c_Alphaproteobacteria;o_Rhodospirillales;f_Rhodospirillaceae;f_Rhodospirillaceae_unclassified
Otu0002583	3.98124e-12	9.46683e-19	Inf	0.00401269	0.00182513	0.00882219	8.31778	0.007	p_Proteobacteria;c_Gammaproteobacteria;c_Gammaproteobacteria_unclassified
Otu0002792	3.98124e-12	9.46683e-19	Inf	0.00401269	0.00168811	0.00953831	6.56939	0.018	p_Proteobacteria;c_Gammaproteobacteria;c_Gammaproteobacteria_unclassified
Otu0005303	3.98124e-12	9.46683e-19	Inf	0.00401269	0.00190358	0.00845865	10.0852	0.004	p_Chlamydiae;c_Chlamydiia;o_Chlamydiales;f_Simkaniaceae;g_Fritschea;g_Fritschea_unclassified
Otu0006279	3.98124e-12	9.46683e-19	Inf	0.00401269	0.00182513	0.00882219	10.1516	0.003	p_Cyanobacteria;c_Synechococcophycideae;o_Synechococcales;f_Synechococcaceae;g_Prochlorococcus;g_Prochlorococcus_unclassified
Otu0001100	3.98124e-12	9.46683e-19	Inf	0.00401269	0.00150675	0.0106864	4.90862	0.049	p_Proteobacteria;c_Alphaproteobacteria;o_Rhodobacterales;f_Rhodobacteraceae;f_Rhodobacteraceae_unclassified
Otu0001527	3.98124e-12	9.46683e-19	Inf	0.00401269	0.00194583	0.00827495	10.2727	0.004	p_Bacteroidetes;c_Sphingobacteriia;o_Sphingobacteriales;f_NS11-12;f_NS11-12_unclassified
Otu0001637	3.98124e-12	9.46683e-19	Inf	0.00401269	0.0018634	0.008641	4.99561	0.046	p_Proteobacteria;c_Alphaproteobacteria;o_Rhodobacterales;f_Rhodobacteraceae;g_Phaeobacter;g_Phaeobacter_unclassified
Otu0003577	3.98124e-12	9.46683e-19	Inf	0.00426348	0.00204045	0.00890848	11.9714	0.002	p_Proteobacteria;c_Gammaproteobacteria;o_Legionellales;f_Coxiellaceae;f_Coxiellaceae_unclassified
Otu0004444	3.98124e-12	9.46683e-19	Inf	0.00426348	0.00210193	0.00864791	6.76938	0.019	p_Proteobacteria;c_Alphaproteobacteria;o_Rhodobacterales;f_Rhodobacteraceae;g_Loktanella;s_vestfoldensis;
Otu0001389	3.98124e-12	9.46683e-19	Inf	0.00426348	0.00148335	0.0122542	7.99124	0.013	p_Proteobacteria;p_Proteobacteria_unclassified
Otu0001600	3.98124e-12	9.46683e-19	Inf	0.00426348	0.00145382	0.0125032	4.82922	0.046	k_Bacteria_unclassified
Otu0001719	3.98124e-12	9.46683e-19	Inf	0.00426348	0.00243361	0.00746926	10.7795	0.006	p_Bacteroidetes;c_Flavobacteriia;o_Flavobacteriales;f_Flavobacteriaceae;f_Flavobacteriaceae_unclassified
Otu0001813	3.98124e-12	9.46683e-19	Inf	0.00426348	0.00226488	0.00802573	8.74838	0.01	p_Proteobacteria;c_Gammaproteobacteria;o_Alteromonadales;o_Alteromonadales_unclassified
Otu0002295	3.98124e-12	9.46683e-19	Inf	0.00426348	0.00198304	0.00916636	8.57607	0.008	p_Proteobacteria;c_Gammaproteobacteria;c_Gammaproteobacteria_unclassified
Otu0002491	3.98124e-12	9.46683e-19	Inf	0.00426348	0.00256743	0.00707996	14.7391	0.002	p_Proteobacteria;c_Alphaproteobacteria;o_Rhizobiales;o_Rhizobiales_unclassified
Otu0004547	3.98124e-12	9.46683e-19	Inf	0.00426348	0.00189516	0.00959145	11.6552	0.003	p_Proteobacteria;c_Deltaproteobacteria;o_NB1-j;f_NB1-i;f_NB1-i_unclassified
Otu0001222	0.000224394	3.05755e-05	0.00164683	0.00451428	0.00223332	0.00912484	10.6879	0.003	p_Proteobacteria;c_Alphaproteobacteria;c_Alphaproteobacteria_unclassified
Otu0001058	0.000224394	2.22935e-05	0.00225862	0.00451428	0.0016573	0.0122963	8.13893	0.013	p_Proteobacteria;c_Alphaproteobacteria;o_Rhodobacterales;f_Rhodobacteraceae;f_Rhodobacteraceae_unclassified
Otu0002488	0.000224394	2.23478e-05	0.00225314	0.00451428	0.0016384	0.0124382	8.00745	0.009	p_Proteobacteria;c_Gammaproteobacteria;c_Gammaproteobacteria_unclassified
Otu0003329	0.000224394	2.70557e-05	0.00186107	0.00451428	0.00145444	0.0140114	5.52165	0.035	p_Tenericutes;c_Mollicutes;o_Acholeplasmatales;f_Acholeplasmataceae;g_Acholeplasma;g_Acholeplasma_unclassified
Otu0001505	0.000224394	2.26597e-05	0.00222212	0.00451428	0.00148751	0.0136998	6.73172	0.023	p_Proteobacteria;c_Alphaproteobacteria;c_Alphaproteobacteria_unclassified
Otu0001192	0.000448788	0.000111986	0.00179854	0.00476507	0.00211141	0.0107539	6.16008	0.027	p_Proteobacteria;c_Gammaproteobacteria;c_Gammaproteobacteria_unclassified
Otu0006440	3.98124e-12	9.46683e-19	Inf	0.00451428	0.00191811	0.0106244	4.96313	0.049	p_Proteobacteria;c_Alphaproteobacteria;c_Alphaproteobacteria_unclassified
Otu0001031	3.98124e-12	9.46683e-19	Inf	0.00451428	0.00261241	0.00780073	12.8638	0.008	p_Proteobacteria;c_Gammaproteobacteria;c_Gammaproteobacteria_unclassified
Otu0001252	3.98124e-12	9.46683e-19	Inf	0.00451428	0.00200822	0.0101476	8.41992	0.009	p_Proteobacteria;c_Alphaproteobacteria;o_Rhodobacterales;f_Rhodobacteraceae;f_Rhodobacteraceae_unclassified
Otu0001519	3.98124e-12	9.46683e-19	Inf	0.00451428	0.00169286	0.012038	4.8584	0.04	p_Firmicutes;c_Bacilli;o_Lactobacillales;f_Streptococcaceae;g_Lactococcus;g_Lactococcus_unclassified
Otu0002243	3.98124e-12	9.46683e-19	Inf	0.00451428	0.00274301	0.00742931	13.075	0.002	p_Acidobacteria;c_Sva0725;o_Sva0725;o_Sva0725_unclassified
Otu0003185	3.98124e-12	9.46683e-19	Inf	0.00451428	0.00242061	0.00841881	14.2584	0.001	p_Bacteroidetes;p_Bacteroidetes_unclassified
Otu0003759	3.98124e-12	9.46683e-19	Inf	0.00451428	0.00131415	0.0155071	4.72514	0.045	p_Proteobacteria;c_Alphaproteobacteria;o_Rhodobacterales;f_Rhodobacteraceae;f_Rhodobacteraceae_unclassified
Otu0004652	3.98124e-12	9.46683e-19	Inf	0.00451428	0.00151543	0.0134474	4.82512	0.047	p_Proteobacteria;c_Betaproteobacteria;c_Betaproteobacteria_unclassified
Otu0001440	0.000224394	2.67311e-05	0.00188367	0.00476507	0.00190733	0.0119045	8.40265	0.016	p_Proteobacteria;p_Proteobacteria_unclassified
Otu0002788	0.000224394	3.05688e-05	0.00164719	0.00476507	0.00165666	0.0137058	5.73014	0.036	p_Proteobacteria;c_Gammaproteobacteria;c_Gammaproteobacteria_unclassified
Otu0002100	3.98124e-12	9.46683e-19	Inf	0.00476507	0.00248863	0.00912384	10.5124	0.007	p_Proteobacteria;c_Alphaproteobacteria;o_Rhizobiales;f_Hyphomicrobiaceae;f_Hyphomicrobiaceae_unclassified
Otu0002743	3.98124e-12	9.46683e-19	Inf	0.00476507	0.00183186	0.012395	4.86371	0.039	p_Planctomycetes;c_Planctomycetia;o_Pirellulales;f_Pirellulaceae;f_Pirellulaceae_unclassified
Otu0002902	3.98124e-12	9.46683e-19	Inf	0.00476507	0.00214199	0.0106004	11.8669	0.002	p_Proteobacteria;c_Deltaproteobacteria;o_Myxococcales;f_Nannocystaceae;g_Plesiocystis;g_Plesiocystis_unclassified
Otu0021889	3.98124e-12	9.46683e-19	Inf	0.00476507	0.00137587	0.0165029	4.72353	0.036	p_Acidobacteria;c_Solibacteres;o_Solibacterales;o_Solibacterales_unclassified
Otu0001162	3.98124e-12	9.46683e-19	Inf	0.00476507	0.00244576	0.00928379	8.68882	0.007	p_Proteobacteria;p_Proteobacteria_unclassified
Otu0001587	3.98124e-12	9.46683e-19	Inf	0.00476507	0.00234613	0.00967802	10.3281	0.008	p_Actinobacteria;c_Actinobacteria;o_Actinomycetales;f_Microbacteriaceae;f_Microbacteriaceae_unclassified
Otu0002218	3.98124e-12	9.46683e-19	Inf	0.00476507	0.00265546	0.00855065	12.5795	0.002	p_Bacteroidetes;p_Bacteroidetes_unclassified
Otu0003722	3.98124e-12	9.46683e-19	Inf	0.00476507	0.00148452	0.0152951	6.33934	0.013	p_Planctomycetes;c_Planctomycetia;o_Pirellulales;f_Pirellulaceae;f_Pirellulaceae_unclassified
Otu0000814	3.98124e-12	9.46683e-19	Inf	0.00476507	0.00225577	0.0100657	6.82159	0.028	p_Proteobacteria;c_Gammaproteobacteria;c_Gammaproteobacteria_unclassified
Otu0004957	3.98124e-12	9.46683e-19	Inf	0.00476507	0.00229091	0.00991131	12.1729	0.002	p_Cyanobacteria;c_Synechococcophycideae;o_Synechococcales;f_Synechococcaceae;g_Prochlorococcus;g_Prochlorococcus_unclassified
Otu0003291	0.000224394	2.85285e-05	0.00176499	0.00501586	0.00208594	0.0120612	8.70095	0.011	p_Proteobacteria;p_Proteobacteria_unclassified
Otu0005274	0.000224394	2.65048e-05	0.00189975	0.00501586	0.00200883	0.0125241	8.63226	0.009	p_Cyanobacteria;c_Synechococcophycideae;o_Synechococcales;f_Synechococcaceae;g_Prochlorococcus;g_Prochlorococcus_unclassified
Otu0001708	0.000448788	7.51726e-05	0.00267931	0.00526666	0.00245853	0.0112822	11.2427	0.002	p_Actinobacteria;c_Acidimicrobiia;o_Acidimicrobiales;f_C111;f_C111_unclassified
Otu0000618	0.000448788	7.70268e-05	0.00261481	0.00526666	0.00222257	0.01248	9.13892	0.005	p_Firmicutes;c_Clostridia;o_Clostridiales;o_Clostridiales_unclassified
Otu0001832	3.98124e-12	9.46683e-19	Inf	0.00501586	0.00298066	0.00844072	13.0092	0.002	p_Proteobacteria;c_Alphaproteobacteria;o_Kiloniellales;f_Kiloniellaceae;f_Kiloniellaceae_unclassified
Otu0001866	3.98124e-12	9.46683e-19	Inf	0.00501586	0.00214048	0.0117539	9.9761	0.003	p_Planctomycetes;c_Planctomycetia;o_Planctomycetales;f_Planctomycetaceae;g_Planctomyces;g_Planctomyces_unclassified
Otu0002317	3.98124e-12	9.46683e-19	Inf	0.00501586	0.00216678	0.0116112	10.1243	0.004	p_Proteobacteria;c_Alphaproteobacteria;o_Rhizobiales;o_Rhizobiales_unclassified
Otu0002469	3.98124e-12	9.46683e-19	Inf	0.00501586	0.00165376	0.0152131	6.43525	0.022	p_Proteobacteria;c_Gammaproteobacteria;c_Gammaproteobacteria_unclassified
Otu0002478	3.98124e-12	9.46683e-19	Inf	0.00501586	0.00191051	0.0131687	9.81691	0.005	p_Proteobacteria;c_Gammaproteobacteria;c_Gammaproteobacteria_unclassified
Otu0003385	3.98124e-12	9.46683e-19	Inf	0.00501586	0.00190034	0.0132391	4.86045	0.042	p_Nitrospirae;c_Nitrospira;o_Nitrospirales;f_Nitrospiraceae;f_Nitrospiraceae_unclassified
Otu0003569	3.98124e-12	9.46683e-19	Inf	0.00501586	0.00154547	0.0162791	6.33603	0.019	p_Proteobacteria;c_Deltaproteobacteria;o_Myxococcales;o_Myxococcales_unclassified
Otu0004997	3.98124e-12	9.46683e-19	Inf	0.00501586	0.00269813	0.00932455	8.77845	0.005	p_Bacteroidetes;p_Bacteroidetes_unclassified
Otu0005815	3.98124e-12	9.46683e-19	Inf	0.00501586	0.00186076	0.0135207	6.51525	0.026	k_Bacteria_unclassified
Otu0005929	3.98124e-12	9.46683e-19	Inf	0.00501586	0.00166149	0.0151424	7.96996	0.003	p_Planctomycetes;c_OM190;o_agg27;o_agg27_unclassified
Otu0012179	3.98124e-12	9.46683e-19	Inf	0.00501586	0.00175995	0.0142953	6.48451	0.023	p_Proteobacteria;c_Alphaproteobacteria;o_Rhizobiales;o_Rhizobiales_unclassified
Otu0025385	3.98124e-12	9.46683e-19	Inf	0.00501586	0.00143764	0.0175002	4.72208	0.036	k_Bacteria_unclassified
Otu0001475	3.98124e-12	9.46683e-19	Inf	0.00501586	0.00295151	0.00852407	12.9319	0.002	p_Proteobacteria;c_Alphaproteobacteria;o_Kiloniellales;o_Kiloniellales_unclassified
Otu0006324	3.98124e-12	9.46683e-19	Inf	0.00501586	0.0021938	0.0114682	11.8256	0.002	p_Cyanobacteria;c_Synechococcophycideae;o_Synechococcales;f_Synechococcaceae;g_Prochlorococcus;g_Prochlorococcus_unclassified
Otu0001247	3.98124e-12	9.46683e-19	Inf	0.00501586	0.00272085	0.00924671	12.5105	0.002	p_Proteobacteria;c_Alphaproteobacteria;c_Alphaproteobacteria_unclassified
Otu0002166	0.000224394	3.17997e-05	0.00158343	0.00526666	0.0026498	0.0104678	11.4222	0.001	p_Cyanobacteria;c_Synechococcophycideae;o_Synechococcales;f_Synechococcaceae;f_Synechococcaceae_unclassified
Otu0000684	0.000224394	2.64745e-05	0.00190193	0.00526666	0.0018725	0.0148132	7.1698	0.02	p_Proteobacteria;c_Gammaproteobacteria;c_Gammaproteobacteria_unclassified
Otu0000842	0.000448788	7.64208e-05	0.00263554	0.00551745	0.00227657	0.013372	9.10523	0.01	p_Proteobacteria;c_Gammaproteobacteria;o_Vibrionales;f_Vibrionaceae;g_Photobacterium;s_angustum;
Otu0002645	3.98124e-12	9.46683e-19	Inf	0.00526666	0.00242059	0.011459	8.48365	0.004	p_Cyanobacteria;c_Synechococcophycideae;o_Synechococcales;f_Synechococcaceae;g_Paulinella;g_Paulinella_unclassified
Otu0004489	3.98124e-12	9.46683e-19	Inf	0.00526666	0.00160022	0.0173337	4.7839	0.04	p_Bacteroidetes;p_Bacteroidetes_unclassified
Otu0013588	3.98124e-12	9.46683e-19	Inf	0.00526666	0.00206575	0.0134274	6.68927	0.013	p_Chlamydiae;c_Chlamydiia;o_Chlamydiales;o_Chlamydiales_unclassified
Otu0001369	3.98124e-12	9.46683e-19	Inf	0.00526666	0.00280188	0.00989966	10.5888	0.002	p_Verrucomicrobia;c_[Pedosphaerae];o_[Pedosphaerales];o_[Pedosphaerales]_unclassified
Otu0002372	3.98124e-12	9.46683e-19	Inf	0.00526666	0.0018446	0.0150372	9.61615	0.006	p_Planctomycetes;c_Planctomycetia;o_Pirellulales;f_Pirellulaceae;f_Pirellulaceae_unclassified
Otu0003326	3.98124e-12	9.46683e-19	Inf	0.00526666	0.0028884	0.00960313	10.8414	0.005	p_Proteobacteria;c_Alphaproteobacteria;o_Rhodospirillales;f_Rhodospirillaceae;f_Rhodospirillaceae_unclassified
Otu0003379	3.98124e-12	9.46683e-19	Inf	0.00526666	0.00225875	0.0122801	4.96263	0.044	p_Bacteroidetes;c_Flavobacteriia;o_Flavobacteriales;f_Flavobacteriaceae;g_Maribacter;g_Maribacter_unclassified
Otu0006056	3.98124e-12	9.46683e-19	Inf	0.00526666	0.00172139	0.0161136	7.96435	0.006	p_Actinobacteria;c_Actinobacteria;o_Actinomycetales;f_Dermabacteraceae;g_Brachybacterium;s_conglomeratum;
Otu0007440	3.98124e-12	9.46683e-19	Inf	0.00526666	0.00171421	0.0161811	6.42992	0.024	p_Planctomycetes;c_OM190;o_agg27;o_agg27_unclassified
Otu0009557	3.98124e-12	9.46683e-19	Inf	0.00526666	0.00182022	0.0152386	6.47818	0.018	p_Proteobacteria;c_Gammaproteobacteria;c_Gammaproteobacteria_unclassified
Otu0005192	0.000224394	2.68633e-05	0.0018744	0.00551745	0.00218485	0.0139333	8.75957	0.006	p_Cyanobacteria;c_Synechococcophycideae;o_Synechococcales;f_Synechococcaceae;f_Synechococcaceae_unclassified
Otu0001970	0.000224394	2.67758e-05	0.00188053	0.00551745	0.00213071	0.0142874	8.48551	0.011	p_Actinobacteria;c_Actinobacteria;o_Actinomycetales;f_Mycobacteriaceae;g_Mycobacterium;s_llatzerense;
Otu0001633	0.000224394	3.39535e-05	0.00148299	0.00551745	0.00259625	0.0117255	9.68281	0.005	p_Proteobacteria;c_Alphaproteobacteria;o_Rhodospirillales;o_Rhodospirillales_unclassified
Otu0000349	0.000448788	0.000109105	0.00184603	0.00576824	0.00336786	0.00987945	13.7117	0.003	p_Proteobacteria;c_Alphaproteobacteria;o_Rickettsiales;o_Rickettsiales_unclassified
Otu0003455	0.000448788	6.88571e-05	0.00292505	0.00576824	0.00177914	0.0187015	6.05801	0.025	p_Cyanobacteria;c_Synechococcophycideae;o_Synechococcales;f_Synechococcaceae;g_Synechococcus;g_Synechococcus_unclassified
Otu0003805	3.98124e-12	9.46683e-19	Inf	0.00551745	0.00233373	0.0130445	6.56014	0.018	p_Proteobacteria;c_Alphaproteobacteria;c_Alphaproteobacteria_unclassified
Otu0000357	3.98124e-12	9.46683e-19	Inf	0.00551745	0.00156128	0.0194983	4.71955	0.043	p_Proteobacteria;c_Gammaproteobacteria;o_Alteromonadales;o_Alteromonadales_unclassified
Otu0001282	3.98124e-12	9.46683e-19	Inf	0.00551745	0.00308147	0.00987913	12.7581	0.003	p_Bacteroidetes;p_Bacteroidetes_unclassified
Otu0001378	3.98124e-12	9.46683e-19	Inf	0.00551745	0.00216298	0.0140742	11.5098	0.003	p_Proteobacteria;c_Gammaproteobacteria;c_Gammaproteobacteria_unclassified
Otu0002089	3.98124e-12	9.46683e-19	Inf	0.00551745	0.00234536	0.0129798	8.37944	0.013	p_Proteobacteria;c_Alphaproteobacteria;c_Alphaproteobacteria_unclassified
[truncated: 325 more rows]
